# Supplementary material for: Identification of Conserved and Novel MicroRNAs in Blueberry
Source: Front Plant Sci. 2017 Jun 30;8:1155. doi: 10.3389/fpls.2017.01155 (PMC5492659; doi:10.3389/fpls.2017.01155)
Supplement: Supplementary file 1 [file Table_1.xlsx]

## Sheet: Table S1
Supplementary Table 1 | Primers used for the quantification of miRNAs.
MiRNA ID	Reverse transcript stem-loop primer	Gene specific primer	Universal primer
t0000138	GTCGTATCCAGTGCAGGGTCCGAGGTATTCGCACTGGATACGACCATCGA	ACCGGGATGTTGTCTGGC	GTGCAGGGTCCGAGGT
t0000258	GTCGTATCCAGTGCAGGGTCCGAGGTATTCGCACTGGATACGACTACCAA	ACCCCGACCTTAGCTCAG	GTGCAGGGTCCGAGGT
t0000754	GTCGTATCCAGTGCAGGGTCCGAGGTATTCGCACTGGATACGACCTACCA	ACCCGACCTTAGCTCAGT	GTGCAGGGTCCGAGGT
t0001004	GTCGTATCCAGTGCAGGGTCCGAGGTATTCGCACTGGATACGACCATGTG	AGCGGAGCGACCTGAGAT	GTGCAGGGTCCGAGGT
t0005991	GTCGTATCCAGTGCAGGGTCCGAGGTATTCGCACTGGATACGACGAGGAA	ACCTCGGACCAGGCTCCA	GTGCAGGGTCCGAGGT
U6	TGTGCGTGTCATCCTTGC	F:GGGGACATCCGATAAAATT;R:TGTGCGTGTCATCCTTGC

## Sheet: Table S2
Supplementary Table 2 | The lists of conserved miRNA sequences and read counts.
MiRNA ID	MiRNA sequences	Sequence length	Read counts
t0000138	GGGAUGUUGUCUGGCUCGAUG	21	3007
t0000258	CCGACCUUAGCUCAGUUGGUA	21	1677
t0000265	CCGACCUUAGCUCAGUUGGUAGA	23	1628
t0000754	CCGACCUUAGCUCAGUUGGUAG	22	596
t0000779	GCUCUCUAUGCUUCUGUCAUC	21	582
t0001004	GGAGCGACCUGAGAUCACAUG	21	460
t0001296	UGUGUUCUCAGGUCGCCCCUG	21	373
t0001454	UUUCACGUCGGGUUCACCA	19	341
t0001805	CCGACCUUAGCUCAGUUGGU	20	285
t0003671	UCGGACCAGGCUCCAUUCCCC	21	162
t0003679	GUUUCACGUCGGGUUCACCA	20	162
t0004374	UAUUGGCCUGGUUCACUCAGA	21	142
t0005873	UCGGGCCAGGCUUCAUUCCUC	21	112
t0005991	UCGGACCAGGCUCCAUUCCUC	21	111
t0006835	CCGACCUUAGCUCAGUUGG	19	100
t0006852	UUUCACGUCGGGUUCACC	18	99
t0007603	UUCCACGGCUUUCUUGAACUU	21	91
t0009253	UCUCGGACCAGGCUCCAUUCC	21	78
t0009968	UGCAUUUGCACCUGCACCUGA	21	73
t0010286	UCUCGGACCAGGCUUCGUUCC	21	71
t0012867	UCUCGGACCAGGCUUCACUCC	21	59
t0013260	UGUUCGUUUCACGUCGGGUUCACCA	25	58
t0014150	UUCGUUUCACGUCGGGUUCACCA	23	55
t0014336	GGGAUGUUGUCUGGCUCGAUGC	22	54
t0014721	UCUCAGACCAGGCUUCAUUCC	21	53
t0015952	GUUUCACGUCGGGUUCACC	19	50
t0017555	UCGAUAAGCCUCUGCAUCCAG	21	46
t0019102	CGUUUCACGUCGGGUUCACCA	21	43
t0023507	UCGGAUCAGGCUUCAUUCCCC	21	36
t0027307	GGGAUGUUGUCUGGCUCGA	19	32
t0027468	UGUGUUCUCAGGUCGCCCCU	20	32
t0028697	UCUCGGAUCAGGCUUCAUUCC	21	31
t0029964	UCGAACCAGGCUUCAUUCCUC	21	30
t0030427	AGGAGCGACCUGAGAUCACAU	21	29
t0031376	UCGUUUCACGUCGGGUUCACCA	22	29
t0031448	UCGGACCAGGCAUCAUUCCCC	21	29
t0033601	UCUCGAACCAGGCUUCAUUCC	21	27
t0035688	CGCUAUCCAUCCUGAGUUUCA	21	26
t0039936	UCUCGGACCAGGCUUCAAUCC	21	24
t0041206	CAUGUGUUCUCAGGUCGCCCC	21	23
t0052002	UUCCACGGCUUUCUUGAACUG	21	19
t0056423	UAGCCAAGGAUGAUUUGCCUG	21	18
t0061064	UCGGACCAGGCAUCAUUCCUC	21	17
t0070046	UCUCGGACCAGGCAUCAUUCC	21	15
t0077030	UCGGCCCAGGCUUCAUUCCUC	21	14
t0078572	GUUCGUUUCACGUCGGGUUCACCA	24	14
t0080149	UCUCCGACCAGGCUUCAUUCC	21	14
t0081098	UCGGAUCAGGCUUCAUUCCUC	21	14
t0085418	GGGAUGUUGUCUGGCUCGAU	20	13
t0089302	UCGGACCAGGCUUCAAUCCCU	21	13
t0092963	AAGCUCAGGAGGGAUAGCGCC	21	12
t0094758	UCGGUCCAGGCUUCAUUCCUC	21	12
t0094828	UCUCGGACCAGGCUUCAGUCC	21	12
t0095421	GCUCUCUAUGCUUCUGUCAUCA	22	12
t0100833	UCUCGGACCAGGCUUCAUACC	21	12
t0104195	CGUUUCACGUCGGGUUCACC	20	11
t0105329	ACUAGGUUUGUUUAUUUUGGGACG	24	11
t0106696	UGUUCGUUUCACGUCGGGUUCACC	24	11
t0107896	UUCCACGGCUUUCUUGAAC	19	11
t0121032	GUGUUCGUUUCACGUCGGGUUCACCA	26	10
t0125879	UUCGUUUCACGUCGGGUUCACC	22	10
t0133375	UUCGCGUCGGGUUCACCA	18	9
t0142603	UCUGUAAAGCUCAGGAGGGAUAGC	24	9
t0144220	UCUCGGACCAGGCUUCAU	18	9
t0150956	UCUCUGACCAGGCUUCAUUCC	21	9
t0153279	GGAGCGACCUGAGAUCACA	19	9
t0154283	UCUCGGACCAGGCUUCAUUUUUUU	24	9
t0172302	AUUUUUGAAUGGAAGGCUCAUGUG	24	8
t0177138	UUCCACGGCUUUCUUGAACU	20	8
t0189593	UUGAGCCGCGUCAAUAUCUCC	21	7
t0190454	UUGGGCUGAAGGGAGCUCCC	20	7
t0201123	AGGGACAGUCUCAGGUAGACA	21	7
t0201430	AGCGACCUGAGAUCACAUGAG	21	7
t0203865	GUGUUCUCAGGUCGCCCCUG	20	7
t0204019	UCGUUUCACGUCGGGUUCACC	21	7
t0247046	UCGUACCAGGCUUCAUUCCUC	21	6
t0252265	UGUGUUCUCAGGUCGCCCC	19	6
t0254987	UCGGACCAGGCUUCAUACCUC	21	6
t0260544	UGUGCUCUCUAUGCUUCUGUCA	22	6
t0262386	CGUGUUCGUUUCACGUCGGGUUCACCA	27	6
t0277826	GGGAUGUUGUCUGGCUCGAUGCC	23	6
t0278779	GGAGCGACCUGAGAUCACAU	20	6
t0294872	CCGACCUUAGCUCAGUUGGC	20	6
t0311117	CCGACCUUAGCUCAGUCGGUAGA	23	5
t0334668	AGGCUACUCUCUAUUGGCAUG	21	5
t0338271	GGGAUGUUGUCUGGCUCGAUGA	22	5
t0340257	CCGGCCUUAGCUCAGUUGGUAG	22	5
t0342894	UCGAUAAGCCUCUGCAUCC	19	5
t0347892	UUCGAGCCUGGGCAGCACCACCA	23	5
t0349243	CAGUUCGAGCCUGGGCAGCACCACCA	26	5
t0352701	CCGACCUUAGCUCAGUUGGUU	21	5
t0356819	GGGACAGUCUCAGGUAGACAG	21	5
t0388253	CGCUAUCCAUCCUGAGUUUC	20	5
t0415085	GGGAUGUUGUCUGGCUCGAUU	21	5
t0418485	GGAAUGUUGUCUGGUUCGAGG	21	4
t0421361	ACGACCUUAGCUCAGUUGGUAGA	23	4
t0429652	GGGACAGUCUCAGGUAGACA	20	4
t0465239	AGGCUACUCUCUAUUGGCAUGU	22	4
t0468751	AUCAUGCUAUCCCUUUGGAU	20	4
t0472560	UUUGGUUUGAAGGGAGCUCUA	21	4
t0480237	UCGGGCCAGGCUUCAUUCCCU	21	4
t0488929	CCGACCUUAGCUCAGUUGGUAGAA	24	4
t0507352	UUGGACCGAAGGGAGCUCCC	20	4
t0511926	UCUCGGACCAGGCUUCCUUCC	21	4
t0531255	UCGGACCAGGCUUCAAUCCCC	21	4
t0587090	GUUUCGCGUCGGGUUCACCA	20	4
t0592024	GGGAUGUUGUCUGGCUCGAUA	21	4
t0595171	UGUGUUCUCAGGUCGCCCCUA	21	4
t0604902	GGGAUGUUGUCUGGCUCGACG	21	4
t0626322	UCGGACCAGGCUCCAUUCCU	20	4
t0635607	UCGGACCAGGCUCCAUUCCCCC	22	4
t0651952	UAUUGGCCUGGUUCACUCAG	20	4
t0653649	UCGAGCCUGGGCAGCACCACCA	22	4
t0677855	UUUCACGUCGGGUUCACCG	19	3
t0780909	CACUUAUUUUGGACCGGAGGGAGU	24	3
t0781342	CCCGACCUUAGCUCAGUUGGUA	22	3
t0788128	CUGACAGAGGAGAGUGAGCAC	21	3
t0789279	GUUUUUGAAUGGAAGGCUCAUGUG	24	3
t0793407	CGACCUUAGCUCAGUUGGUAG	21	3
t0800779	UGGAAGGGGCAUGCAGAGGAG	21	3
t0801971	UUUGGAUUGAAAGGAGCUCUA	21	3
t0822036	AGGAGCGACCUGAGAUCACAUG	22	3
t0830595	UGCAUUUGCACCUGCACCUGC	21	3
t0835782	GCCUGGGCAGCACCACCA	18	3
t0902242	UCUCGGACCAGGCUUCAUUUUUUUU	25	3
t0908795	UCGCUUGGUGCAGAUCGGGAC	21	3
t0946858	UGCAUUUGCACCUGCACCUG	20	3
t0964366	GAAUGUCGUCUGGUUCGAAAUC	22	3
t0991139	UUGGACUGAAAGGAGCUCCC	20	3
t1001411	CUGACAGAAGAGAAUGAGCAC	21	3
t1027886	AAUUGGCCUGGUUCACUCAGA	21	3
t1045506	CCGACCUUAGCUCAGUUGGUAGAUC	25	3
t1047207	CCGACCUUAGCUCAGUUGGUAGG	23	3
t1078198	UCUCGGACCAGGCUUCAUAUUU	22	3
t1096263	GGCCAAGGGACAGUCUCAGGUAGACAG	27	3
t1109757	AGAGCGACCUGAGAUCACAUG	21	3
t1142448	CGACCUUAGCUCAGUUGGUA	20	3
t1178657	CUGACAGAAGAGGGUGAGCAC	21	3
t1205218	AGCGACCUGAGAUCACAUG	19	3
t1209751	UCGGACCAGGCUCCAUUCC	19	3
t1231568	GAGGCCAACUUUAUGGAACGGAGG	24	2
t1257409	GUGUGGACUGUCAUAUGUGGUUUC	24	2
t1281253	GCUCUCUAUGCUUCUGCCAUC	21	2
t1338104	UAUUGGCCUGGUUCACCCAGA	21	2
t1343168	UCCGACCAGGCUUCAUUCCUC	21	2
t1356451	CCGACCUUAGCUCAGUUGGCA	21	2
t1380005	UCUCGACCAGGCUUCAUUCC	20	2
t1395135	UCGGGCCAGGCUUCAUUCCC	20	2
t1398198	CCAAGGGACAGUCUCAGGUAGAC	23	2
t1400059	AGGGACAGUCUCAGGUAGA	19	2
t1410072	GGAGCGACCUGAGAUCACAUGA	22	2
t1426090	AGGACAAAUAUUUUGGGACGGAGG	24	2
t1449885	AUUAUGUGUUCUCAGGUCGCCCC	23	2
t1457631	GACAAACUUUAUGGAACGGAGG	22	2
t1497267	GGAAUGUUGGCUGGCUCGAUG	21	2
t1526651	CACGUGCUCCCCUUCUCCAAC	21	2
t1537910	GAAUGAUCUCGGACCAGGCUUCAU	24	2
t1540751	GAUCAUGCUAUCCCUUUGGAU	21	2
t1625625	CCGACCUUAGCUCAGUCGGUA	21	2
t1691162	GCUCUCUAUGCUUCUGUCA	19	2
t1696331	AUCAUGCUAUCCCUUUGGAUU	21	2
t1725507	AAGGGACAGUCUCAGGUAGAC	21	2
t1728901	UCGGACCAGGCUUCAUGCCUC	21	2
t1757081	CCGAAAGCCUGGCUCUGAUACCA	23	2
t1785105	CGACCUUAGCUCAGUUGGU	19	2
t1795623	CGGGAUGUUGUCUGGCUCGAUG	22	2
t1832772	CAAGGGACAGUCUCAGGUAGACAG	24	2
t1865092	GCUCUCUAUGCUUCUGUCAUU	21	2
t1928195	UUGGGCUGAAGGGAGCUCCU	20	2
t1967584	GGAGCGACCUGAGAUCACAUGAGG	24	2
t2008156	GCUCUCUAUGCUUCUGUCAUCAU	23	2
t2077089	CAAACUUUAUGGAACGGAGAGAGU	24	2
t2084993	GAUCAUGCUAUCCCUUUGGAC	21	2
t2123971	AUUGGCCUGGUUCACUCAGA	20	2
t2132135	UCGGACCAGGCUUCAAUCCUC	21	2
t2135584	CGCCGAAGGAGAGUUGCCCUG	21	2
t2194794	GGGAUGUUGUCUGGCUCGGUG	21	2
t2198458	UAGGUUUGUUUAUUUUGGGACG	22	2
t2217365	AGCCAAGGAUGAUUUGCCUGC	21	2
t2247717	UGAAAUUCCUGUAAAAUUCUUGUG	24	2
t2267674	AUGUGUUCUCAGGUCGCCCCUA	22	2
t2307470	GCUCUCUAUGCUUCUGUCAUCU	22	2
t2328191	UGUCAAACUUUAUGGAACGGAGG	23	2
t2344192	CCGACCUUAGCUCAGUUGGUUU	22	2
t2382468	UCGACCUUAGCUCAGUUGGUA	21	2
t2393409	GCUCCCUAUGCUUCUGUCAUC	21	2
t2421307	UUGGGCUGAAGGGAGCUCCUUU	22	2
t2442163	UUCUUUCACGUCGGGUUCACC	21	2
t2474106	UUGGACUGAAAGGAGCUCCCU	21	2
t2548314	UCGCUUGGUGCAGAUCGGGACA	22	2
t2580721	CCGGCCUUAGCUCAGUUGGUAGA	23	2
t2584231	UGUGUUCCCAGGUCGCCCCUG	21	2
t2597775	GGGACUAUUAUUUUGGGACGGAGG	24	2
t2606727	GAAUGACGUCCGGUCUGAAGA	21	2
t2647088	CCGACCUUAGCUCAGUUGGCAGA	23	2
t2660829	CGACCUUAGCUCAGUUGGUAGA	22	2
t2694837	UAGCCAAGGAUGAUUUGCCUGC	22	2
t2726603	AACAAUGUCGUUGUAGUAUAGU	22	2
t2741961	UUGGACUGAAGGGAGCCCC	19	2
t2772814	GUUUUUGAAUGGAAGGCCCAUGUG	24	2
t2807035	UGACAGAGGAGAGUGAGCAC	20	2
t2870761	CAAUGUAGCCAAAAAUGACUUGCC	24	2
t2949580	UCGCACCAGGCUUCAUUCCUC	21	2
t3001289	UCUCGGACCAGGCUUCAUCUUU	22	1
t3074729	UCAAGAAAGCCGUGGGAAGAC	21	1
t3089049	GUUCGAGCCUGGGCAGCACCACCA	24	1
t3092608	CAAGGACAGAGGAGAGUGAGACAC	24	1
t3140170	CGGAGCGACCUGAGAUCACAUG	22	1
t3153405	UGUGCUCUCUAUGCUUCUGUCAUC	24	1
t3176470	GUUUCACGUCGGGUUCAC	18	1
t3218091	UCGCUUGGUGCUGGUCGGGAA	21	1
t3266457	AGGCAACUACACGUUGGGCGCUCG	24	1
t3305447	GGGAGGGAUGUUGUCUGGCUCGAUG	25	1
t3319005	UCAUGUGUUCUCAGGUCGCCCCU	23	1
t3332678	AUGGCGCUAGAAGGAGGGC	19	1
t3351814	CUCGGACCAGGCUCCAUUCCC	21	1
t3438831	UUGGAUCAUGCUAUCCCUUUGGAU	24	1
t3500191	AUAAGUGGGUUUGUGGGCUGGCCC	24	1
t3559390	UUGGGCUGAAGGGAGCUCCUU	21	1
t3599240	GGACGUUGUCUGGCUCGAGG	20	1
t3600437	UAUGGAUGGAGGUGUAACCCGAUG	24	1
t3617347	CCGACCUUAGCUCAGUUGGUG	21	1
t3620487	CUGUAAAGCUCAGGAGGGAUAGC	23	1
t3623432	CCGACCUUAGCUCAGUUGGUAGGGC	25	1
t3635279	GGAAUGUUGUCUGGCACGAGG	21	1
t3637629	UCGGACCAGGCUCCAUUCCGC	21	1
t3659148	AUCUCUGUAAAGCUCAGGAGGGAUAGC	27	1
t3702495	UCAUGUGUUCUCAGGUCGCCCCUG	24	1
t3798593	UCGUUUCACGUCGGGUUCACCG	22	1
t3808196	AAGCCAAGGAUGAUUUGCCUGC	22	1
t3914151	UCGGCCUCGUGGAUGGGCCAGGAG	24	1
t3955781	UUGGGCUGAAGGGAGCUCC	19	1
t3993875	CCGACCUUAGCUCAGUAGGUA	21	1
t4002916	UUGGACUGAAGGGAGCACCUU	21	1
t4004941	GGGAUGUUGUCUGGCUCGAUGUC	23	1
t4165991	GCCAAGGGACAGUCUCAGGUAGACA	25	1
t4250736	UGUGUUCUCAGGUCGCCUCUG	21	1
t4318056	AGUUCGAGCCUGGGCAGCACCACCA	25	1
t4383879	UGCAGUUGCUGCCUCAAGCUU	21	1
t4397738	GCUCUCUAUACUUCUGUCAUC	21	1
t4398656	CCGACCUUAGCUCAGUUGGUAA	22	1
t4419502	UCGAACCAGGCUUCAUUCCU	20	1
t4456358	UCGACCUUAGCUCAGUUGGUAG	22	1
t4467326	AUUUGGAACGGAGUGAGUAUCAGU	24	1
t4473048	GCGGACCAGGCUCCAUUCCUC	21	1
t4498292	UUCCACGGCUUUCUUGAACUUU	22	1
t4499780	UUGGACUGAAGGGUGCUCCCU	21	1
t4548234	CAUGCUAUCCCUUUGGAUUCC	21	1
t4568353	GUCUAUGUCUAUGUCUGUAGCAUU	24	1
t4576977	GGGAUGUUGUCUGGCUCGAUGU	22	1
t4593236	UCGCAUGGUGCAGGUCGGGAC	21	1
t4612715	CCGACCUUAGCUCAGUUGGUAGAU	24	1
t4630145	UCGUACCAGGCUUCAUUCCU	20	1
t4631036	GCUCACUAUGCUUCUGUCAUC	21	1
t4631146	CAAACUUUAUGGAACGGAGAGAG	23	1
t4655113	UUGGCCUGAAGGGAGCUCCUUC	22	1
t4784536	CAAGGGACAGUCUCAGGUAGAUAGUU	26	1
t4816699	CGCUAUCCAUCCUGAGCUUCA	21	1
t4830882	UCGGCCUCGUGGAUGGACC	19	1
t4835968	AUUUCACGUCGGGUUCACC	19	1
t4836854	UGCGUGUUCGUUUCACGUCGGGUUCA	26	1
t4849366	AGUGUUCUCAGGUCGCCCCUG	21	1
t4879346	AGAGACUAUUAUUUUGGGACGGA	23	1
t4915149	CCGACCUUAGCUCAGUUGGUCG	22	1
t4917975	AUGUGUUCUCAGGUCGCCCC	20	1
t5001304	UGCCAAAGGAGAGUUUCCCUG	21	1
t5012396	UCGAUAAACCUGUGCAUCCAG	21	1
t5033009	UAGGAUUCAAUCCUUGCUGCC	21	1
t5037627	CCGACCUUAGCUCAGUGGGUA	21	1
t5090954	CCAAAUAGUUGGGAAAUAGGC	21	1
t5095848	GCUAUCUAUGCUUCUGUCAUC	21	1
t5112297	CAAACUUUAUGGAACGGAGGAAGU	24	1
t5149735	GAGGGAUUUUGCGGGAAUUUCACG	24	1
t5261030	ACUCUCUAUGCUUCUGUCAUC	21	1
t5360302	UAUGUUCUCAGGUCGCCCCUG	21	1
t5397211	UUCGUUUCACGUCGGGUUCACAA	23	1
t5409493	CCAAAUAGUUGGGAAAUAGGCCUU	24	1
t5431169	GGGACCAAACUUUAUGGAACGGAGG	25	1
t5439895	UAUGGAUGGAGGUGUAGCCCGAUG	24	1
t5495316	CGUUUCACGUCGGGUUCA	18	1
t5541849	UUGAACUGAAGGGAGCUCCUUC	22	1
t5571762	CCGGUCUGCAUUUGCACCUGCACCUGC	27	1
t5575145	CCGACCUUAGCUCAGUUGGAAGA	23	1
t5692079	CCGACCUUAGCUCAGUUGGCAGAG	24	1
t5718423	UCUCGGACCAGGCUCCAUUCCA	22	1
t5730425	GUAGCCAAAAAUGACUUGCCGAAC	24	1
t5748982	UUCCUGUGCUGCUGAAGAGAC	21	1
t6072744	GCUCUCUAUGCUUCUGCCAUCAU	23	1
t6077126	AGCGCUAUCCAUCCUGAGUUUCAA	24	1
t6130201	AGGGACAGUCUCAGGUAGACAGU	23	1
t6164481	UUGAGCCGCGUCAAUAUCUCCUGGAA	26	1
t6198379	UGGACUGAAAGGAGCUCCCUU	21	1
t6200212	AUCGUUUCACGUCGGGUUCACCA	23	1
t6208769	AAUUAUGUGUUCUCAGGUCGCCCC	24	1
t6274552	CCGACCUUAGCUCAGUUGGUAGC	23	1
t6286020	CUAUUGGCCUGGUUCACUCAGA	22	1
t6311216	AUCUCGGACCAGGCAUCAUUCCCC	24	1
t6375859	UUGGGCUGAAGGGAGCUCCCC	21	1
t6396562	CUAGGUUUGUUUAUUUUGGGACGG	24	1
t6399673	CUGAAGUGUUUGGGGGGACCC	21	1
t6449690	AAGACGGACAAUCAAAGUUGGACA	24	1
t6450221	UGUGUUCUCAGGUCGCCCCUC	21	1
t6507538	AGGGACUAUUAUUUUGGGACGGAG	24	1
t6532120	UACCACGGCUUUCUUGAACUU	21	1
t6791247	UCGUGUCACGUCGGGUUCACCA	22	1
t6824992	UUUCACGUCGGGUUCACCAAGGACCC	26	1
t6837422	UUGGACUGAAAGGAGCUCC	19	1
t6846176	UUGAGCCGCGUCAAUAUCUCU	21	1
t6858563	GUGUUUGGGGGAACUCUGGUUGCC	24	1
t6869589	CGAGCCUGGGCAGCACCACCA	21	1
t6878556	UGACAGAAGAGGGUGAGCACA	21	1
t6882320	CCGACCUUAGCUCAGUUGGCAG	22	1
t6897610	AGGAAUGUUGUCUGGUUCGAGAUC	24	1
t6914134	UUGCGUGUUCGUUUCACGUCGGGUUCAC	28	1
t6922237	UUCGUGCCUGGGCAGCACCACCA	23	1
t7039636	GUUCGAUACCCGGCAACGGCGCCA	24	1
t7066021	UGAGGGACUAAAUUGAUGGUU	21	1
t7069678	UUCCGCGGCUUUCUUGAACUU	21	1
t7073696	GCUCACUCUCUUUCUGUCACC	21	1
t7079506	ACGGCUCUGAUACCAAAUUUGAUG	24	1
t7086643	GAUUGGCCUGGUUCACUCAGA	21	1
t7154756	CACUUAUUUUGGACCGGAGGG	21	1
t7214796	GGCCAAGGGACAGUCUCAGGUAGA	24	1
t7240366	GCUCUCUAUGCUUCUGUCAUCGUU	24	1
t7248826	UCUCGGACCAGGCUUCUUUCC	21	1
t7274689	GAUUUCACGUCGGGUUCACCA	21	1
t7296307	UGAGGAAUCACUAGUAGUCGU	21	1
t7309491	CCGGCCUUAGCUCAGUUGGUA	21	1
t7346781	UCUCGGACCAGGCUUCAUCU	20	1
t7418272	ACUAGGUUUGUUUAUUUGGGACG	23	1
t7461809	UGGUGAGAGGGAUGGAGAGAAGCU	24	1
t7500315	ACGGACCAGGCUCCAUUCCUC	21	1
t7511256	CGUUUCACGUCGGGUUCACCU	21	1
t7513384	CAAGGGACAGUCUCAGGUAGACA	23	1
t7519811	GGAAUGUUGUCUGGUUCGAGA	21	1
t7544404	GUUUCACGUCGGGUUCACU	19	1
t7672539	AUAUUUUUGAAUGGAAGGCUCAUG	24	1
t7688023	AGACUACAAUUAUCUGAUU	19	1
t7706649	UUGACAGAAGAUGGAGAGCAC	21	1
t7794316	UGUGUUCUCAGGUCGCCCCC	20	1
t7845616	AUCCACGGCUUUCUUGAACUU	21	1
t7974611	UCGACCUUAGCUCAGUUGGUAGA	23	1
t8005571	UGUUGUCUCAAGCUUGCUGCU	21	1
t8008980	CCAAGGGACAGUCUCAGGUAGACAG	25	1
t8069503	CGUUCGUUUCACGUCGGGUUCACCA	25	1
t8084050	UCUCGGACCAGGCUUCAUAUC	21	1
t8090715	UGUUCUUGGAUGUCUUUGAAGGAG	24	1
t8093078	CGACUCAACUCUCUAUCUGUCAGG	24	1
t8136630	AUCUCGGACCAGGCUCCAUUCCCC	24	1
t8137246	UGACAGAAGAGGGUGAGCAC	20	1
t8215115	UCGCUUGGUGCAGAUCGGGAA	21	1
t8294180	GGAUCAAACUUUAUGGAACGGAGG	24	1
t8299456	UCGCUCUGAUACCAAAUUGAU	21	1
t8347661	GCGGACCAGGCAUCAUUCCUC	21	1
t8408604	AGACUACAAUUAUCUGAUCAAAAA	24	1
t8469398	GGGAUGUUGUCUGGCUCGAUGGCGCGCU	28	1
t8559171	UCGAACCAGGCUUCAUCCCUC	21	1
t8569087	UCGUUGUAGUAUAGUGAGUA	20	1
t8621020	GUUCGUUUCACGUCGGGUUCACC	23	1
t8633917	GAGGGGAAUGUCGUCUGGUUCGAA	24	1
t8657842	AAUGUUGUCUGGCUCGGGGUG	21	1
t8767820	GGGAUGUUGUCUGGCUCGAUGGGC	24	1
t8780306	CGGACAAACUUUAUGGAACGGAGG	24	1
t8794239	GUUUCACGUCGGGUUCACA	19	1
t8804922	GAGCGACCUGAGAUCACAUG	20	1
t8825988	UCGGACCAGGCUCCAUUCCUCU	22	1
t8875768	ACGAGGUUGGUUUAUUUUGGGACA	24	1
t8906899	UGUUCGUUUCACGUCGGGUUCA	22	1
t8935357	CCGGACCAGGCUUCAAUCCCU	21	1
t8949001	CCGCCCUUAGCUCAGUUGGUA	21	1
t8956797	GGAGCGACCUGAGAUCACAUGCU	23	1
t8958537	ACUACAAUUAUCUGAUCAAU	20	1
t8958989	UCGGAUCAGGCUUCAUUACUC	21	1
t8959445	CCGACCUUAGCUCAGUAGGUAG	22	1
t8972255	CCUCCGACCAGGCUUCAUUCC	21	1
t8984981	UUGGACUGAAGGGUGCUCCCC	21	1
t9011370	UCGGACCAGGCUUCAUACCUCC	22	1
t9038233	GGGAUGUUGUCUGGCUCGAUGCU	23	1
t9043342	GGGAUGUUGUCUGGCUCGACGC	22	1
t9046644	GGGAUGUUGUCUGGCUCGAUGAAG	24	1
t9056987	CUUGGACUGAAAGGAGCUACCU	22	1
t9077633	CGGGCCAAGGGACAGUCUCAGGUAGACAG	29	1
t9119106	UAUUGGCCUGGUUCACUCAGAA	22	1
t9122338	UCGGACCAGGCAUCAUUCCAC	21	1
t9159244	UCGGGCCAGGCUUCAUACCCC	21	1
t9199089	UUUGGAUUGAAGGGAGUUCC	20	1
t9211112	GCUCUCUAUGCUUCUGUUAUC	21	1
t9253180	AAGGGACAGUCUCAGGUAGACAGU	24	1
t9298027	AGGGACAGUCUCAGGUAGAC	20	1
t9322233	AUGUGUUCUCAGGUCGCCCCU	21	1
t9403687	UCUCGGACCAGGCUUCAUGCC	21	1
t9413502	AAGGGACAGUCUCAGGUAGA	20	1
t9432540	CUGCAUUUGCACCUGCACCUGC	22	1
t9456693	GGAGUGACCUGAGAUCACAUG	21	1
t9458235	GCGGCUCUGAUACCAGUGAUAAGU	24	1
t9484567	UCGGACCAGGCAUCAUCCCUC	21	1
t9553624	CUCGGACCAGGCAUCAUUCCCC	22	1
t9605110	UCGGACCAGGCUUCAAUCCCCU	22	1
t9629209	UCGACAAACCUCUGCAUCCGG	21	1
t9639799	UUGAGCCGCGUCAAUAUCUCUUCUUU	26	1
t9658133	UUCCACGGCUUUCUUGAACAUG	22	1
t9697392	CUUGGACUGAAGGGUGCUCCCCU	23	1
t9698712	GAGACCAACUUUAUGGAACGGAGG	24	1
t9711428	CAAACUUUAUGGAACGGAGGGAG	23	1
t9734718	GAGCCUGGGCAGCACCACCA	20	1
t9790243	AGACCCGACGCGACUGACAGAUACC	25	1
t9835597	UGAAGCUGCCAACAUGAUCUGA	22	1
t9890824	UCGGACCAGGCUUCAAUCCCG	21	1
t9895045	GAGGGACUAAAUUGAUGAUUU	21	1
t9960523	GACUAUUAUUUUGGGACGGAGG	22	1
t9960910	UCUCGGACCAGGCUUCUAUU	20	1
t9999433	UAUUGGCCUGGUUCACUAAGA	21	1

## Sheet: Table S3
Supplementary Table 3 | The lists of novel miRNA sequences, read counts and their precursor characteristics.
MiRNA ID	MiRNA sequences	Read counts	EST ID	Position	Strand	Secondary structure	Pri-miRNA sequences	CG%	MFE (kcal/mol)	MFEI
t0003379	ACGAGAUUCCCACUGUCC	173	gi|45744157, gi|45744201, gi|45744457	440-457	+	.)).)))))))..)))))	GGACAAGGGGAATCCGACTGTTTAATTAAAACAAAGCATTGCGATGGTCCCTGCGGATGCTCACGCAATGTGATTTCTGCCCAGTGCTCTGAATGTCAAAGTGAAGAAATTCAACCAAGCGCGGGTAAACGGCGGGAGTAACTATGACTCTCTTAAGGTAGCCAAATGCCTCGTCATCTAATTAGTGACGCGCATGAATGGATTAACGAGATTCCCACTGTCC	0.470852	-71.5	0.680952
t0004861	AGGACUCCGCUGGCACCU	130	gi|354706878	162-179	+	..)))))))))))..)))	AGGGATCAGCGGATGTTACTTTTAGGACTCCGCTGGCACCT	0.536585	-18.6	0.845455
t0004866	GAUUGGCUCUGAGGACUG	130	gi|45744157, gi|45744201, gi|45744457	59-76	+	.(((((.(((((((((((	GATTGGCTCTGAGGACTGGGCACGGGGGTCCCAGTCCTGAACCCGTCGGCTGTCGGTGGACTGCTCGAGCTGCACCCGCGGCGAGAGCGGGTCGTCGCGTGCCGGCCGGGGGACGGACTGGGAACGGCTCTTCGGGGCCTTCCCCGGGCGTCGAACAGTCAACTCAGAACTGGT	0.695402	-94.1	0.777686
t0004866	GAUUGGCUCUGAGGACUG	130	gi|51569578	390-407	+	..(((((((.(((.((((	GATTGGCTCTGAGGACTGGGCACGGGGGTCCCAGTCCTGAACCCGTCGGCTGTCGGTGGACTGCTCGAGCTGCACCCGCGGCGAGAGCGGGTCGTCGCGTGCCGGCCGGGGGACGGACTGGGAACGGCTCTTCGGGGCCTTCCCCGGGCGTCGAACAGTCAACTCAGAACTGGTACGGACAAGGGGAACCCGACTGTTTAATTAAAACAAAGCATTGCGATGGTCCCTGCGGATGCTCACGCAATGTGATTTCTGCCCAGTGCTCTGAATGTCAA	0.618182	-129.9	0.764118
t0007709	UGUAGGCAAGGGAAGUCGG	90	gi|51569578	343-361	+	.(((((((.(((((((.((	TGTAGGCAAGGGAAGTCGGCAAAATGGATCCGTAACTTCGGGAAAAGGATTGGCTCTGAGGACTGGGCACGGGGGTCCCAGTCCTGAACCCGTCGGCTGTCGGTGGACTGCTCGAGCTGCACCCGCGGCGAGAGCGGGTCGTCGCGTGCCGGCCGGGGGACGGACTGGGAACGGCTCTTCGGGGCCTTCCCCGGGCGTCGAACAGTCAACTCAGAACTGGTACGGACAAGGGGAACCCGACTGTTTAATTAAAACAAAGCATTGCGATGGTCCCTGCGGATGCTCACGCAATGTGATTTCTGCCCAGTGCTCTGAATGTCAAAGTGAAGAAATTCNACCNAGCGCGGGTAAACGGCGGGAGTAACTATGACTCTCTTAAGGTAGNCNAATGCCTCGTCA…	0.560706	-178.1	0.701181
t0009769	GAGCAUGCCUGUCGGGAC	74	gi|51570009	665-682	+	))).)))).).)).))))	GTCTGGAGAAGCGTCCTCAGCGACGGACCGGGCCCAAGTCCCCTGGAAGGGGGCGCCAGAGAGGGTGAGAGCCCCGTCGTGCTCGGACCCTGTCGCACCACGAGGCGCTGTCGGCGAGTCGGGTTGTTTGGGAATGCAGCCCCAATCGGGCGGTAAATTCCGTCCAAGGCTAAATATTGGCGAGAGACCGATAGCAAACAAGTACCGCGAGGGAAAGATGAAAAGGACTTTGAAAAGAGAGTCAAAGAGTGCTTGAAATTGTCGGGAGGGAAGCGAATGGGGGCCGGCGATGCGCCCCGGTCGGATGTGGAACGGCTAATACCCGGTCCGCCAATCGACTCGGGGTGTGGACCGGTGCGGATTGGGACGGAGGCCAAAGCCCAGGCAGTCGTTAAGCCT…	0.62012	-289	0.699758
t0011469	UCGAGUGUGAGCAUGCCUG	65	gi|45744056	117-135	+	))).))).).))).)))))	CTGTGGGTTGCACCGCCGACCGACCTTGATCTTCTGAGAAGGGTTCGAGTGTGAGCATGCCTG	0.587302	-18.5	0.5
t0011578	UGAGCAUGCCUGUCGGGAC	64	gi|51570009	664-682	+	)))).)))).).)).))))	GTCTGGAGAAGCGTCCTCAGCGACGGACCGGGCCCAAGTCCCCTGGAAGGGGGCGCCAGAGAGGGTGAGAGCCCCGTCGTGCTCGGACCCTGTCGCACCACGAGGCGCTGTCGGCGAGTCGGGTTGTTTGGGAATGCAGCCCCAATCGGGCGGTAAATTCCGTCCAAGGCTAAATATTGGCGAGAGACCGATAGCAAACAAGTACCGCGAGGGAAAGATGAAAAGGACTTTGAAAAGAGAGTCAAAGAGTGCTTGAAATTGTCGGGAGGGAAGCGAATGGGGGCCGGCGATGCGCCCCGGTCGGATGTGGAACGGCTAATACCCGGTCCGCCAATCGACTCGGGGTGTGGACCGGTGCGGATTGGGACGGAGGCCAAAGCCCAGGCAGTCGTTAAGCCT…	0.62012	-289	0.699758
t0013428	CGAGUGUGAGCAUGCCUG	57	gi|45744056	118-135	+	)).))).).))).)))))	CTGTGGGTTGCACCGCCGACCGACCTTGATCTTCTGAGAAGGGTTCGAGTGTGAGCATGCCTG	0.587302	-18.5	0.5
t0016160	UGAGCAUGCCUGUCGGGA	49	gi|51570009	664-681	+	)))).)))).).)).)))	TCTGGAGAAGCGTCCTCAGCGACGGACCGGGCCCAAGTCCCCTGGAAGGGGGCGCCAGAGAGGGTGAGAGCCCCGTCGTGCTCGGACCCTGTCGCACCACGAGGCGCTGTCGGCGAGTCGGGTTGTTTGGGAATGCAGCCCCAATCGGGCGGTAAATTCCGTCCAAGGCTAAATATTGGCGAGAGACCGATAGCAAACAAGTACCGCGAGGGAAAGATGAAAAGGACTTTGAAAAGAGAGTCAAAGAGTGCTTGAAATTGTCGGGAGGGAAGCGAATGGGGGCCGGCGATGCGCCCCGGTCGGATGTGGAACGGCTAATACCCGGTCCGCCAATCGACTCGGGGTGTGGACCGGTGCGGATTGGGACGGAGGCCAAAGCCCAGGCAGTCGTTAAGCCTG…	0.618976	-286.3	0.696594
t0019591	GUAGGCAAGGGAAGUCGGC	42	gi|51569578	344-362	+	(((((((.(((((((.((.	GTAGGCAAGGGAAGTCGGCAAAATGGATCCGTAACTTCGGGAAAAGGATTGGCTCTGAGGACTGGGCACGGGGGTCCCAGTCCTGAACCCGTCGGCTGTCGGTGGACTGCTCGAGCTGCACCCGCGGCGAGAGCGGGTCGTCGCGTGCCGGCCGGGGGACGGACTGGGAACGGCTCTTCGGGGCCTTCCCCGGGCGTCGAACAGTCAACTCAGAACTGGTACGGACAAGGGGAACCCGACTGTTTAATTAAAACAAAGCATTGCGATGGTCCCTGCGGATGCTCACGCAATGTGATTTCTGCCCAGTGCTCTGAATGTCAAAGTGAAGAAATTCNACCNAGCGCGGGTAAACGGCGGGAGTAACTATGACTCTCTTAAGGTAGNCNAATGCCTCGTCAT…	0.561947	-178.1	0.701181
t0020797	UUCGAGUGUGAGCAUGCC	40	gi|51569653	108-125	+	(((((.((.(((((.(((	TTCGAGTGTGAGCATGCCTGTCGGGACCCGAAAGATGGTGAACTATGCCTGAGCGGGGCGAANCCANAGGAAACTCTGGTGGAGGCCCGCAGCGATACTGACNTGCAAATCGTTCGTCTGACTTGGGTATAGGGGCGAAANACTAATCGAACCGTCTAGTAGCTGGTTCCCTCCGAAGTTTCCCTCANGATAGCTGGAGCCCGTGTGCGANTTCTATCNGGTAAAGCCAATGATTAGAGGCATCGNGGGCGCAACNCCCTCGACCTATTCTCAAACTTTAAATATGTAGGACNGCGCGGCTGCTCCGTTGAG	0.522436	-87.1	0.534356
t0022131	CGAGGCGCUGUCGGCGAG	38	gi|51570009	117-134	+	(((((((..(((((((..	CGAGGCGCTGTCGGCGAGTCGGGTTGTTTGGGAATGCAGCCCCAATCGGGCGGTAAATTCCGTCCAAGGCTAAATATTGGCGAGAGACCGATAGCAAACAAGTACCGCGAGGGAAAGATGAAAAGGACTTTGAAAAGAGAGTCAAAGAGTGCTTGAAATTGTCGGGAGGGAAGCGAATGGGGGCCGGCGATGCGCCCCGGTCGGATGTGGAACGGCTAATACCCGGTCCGCCAATCGACTCGGGGTGTGGACCGGTGCGGATTGGGACGGAGGCCAAAGCCCAGGCAGTCGTTAAGCCTGTGGAGACGCCTTCGCCTTGATCGTGGCTGGCAGCGTGCGCCCTTGGCGTGCTTCGGCATCTGCGCGCTCCCGGCACCGGCCAGTGGGCTCTCCATTCGG…	0.610687	-227.4	0.710625
t0024122	AUUCCCACUGUCCCUGUC	35	gi|45744357	27-44	+	.(((((((((.(..((((	ATTCCCACTGTCCCTGTCTACTATCCAGCGAAACCACAACCAAGGGAACGGGCTTGGCAGAATCAGCGGGGAAAGAAGACCCTGTTGAGCTTGACTCTAGTCCGACTTTGTGAAATGACTTGAGAGGTGTAGGATAAGTGGGATCTCAAAAGGCGAAAGTGAAATACCACTACTTTTAACGTTATTTTACTTATTCCGTGAATCGGAGGCGGGGCACTGCCCCTCTTTTTGGACCGAAGGCTCGCTTATGCGGGCCGATCCGGGCGGAAGACATTGTCAGGTGGGGA	0.508711	-100.1	0.685616
t0024122	AUUCCCACUGUCCCUGUC	35	gi|51569860	80-97	+	.(((((((((.(..((((	ATTCCCACTGTCCCTGTCTACTATCCAGCGAAACCACAGCCAAGGGAACGGGCTTGGCAGAATCAGCGGGGAAAGAAGACCCTGTTGAGCTTGACTCTAGTCCGACTTTGTGAAATGACTTGAGAGGTGTAGGATAAGTGGGAGCTCAAAAGGCGAAAGTGAAATACCACTACTTTTAACGTTATTTTACTTATTCCGTGAATCGGAGGCGGGGCACTGCCCCTCTTTTTGGACCGAAGGCTCGCTTATGCGGGCCGATCCGGGCGGAAGACATTGTCAGGTGGGGA	0.515679	-100.7	0.680405
t0024122	AUUCCCACUGUCCCUGUC	35	gi|354710511	158-175	+	.(((((((((.(..((((	ATTCCCACTGTCCCTGTCTACTATCCAGCGAAACCACAGCCAAGGGAACGGGCTTGGCAGAATCAGCGGGGAAAGAAGACCCTGTTGAGCTTGACTCTAGTCCGACTTTGTGAAATGACTTGAGAGGTGTAGGATAAGTGGGAGCTCAAAAGGCGAAAGTGAAATACCACTACTTTTAACGTTATTTTACTTATTCCGTGAATCGGAGGCGGGGCACTGCCCCTCTTTTTGGACCGAAGGCTCGCTTATGCGGGCCGATCCGGGCGGAAGACATTGTCAGGTGGGGA	0.515679	-100.7	0.680405
t0024122	AUUCCCACUGUCCCUGUC	35	gi|354703162	189-206	+	.(((((((((.(..((((	ATTCCCACTGTCCCTGTCTACTATCCAGCGAAACCACAGCCAAGGGAACGGGCTTGGCAGAATCAGCGGGGAAAGAAGACCCTGTTGAGCTTGACTCTAGTCCGACTTTGTGAAATGACTTGAGAGGTGTAGGATAAGTGGGAGCTCAAAAGGCGAAAGTGAAATACCACTACTTTTAACGTTATTTTACTTATTCCGTGAATCGGAGGCGGGGCACTGCCCCTCTTTTTGGACCGAAGGCTCGCTTATGCGGGCCGATCCGGGCGGAAGACATTGTCAGGTGGGGA	0.515679	-100.7	0.680405
t0028575	CACGAGGCGCUGUCGGCG	31	gi|51570009	115-132	+	..(((((((..(((((((	CACGAGGCGCTGTCGGCGAGTCGGGTTGTTTGGGAATGCAGCCCCAATCGGGCGGTAAATTCCGTCCAAGGCTAAATATTGGCGAGAGACCGATAGCAAACAAGTACCGCGAGGGAAAGATGAAAAGGACTTTGAAAAGAGAGTCAAAGAGTGCTTGAAATTGTCGGGAGGGAAGCGAATGGGGGCCGGCGATGCGCCCCGGTCGGATGTGGAACGGCTAATACCCGGTCCGCCAATCGACTCGGGGTGTGGACCGGTGCGGATTGGGACGGAGGCCAAAGCCCAGGCAGTCGTTAAGCCTGTGGAGACGCCTTCGCCTTGATCGTGGCTGGCAGCGTGCGCCCTTGGCGTGCTTCGGCATCTGCGCGCTCCCGGCACCGGCCAGTGGGCTCTCCATTC…	0.610266	-227.9	0.709969
t0028929	CAGUCAACUCAGAACUGGU	31	gi|45744157, gi|45744201, gi|45744457	214-232	+	)))))..)))))).)))))	ATTGGCTCTGAGGACTGGGCACGGGGGTCCCAGTCCTGAACCCGTCGGCTGTCGGTGGACTGCTCGAGCTGCACCCGCGGCGAGAGCGGGTCGTCGCGTGCCGGCCGGGGGACGGACTGGGAACGGCTCTTCGGGGCCTTCCCCGGGCGTCGAACAGTCAACTCAGAACTGGT	0.693642	-93.7	0.780833
t0029517	GCCCGUUGCUCUGAUGAUU	30	gi|45744550	499-517	+	))))))))..))).)))))	GATCAACAGCTCGGCGGGTACAGGCAGGATCAACAGCATGGCGAGTACAAGCAGGATCAACGCAAGGAAGGGGGATGGCTTATGGACAAGGTGAAAGATAAGATCCCTGGCGGCAATGGTGGTAGTGCTGCTGATCAGCACCAGGGGGTATACGGGCAGGATCAACAGCTCGGCGGGTACAGGCAGGATCAACAGCGTGGCGAGTACAAGCAGGATCAACGCAAGGAAGGGGGAGGGCTTATGGACAAGGTGAAAGATTAAGCCATGCATGTGTAAGTATGAACTAATTCAGACTGTGAAACTGCGAATGGCTCATTAAATCAGTTATAGTTTGTTTGATGGTACCTGCTACTCGGATAACCGTAGTAATTCTAGAGCTAATACGTGCAACAAACCCCG…	0.491416	-121.3	0.529694
t0030790	UAGGCAAGGGAAGUCGGC	29	gi|51569578	345-362	+	((((((.(((((((.((.	TAGGCAAGGGAAGTCGGCAAAATGGATCCGTAACTTCGGGAAAAGGATTGGCTCTGAGGACTGGGCACGGGGGTCCCAGTCCTGAACCCGTCGGCTGTCGGTGGACTGCTCGAGCTGCACCCGCGGCGAGAGCGGGTCGTCGCGTGCCGGCCGGGGGACGGACTGGGAACGGCTCTTCGGGGCCTTCCCCGGGCGTCGAACAGTCAACTCAGAACTGGTACGGACAAGGGGAACCCGACTGTTTAATTAAAACAAAGCATTGCGATGGTCCCTGCGGATGCTCACGCAATGTGATTTCTGCCCAGTGCTCTGAATGTCAAAGTGAAGAAATTCNACCNAGCGCGGGTAAACGGCGGGAGTAACTATGACTCTCTTAAGGTAGNCNAATGCCTCGTCATC…	0.56	-175.4	0.696032
t0039735	UGUAGGCAAGGGAAGUCG	24	gi|51569578	343-360	+	.(((((((.(((((((.(	TGTAGGCAAGGGAAGTCGGCAAAATGGATCCGTAACTTCGGGAAAAGGATTGGCTCTGAGGACTGGGCACGGGGGTCCCAGTCCTGAACCCGTCGGCTGTCGGTGGACTGCTCGAGCTGCACCCGCGGCGAGAGCGGGTCGTCGCGTGCCGGCCGGGGGACGGACTGGGAACGGCTCTTCGGGGCCTTCCCCGGGCGTCGAACAGTCAACTCAGAACTGGTACGGACAAGGGGAACCCGACTGTTTAATTAAAACAAAGCATTGCGATGGTCCCTGCGGATGCTCACGCAATGTGATTTCTGCCCAGTGCTCTGAATGTCAAAGTGAAGAAATTCNACCNAGCGCGGGTAAACGGCGGGAGTAACTATGACTCTCTTAAGGTAGNCNAATGCCTCGTCA…	0.560706	-178.1	0.701181
t0043061	GUGUCGCGGAGGCCGCCUUGAA	22	gi|51570213	398-419	+	.))))))))))))))))..)))	TTTGGCGTTAGCCTCCGCGATAGATGTGTCGCGGAGGCCGCCTTGAA	0.595745	-30.1	1.075
t0043330	AUUCCCACUGUCCCUGUCU	22	gi|45744357	27-45	+	.(((((((((.(..(((((	ATTCCCACTGTCCCTGTCTACTATCCAGCGAAACCACAACCAAGGGAACGGGCTTGGCAGAATCAGCGGGGAAAGAAGACCCTGTTGAGCTTGACTCTAGTCCGACTTTGTGAAATGACTTGAGAGGTGTAGGATAAGTGGGATCTCAAAAGGCGAAAGTGAAATACCACTACTTTTAACGTTATTTTACTTATTCCGTGAATCGGAGGCGGGGCACTGCCCCTCTTTTTGGACCGAAGGCTCGCTTATGCGGGCCGATCCGGGCGGAAGACATTGTCAGGTGGGGA	0.508711	-100.1	0.685616
t0043330	AUUCCCACUGUCCCUGUCU	22	gi|51569860	80-98	+	.(((((((((.(..(((((	ATTCCCACTGTCCCTGTCTACTATCCAGCGAAACCACAGCCAAGGGAACGGGCTTGGCAGAATCAGCGGGGAAAGAAGACCCTGTTGAGCTTGACTCTAGTCCGACTTTGTGAAATGACTTGAGAGGTGTAGGATAAGTGGGAGCTCAAAAGGCGAAAGTGAAATACCACTACTTTTAACGTTATTTTACTTATTCCGTGAATCGGAGGCGGGGCACTGCCCCTCTTTTTGGACCGAAGGCTCGCTTATGCGGGCCGATCCGGGCGGAAGACATTGTCAGGTGGGGA	0.515679	-100.7	0.680405
t0043330	AUUCCCACUGUCCCUGUCU	22	gi|354710511	158-176	+	.(((((((((.(..(((((	ATTCCCACTGTCCCTGTCTACTATCCAGCGAAACCACAGCCAAGGGAACGGGCTTGGCAGAATCAGCGGGGAAAGAAGACCCTGTTGAGCTTGACTCTAGTCCGACTTTGTGAAATGACTTGAGAGGTGTAGGATAAGTGGGAGCTCAAAAGGCGAAAGTGAAATACCACTACTTTTAACGTTATTTTACTTATTCCGTGAATCGGAGGCGGGGCACTGCCCCTCTTTTTGGACCGAAGGCTCGCTTATGCGGGCCGATCCGGGCGGAAGACATTGTCAGGTGGGGA	0.515679	-100.7	0.680405
t0043330	AUUCCCACUGUCCCUGUCU	22	gi|354703162	189-207	+	.(((((((((.(..(((((	ATTCCCACTGTCCCTGTCTACTATCCAGCGAAACCACAGCCAAGGGAACGGGCTTGGCAGAATCAGCGGGGAAAGAAGACCCTGTTGAGCTTGACTCTAGTCCGACTTTGTGAAATGACTTGAGAGGTGTAGGATAAGTGGGAGCTCAAAAGGCGAAAGTGAAATACCACTACTTTTAACGTTATTTTACTTATTCCGTGAATCGGAGGCGGGGCACTGCCCCTCTTTTTGGACCGAAGGCTCGCTTATGCGGGCCGATCCGGGCGGAAGACATTGTCAGGTGGGGA	0.515679	-100.7	0.680405
t0043389	GGACUCCGCUGGCACCUU	22	gi|354706878	163-180	+	.)))))))))))..))).	AGGGATCAGCGGATGTTACTTTTAGGACTCCGCTGGCACCTT	0.52381	-18.7	0.85
t0043573	CGGAGGCCGCCUUGAAGUACA	22	gi|51570213	404-424	+	)))))))))))..)))).)))	TGTCTTTGGCGTTAGCCTCCGCGATAGATGTGTCGCGGAGGCCGCCTTGAAGTACA	0.571429	-32.3	1.00937
t0048534	UGUGUCGCGGAGGCCGCCUUGAA	20	gi|51570213	397-419	+	..))))))))))))))))..)))	TTTGGCGTTAGCCTCCGCGATAGATGTGTCGCGGAGGCCGCCTTGAA	0.595745	-30.1	1.075
t0055130	UGUGUCGCGGAGGCCGCCUUG	18	gi|51570213	397-417	+	..))))))))))))))))..)	TGGCGTTAGCCTCCGCGATAGATGTGTCGCGGAGGCCGCCTTG	0.651163	-30.1	1.075
t0056986	CCCGUUGCUCUGAUGAUUC	18	gi|45744550	500-518	+	)))))))..))).))))))	GGATCAACAGCTCGGCGGGTACAGGCAGGATCAACAGCATGGCGAGTACAAGCAGGATCAACGCAAGGAAGGGGGATGGCTTATGGACAAGGTGAAAGATAAGATCCCTGGCGGCAATGGTGGTAGTGCTGCTGATCAGCACCAGGGGGTATACGGGCAGGATCAACAGCTCGGCGGGTACAGGCAGGATCAACAGCGTGGCGAGTACAAGCAGGATCAACGCAAGGAAGGGGGAGGGCTTATGGACAAGGTGAAAGATTAAGCCATGCATGTGTAAGTATGAACTAATTCAGACTGTGAAACTGCGAATGGCTCATTAAATCAGTTATAGTTTGTTTGATGGTACCTGCTACTCGGATAACCGTAGTAATTCTAGAGCTAATACGTGCAACAAACCCC…	0.49359	-123.3	0.533766
t0058385	ACGAGGCGCUGUCGGCGA	18	gi|51570009	116-133	+	.(((((((..(((((((.	ACGAGGCGCTGTCGGCGAGTCGGGTTGTTTGGGAATGCAGCCCCAATCGGGCGGTAAATTCCGTCCAAGGCTAAATATTGGCGAGAGACCGATAGCAAACAAGTACCGCGAGGGAAAGATGAAAAGGACTTTGAAAAGAGAGTCAAAGAGTGCTTGAAATTGTCGGGAGGGAAGCGAATGGGGGCCGGCGATGCGCCCCGGTCGGATGTGGAACGGCTAATACCCGGTCCGCCAATCGACTCGGGGTGTGGACCGGTGCGGATTGGGACGGAGGCCAAAGCCCAGGCAGTCGTTAAGCCTGTGGAGACGCCTTCGCCTTGATCGTGGCTGGCAGCGTGCGCCCTTGGCGTGCTTCGGCATCTGCGCGCTCCCGGCACCGGCCAGTGGGCTCTCCATTCG…	0.609524	-227.9	0.712187
t0061276	CCGUUGCUCUGAUGAUUC	17	gi|45744550	501-518	+	))))))..))).))))))	GGATCAACAGCTCGGCGGGTACAGGCAGGATCAACAGCATGGCGAGTACAAGCAGGATCAACGCAAGGAAGGGGGATGGCTTATGGACAAGGTGAAAGATAAGATCCCTGGCGGCAATGGTGGTAGTGCTGCTGATCAGCACCAGGGGGTATACGGGCAGGATCAACAGCTCGGCGGGTACAGGCAGGATCAACAGCGTGGCGAGTACAAGCAGGATCAACGCAAGGAAGGGGGAGGGCTTATGGACAAGGTGAAAGATTAAGCCATGCATGTGTAAGTATGAACTAATTCAGACTGTGAAACTGCGAATGGCTCATTAAATCAGTTATAGTTTGTTTGATGGTACCTGCTACTCGGATAACCGTAGTAATTCTAGAGCTAATACGTGCAACAAACCCC…	0.49359	-123.3	0.533766
t0076102	UGUGUCGCGGAGGCCGCCUUGA	14	gi|51570213	397-418	+	..))))))))))))))))..))	TTGGCGTTAGCCTCCGCGATAGATGTGTCGCGGAGGCCGCCTTGA	0.622222	-30.1	1.075
t0081608	GUGUCGCGGAGGCCGCCUUGAAGU	14	gi|51570213	398-421	+	.))))))))))))))))..)))).	CTTTGGCGTTAGCCTCCGCGATAGATGTGTCGCGGAGGCCGCCTTGAAGT	0.6	-30.5	1.01667
t0086027	UCUGACUUGGGUAUAGGG	13	gi|51569653	224-241	+	)))..)))))))))))..	CTATGCCTGAGCGGGGCGAANCCANAGGAAACTCTGGTGGAGGCCCGCAGCGATACTGACNTGCAAATCGTTCGTCTGACTTGGGTATAGGG	0.554348	-30.7	0.601961
t0092392	AGGCAUGCUCACACUCGAACC	12	gi|51569653	106-126	-	(((((((.((.(((((.(((.	GGTTCGAGTGTGAGCATGCCTGTCGGGACCCGAAAGATGGTGAACTATGCCTGAGCGGGGCGAANCCANAGGAAACTCTGGTGGAGGCCCGCAGCGATACTGACNTGCAAATCGTTCGTCTGACTTGGGTATAGGGGCGAAANACTAATCGAACCGTCTAGTAGCTGGTTCCCTCCGAAGTTTCCCTCANGATAGCTGGAGCCCGTGTGCGANTTCTATCNGGTAAAGCCAATGATTAGAGGCATCGNGGGCGCAACNCCCTCGACCTATTCTCAAACTTTAAATATGTAGGACNGCGCGGCTGCTCCGTTGAGCC	0.528481	-93	0.556886
t0095217	AGGGAUCAGCGGAUGUUA	12	gi|354706878	139-156	+	(((..((((((((.(((.	AGGGATCAGCGGATGTTACTTTTAGGACTCCGCTGGCACCT	0.536585	-18.6	0.845455
t0110149	UGUGUCGCGGAGGCCGCCUUGAAG	11	gi|51570213	397-420	+	..))))))))))))))))..))))	CTTTGGCGTTAGCCTCCGCGATAGATGTGTCGCGGAGGCCGCCTTGAAG	0.612245	-30.1	1.00333
t0121915	GGAUUGGCUCUGAGGACUG	10	gi|45744157, gi|45744201, gi|45744457	58-76	+	..(((((.(((((((((((	GGATTGGCTCTGAGGACTGGGCACGGGGGTCCCAGTCCTGAACCCGTCGGCTGTCGGTGGACTGCTCGAGCTGCACCCGCGGCGAGAGCGGGTCGTCGCGTGCCGGCCGGGGGACGGACTGGGAACGGCTCTTCGGGGCCTTCCCCGGGCGTCGAACAGTCAACTCAGAACTGGT	0.697143	-94.1	0.771311
t0125252	CGGAGGCCGCCUUGAAGU	10	gi|51570213	404-421	+	)))))))))))..)))).	CTTTGGCGTTAGCCTCCGCGATAGATGTGTCGCGGAGGCCGCCTTGAAGT	0.6	-30.5	1.01667

## Sheet: Table S4
Supplementary Table 4 | The putative miPEPs encoded from the upstream of predicted pri-miRNA sequences available.
MiRNA ID	EST ID	EST sequences	Available upstream of the pri-miRNA sequences	Putative miPEP1	Putative miPEP2	Putative miPEP3	Putative miPEP4	Putative miPEP5	Putative miPEP6
t0000138	gi|354702996	TTCTGTGTTCGGACTTCAGATAGATAGATATAGATAGAGAGAGTTTAGAGAGAGAGAGAGAGAGAGAGAGAGTAAAAATGGCAAGGGATGGTTGTCTGGCTCGAGTGACCGCAGGCGTAGCAGTCGGTGGTGCTGTTGGAGGCGCTGTCGGTGCTGTGTACGGGACCTATGAGGCTATTAGGTACAAGGTTCCTGGACTGCTGAAAATCAGGTACATCGGGCAAACCACTCTTGGCAGTGCTGCCATTTTTGGTCTTTTCTTGGGTGCTGGCAGCTTGATACATTGTGGGAAGTCTTACTAAGCTTCGCGTTTGAATTTTCATTTAAGCTGGTTCTGTTTTGTTTACAAGAATCGGTTGAAATGAGTGATTATATGCCTGCAAACATTCTGCACAGAAA…	TTCTGTGTTCGGACTTCAGATAGATAGATATAGATAGAGAGAGTTTAGAGAGAGAGAGAGAGAGAGAGAGAGTAAAAATGGCAAGGGATGGTTGTCTGGCTCGAGTGACCGCAGGCGTAGCAGTCGGTGGTGCTGTTGGAGGCGCTGTCGGTGCTGTGTACGGGACCTATGAGGCTATTAGGTACAAGGTTCCTGGACTGCTGAAAATCAGGTACATCGGGCAAACCACTCTTGGCAGTGCTGCCATTTTTGGTCTTTTCTTGGGTGCTGGCAGCTTGATACATTGTGGGAAGTCTTACTAAGCTTCGCGTTTGAATTTTCATTTAAGCTGGTTCTGTTTTGTTTACAAGAATCGGTTGAAATGAGTGATTATATGCCTGCAAACATTCTGCACAGAAA…
t0000265	gi|354707515	TTCGCGTTCGGGAAGGATGAATCGCTCCCGAAAAGGAATCTACTGATTCTCTGCTAATTGGTTGGACCGTAGGTGCGATGATTTACTTCACGGGCGAGGTCTCTGGTTCAAGTCCAGGATGGCCCAGCTGCGCCAGGGAAAAGAATAGAAGAAGCATCGGACTCCTTCATGCATGCTCCACTTGGCTCGGGGGGATATAGCTCAGTTGGTAGAGCTCCGCTCTTGCAATTGGGTCGTTGCGATTACGGGTTGGATGTCTAATTGTCCAGGCGGTAATGATAGTATCTTGTACCTGAACCGGTGGCTCACTTTTTCTAAGTAATGGGGAAGAGGACCGAAACATGCCACTGACAGACTCTACTGAGACAAAGATGGGCTGTCAAGAACGTAGAGGAGGTA…	TTCGCGTTCGGGAAGGATGAATCGCTCCCGAAAAGGAATCTACTGATTCTCTGCTAATTGGTTGGACCGTAGGTGCGATGATTTACTTCACGGGCGAGGTCTCTGGTTCAAGTCCAGGATGGCCCAGCTGCGCCAGGGAAAAGAATAGAAGAAGCATCGGACTCCTTCATGCATGCTCCACTTGGCTCGGGGGGATATAGCTCAGTTGGTAGAGCTCCGCTCTTGCAATTGGGTCGTTGCGATTACGGGTTGGATGTCTAATTGTCCAGGCGGTAATGATAGTATCTTGTACCTGAACCGGTGGCTCACTTTTTCTAAGTAATGGGGAAGAGGACCGAAACATGCCACTGACAGACTCTACTGAGACAAAGATGGGCTGTCAAGAACGTAGAGGAGGTA…	MNRSRKGIY	MAQLRQGKE
t0000779	gi|354703438	TTCTACAGCTCTCCCACTTCTCTCTCTCTCTCTCTCTCTCTCTCTCTCTGTGTCTGTCTATCTGTTAAGGGCAGCAGCAGCAGCCTTCTGCAAAGGGTAGCAGCCTTCTGCTGCAAATTTGCTAAAATAGAATAAACCAAAAACAGTAAAAGTAATTGAGGTAGCTAGGAATAGGAGGGTGGGTGAAAATTGTTGTTGACAGAAGATAGAGAGCACAGATGATGAAGTGCAAGCAGTTAAGAAAGGAAAGGAAGGGAGCTAGAGCCAGAGCTAAAGTCTATGCATCTCAGTCCTTTGTGCTCTCTATGCTTCTGTCATCACCCCTTCACCCCACCCCATATTCTCTCTCCCTCTCCACCCCTCATTTCTTAGCACCTTTCCTTTTTTGGTAAATGATTG…	TTCTACAGCTCTCCCACTTCTCTCTCTCTCTCTCTCTCTCTCTCTCTCTGTGTCTGTCTATCTGTTAAGGGCAGCAGCAGCAGCCTTCTGCAAAGGGTAGCAGCCTTCTGCTGCAAATTTGCTAAAATAGAATAAACCAAAAACAGTAAAAGTAATTGAGGTAGCTAGGAATAGGAGGGTGGGTGAAAATTGTTGTTGACAGAAGATAGAGAGCACAGATGATGAAGTGCAAGCAGTTAAGAAAGGAAAGGAAGGGAGCTAGAGCCAGAGCTAAAGTCTATGCATCTCAGTCCTTTGTGCTCTCTATGCTTCTGTCATCACCCCTTCACCCCACCCCATATTCTCTCTCCCTCTCCACCCCTCATTTCTTAGCACCTTTCCTTTTTTGGTAAATGATTG…
t0014336	gi|354702996	TTCTGTGTTCGGACTTCAGATAGATAGATATAGATAGAGAGAGTTTAGAGAGAGAGAGAGAGAGAGAGAGAGTAAAAATGGCAAGGGATGGTTGTCTGGCTCGAGTGACCGCAGGCGTAGCAGTCGGTGGTGCTGTTGGAGGCGCTGTCGGTGCTGTGTACGGGACCTATGAGGCTATTAGGTACAAGGTTCCTGGACTGCTGAAAATCAGGTACATCGGGCAAACCACTCTTGGCAGTGCTGCCATTTTTGGTCTTTTCTTGGGTGCTGGCAGCTTGATACATTGTGGGAAGTCTTACTAAGCTTCGCGTTTGAATTTTCATTTAAGCTGGTTCTGTTTTGTTTACAAGAATCGGTTGAAATGAGTGATTATATGCCTGCAAACATTCTGCACAGAAA…	TTCTGTGTTCGGACTTCAGATAGATAGATATAGATAGAGAGAGTTTAGAGAGAGAGAGAGAGAGAGAGAGAGTAAAAATGGCAAGGGATGGTTGTCTGGCTCGAGTGACCGCAGGCGTAGCAGTCGGTGGTGCTGTTGGAGGCGCTGTCGGTGCTGTGTACGGGACCTATGAGGCTATTAGGTACAAGGTTCCTGGACTGCTGAAAATCAGGTACATCGGGCAAACCACTCTTGGCAGTGCTGCCATTTTTGGTCTTTTCTTGGGTGCTGGCAGCTTGATACATTGTGGGAAGTCTTACTAAGCTTCGCGTTTGAATTTTCATTTAAGCTGGTTCTGTTTTGTTTACAAGAATCGGTTGAAATGAGTGATTATATGCCTGCAAACATTCTGCACAGAAA…
t0027307	gi|354702996	TTCTGTGTTCGGACTTCAGATAGATAGATATAGATAGAGAGAGTTTAGAGAGAGAGAGAGAGAGAGAGAGAGTAAAAATGGCAAGGGATGGTTGTCTGGCTCGAGTGACCGCAGGCGTAGCAGTCGGTGGTGCTGTTGGAGGCGCTGTCGGTGCTGTGTACGGGACCTATGAGGCTATTAGGTACAAGGTTCCTGGACTGCTGAAAATCAGGTACATCGGGCAAACCACTCTTGGCAGTGCTGCCATTTTTGGTCTTTTCTTGGGTGCTGGCAGCTTGATACATTGTGGGAAGTCTTACTAAGCTTCGCGTTTGAATTTTCATTTAAGCTGGTTCTGTTTTGTTTACAAGAATCGGTTGAAATGAGTGATTATATGCCTGCAAACATTCTGCACAGAAA…	TTCTGTGTTCGGACTTCAGATAGATAGATATAGATAGAGAGAGTTTAGAGAGAGAGAGAGAGAGAGAGAGAGTAAAAATGGCAAGGGATGGTTGTCTGGCTCGAGTGACCGCAGGCGTAGCAGTCGGTGGTGCTGTTGGAGGCGCTGTCGGTGCTGTGTACGGGACCTATGAGGCTATTAGGTACAAGGTTCCTGGACTGCTGAAAATCAGGTACATCGGGCAAACCACTCTTGGCAGTGCTGCCATTTTTGGTCTTTTCTTGGGTGCTGGCAGCTTGATACATTGTGGGAAGTCTTACTAAGCTTCGCGTTTGAATTTTCATTTAAGCTGGTTCTGTTTTGTTTACAAGAATCGGTTGAAATGAGTGATTATATGCCTGCAAACATTCTGCACAGAAA…
t0077030	gi|354702975	TTCCTCACTCTCTCTGTCTCTCTGAACATCGGGTGAAACCAGGAGCAAACTCTCTCTTTCTCTCTGCAACAATGGCTATATCTGCTGCTCTGAAGCTCCCCTCCTCCTCATCGCCTACTTCAACCTTCTCCAATCCAAAAAACCCTCCTCTCAAAACCATCATCAGATGCCGCTGCAACTCCTCCCTCCCCCTCAAAACCCTAACCACTGAACCCCACCCTACCTTCACTTCCGTCAGAACCTTCGCCCCAGCCACAGTCGCCAACCTCGGCCCAGGCTTCGACTTCCTCGGCTGTGCCGTAGACGGCCTCGGCGACCACGTCACCCTCGCCGTCGACCCTCAAGTCCACCCCGGCCACCTCTCCATCCACCAGATCACCAACTCCGCCAACAACTCCG…	TTCCTCACTCTCTCTGTCTCTCTGAACATCGGGTGAAACCAGGAGCAAACTCTCTCTTTCTCTCTGCAACAATGGCTATATCTGCTGCTCTGAAGCTCCCCTCCTCCTCATCGCCTACTTCAACCTTCTCCAATCCAAAAAACCCTCCTCTCAAAACCATCATCAGATGCCGCTGCAACTCCTCCCTCCCCCTCAAAACCCTAACCACTGAACCCCACCCTACCTTCACTTCCGTCAGAACCTTCGCCCCAGCCACAGTCGCCAACCTCGGCCCAGGCTTCGACTTCCTCGGCTGTGCCGTAGACGGCCTCGGCGACCACGTCACCCTCGCCGTCGACCCTCAAGTCCACCCCGGCCACCTCTCCATCCACCAGATCACCAACTCCGCCAACAACTCCG…	MPLQLLPPPQNPNH
t0077030	gi|354708747	TTCTTTACTGTATGTCTTTCGAATACATAGATTTTAGGACACTCCCATTGTACCTAAAATTTCTCTCTCTCTCTCTCTCTCTGAACGTCGTGCGAAACCAGGTGCGATCTCTCTCTCTCTCTGCAACAATGGCTATATCTGCTGCTCTGAAGCTCCCCTCCTCCTCGTCGCCTTCTTCAACCTTCTCCAATCCAAAAAACCCTCCTCTCAAAACCATCATCAGATGCCGCTGCAACTCCTCCCTCCCCCTCAAAGCCCTAACCACTGAACCCCACCCTACCTTCACTTCCGTCAGAACCTTCGCCCCAGCCACAGTCGCCAACCTCGGCCCAGGCTTCGACTTCCTCGGCTGCGCCGTAGACGGCCTCGGTGACCACGTCACCCTCACCGTCGAACCTT…	TTCTTTACTGTATGTCTTTCGAATACATAGATTTTAGGACACTCCCATTGTACCTAAAATTTCTCTCTCTCTCTCTCTCTCTGAACGTCGTGCGAAACCAGGTGCGATCTCTCTCTCTCTCTGCAACAATGGCTATATCTGCTGCTCTGAAGCTCCCCTCCTCCTCGTCGCCTTCTTCAACCTTCTCCAATCCAAAAAACCCTCCTCTCAAAACCATCATCAGATGCCGCTGCAACTCCTCCCTCCCCCTCAAAGCCCTAACCACTGAACCCCACCCTACCTTCACTTCCGTCAGAACCTTCGCCCCAGCCACAGTCGCCAACCTCGGCCCAGGCTTCGACTTCCTCGGCTGCGCCGTAGACGGCCTCGGTGACCACGTCACCCTCACCGTCGAACCTT…	MPLQLLPPPQSPNH
t0085418	gi|354702996	TTCTGTGTTCGGACTTCAGATAGATAGATATAGATAGAGAGAGTTTAGAGAGAGAGAGAGAGAGAGAGAGAGTAAAAATGGCAAGGGATGGTTGTCTGGCTCGAGTGACCGCAGGCGTAGCAGTCGGTGGTGCTGTTGGAGGCGCTGTCGGTGCTGTGTACGGGACCTATGAGGCTATTAGGTACAAGGTTCCTGGACTGCTGAAAATCAGGTACATCGGGCAAACCACTCTTGGCAGTGCTGCCATTTTTGGTCTTTTCTTGGGTGCTGGCAGCTTGATACATTGTGGGAAGTCTTACTAAGCTTCGCGTTTGAATTTTCATTTAAGCTGGTTCTGTTTTGTTTACAAGAATCGGTTGAAATGAGTGATTATATGCCTGCAAACATTCTGCACAGAAA…	TTCTGTGTTCGGACTTCAGATAGATAGATATAGATAGAGAGAGTTTAGAGAGAGAGAGAGAGAGAGAGAGAGTAAAAATGGCAAGGGATGGTTGTCTGGCTCGAGTGACCGCAGGCGTAGCAGTCGGTGGTGCTGTTGGAGGCGCTGTCGGTGCTGTGTACGGGACCTATGAGGCTATTAGGTACAAGGTTCCTGGACTGCTGAAAATCAGGTACATCGGGCAAACCACTCTTGGCAGTGCTGCCATTTTTGGTCTTTTCTTGGGTGCTGGCAGCTTGATACATTGTGGGAAGTCTTACTAAGCTTCGCGTTTGAATTTTCATTTAAGCTGGTTCTGTTTTGTTTACAAGAATCGGTTGAAATGAGTGATTATATGCCTGCAAACATTCTGCACAGAAA…
t0095421	gi|354703438	TTCTACAGCTCTCCCACTTCTCTCTCTCTCTCTCTCTCTCTCTCTCTCTGTGTCTGTCTATCTGTTAAGGGCAGCAGCAGCAGCCTTCTGCAAAGGGTAGCAGCCTTCTGCTGCAAATTTGCTAAAATAGAATAAACCAAAAACAGTAAAAGTAATTGAGGTAGCTAGGAATAGGAGGGTGGGTGAAAATTGTTGTTGACAGAAGATAGAGAGCACAGATGATGAAGTGCAAGCAGTTAAGAAAGGAAAGGAAGGGAGCTAGAGCCAGAGCTAAAGTCTATGCATCTCAGTCCTTTGTGCTCTCTATGCTTCTGTCATCACCCCTTCACCCCACCCCATATTCTCTCTCCCTCTCCACCCCTCATTTCTTAGCACCTTTCCTTTTTTGGTAAATGATTG…	TTCTACAGCTCTCCCACTTCTCTCTCTCTCTCTCTCTCTCTCTCTCTCTGTGTCTGTCTATCTGTTAAGGGCAGCAGCAGCAGCCTTCTGCAAAGGGTAGCAGCCTTCTGCTGCAAATTTGCTAAAATAGAATAAACCAAAAACAGTAAAAGTAATTGAGGTAGCTAGGAATAGGAGGGTGGGTGAAAATTGTTGTTGACAGAAGATAGAGAGCACAGATGATGAAGTGCAAGCAGTTAAGAAAGGAAAGGAAGGGAGCTAGAGCCAGAGCTAAAGTCTATGCATCTCAGTCCTTTGTGCTCTCTATGCTTCTGTCATCACCCCTTCACCCCACCCCATATTCTCTCTCCCTCTCCACCCCTCATTTCTTAGCACCTTTCCTTTTTTGGTAAATGATTG…
t0260544	gi|354703438	TTCTACAGCTCTCCCACTTCTCTCTCTCTCTCTCTCTCTCTCTCTCTCTGTGTCTGTCTATCTGTTAAGGGCAGCAGCAGCAGCCTTCTGCAAAGGGTAGCAGCCTTCTGCTGCAAATTTGCTAAAATAGAATAAACCAAAAACAGTAAAAGTAATTGAGGTAGCTAGGAATAGGAGGGTGGGTGAAAATTGTTGTTGACAGAAGATAGAGAGCACAGATGATGAAGTGCAAGCAGTTAAGAAAGGAAAGGAAGGGAGCTAGAGCCAGAGCTAAAGTCTATGCATCTCAGTCCTTTGTGCTCTCTATGCTTCTGTCATCACCCCTTCACCCCACCCCATATTCTCTCTCCCTCTCCACCCCTCATTTCTTAGCACCTTTCCTTTTTTGGTAAATGATTG…	TTCTACAGCTCTCCCACTTCTCTCTCTCTCTCTCTCTCTCTCTCTCTCTGTGTCTGTCTATCTGTTAAGGGCAGCAGCAGCAGCCTTCTGCAAAGGGTAGCAGCCTTCTGCTGCAAATTTGCTAAAATAGAATAAACCAAAAACAGTAAAAGTAATTGAGGTAGCTAGGAATAGGAGGGTGGGTGAAAATTGTTGTTGACAGAAGATAGAGAGCACAGATGATGAAGTGCAAGCAGTTAAGAAAGGAAAGGAAGGGAGCTAGAGCCAGAGCTAAAGTCTATGCATCTCAGTCCTTTGTGCTCTCTATGCTTCTGTCATCACCCCTTCACCCCACCCCATATTCTCTCTCCCTCTCCACCCCTCATTTCTTAGCACCTTTCCTTTTTTGGTAAATGATTG…
t0277826	gi|354702996	TTCTGTGTTCGGACTTCAGATAGATAGATATAGATAGAGAGAGTTTAGAGAGAGAGAGAGAGAGAGAGAGAGTAAAAATGGCAAGGGATGGTTGTCTGGCTCGAGTGACCGCAGGCGTAGCAGTCGGTGGTGCTGTTGGAGGCGCTGTCGGTGCTGTGTACGGGACCTATGAGGCTATTAGGTACAAGGTTCCTGGACTGCTGAAAATCAGGTACATCGGGCAAACCACTCTTGGCAGTGCTGCCATTTTTGGTCTTTTCTTGGGTGCTGGCAGCTTGATACATTGTGGGAAGTCTTACTAAGCTTCGCGTTTGAATTTTCATTTAAGCTGGTTCTGTTTTGTTTACAAGAATCGGTTGAAATGAGTGATTATATGCCTGCAAACATTCTGCACAGAAA…	TTCTGTGTTCGGACTTCAGATAGATAGATATAGATAGAGAGAGTTTAGAGAGAGAGAGAGAGAGAGAGAGAGTAAAAATGGCAAGGGATGGTTGTCTGGCTCGAGTGACCGCAGGCGTAGCAGTCGGTGGTGCTGTTGGAGGCGCTGTCGGTGCTGTGTACGGGACCTATGAGGCTATTAGGTACAAGGTTCCTGGACTGCTGAAAATCAGGTACATCGGGCAAACCACTCTTGGCAGTGCTGCCATTTTTGGTCTTTTCTTGGGTGCTGGCAGCTTGATACATTGTGGGAAGTCTTACTAAGCTTCGCGTTTGAATTTTCATTTAAGCTGGTTCTGTTTTGTTTACAAGAATCGGTTGAAATGAGTGATTATATGCCTGCAAACATTCTGCACAGAAA…
t0338271	gi|354702996	TTCTGTGTTCGGACTTCAGATAGATAGATATAGATAGAGAGAGTTTAGAGAGAGAGAGAGAGAGAGAGAGAGTAAAAATGGCAAGGGATGGTTGTCTGGCTCGAGTGACCGCAGGCGTAGCAGTCGGTGGTGCTGTTGGAGGCGCTGTCGGTGCTGTGTACGGGACCTATGAGGCTATTAGGTACAAGGTTCCTGGACTGCTGAAAATCAGGTACATCGGGCAAACCACTCTTGGCAGTGCTGCCATTTTTGGTCTTTTCTTGGGTGCTGGCAGCTTGATACATTGTGGGAAGTCTTACTAAGCTTCGCGTTTGAATTTTCATTTAAGCTGGTTCTGTTTTGTTTACAAGAATCGGTTGAAATGAGTGATTATATGCCTGCAAACATTCTGCACAGAAA…	TTCTGTGTTCGGACTTCAGATAGATAGATATAGATAGAGAGAGTTTAGAGAGAGAGAGAGAGAGAGAGAGAGTAAAAATGGCAAGGGATGGTTGTCTGGCTCGAGTGACCGCAGGCGTAGCAGTCGGTGGTGCTGTTGGAGGCGCTGTCGGTGCTGTGTACGGGACCTATGAGGCTATTAGGTACAAGGTTCCTGGACTGCTGAAAATCAGGTACATCGGGCAAACCACTCTTGGCAGTGCTGCCATTTTTGGTCTTTTCTTGGGTGCTGGCAGCTTGATACATTGTGGGAAGTCTTACTAAGCTTCGCGTTTGAATTTTCATTTAAGCTGGTTCTGTTTTGTTTACAAGAATCGGTTGAAATGAGTGATTATATGCCTGCAAACATTCTGCACAGAAA…
t0415085	gi|354702996	TTCTGTGTTCGGACTTCAGATAGATAGATATAGATAGAGAGAGTTTAGAGAGAGAGAGAGAGAGAGAGAGAGTAAAAATGGCAAGGGATGGTTGTCTGGCTCGAGTGACCGCAGGCGTAGCAGTCGGTGGTGCTGTTGGAGGCGCTGTCGGTGCTGTGTACGGGACCTATGAGGCTATTAGGTACAAGGTTCCTGGACTGCTGAAAATCAGGTACATCGGGCAAACCACTCTTGGCAGTGCTGCCATTTTTGGTCTTTTCTTGGGTGCTGGCAGCTTGATACATTGTGGGAAGTCTTACTAAGCTTCGCGTTTGAATTTTCATTTAAGCTGGTTCTGTTTTGTTTACAAGAATCGGTTGAAATGAGTGATTATATGCCTGCAAACATTCTGCACAGAAA…	TTCTGTGTTCGGACTTCAGATAGATAGATATAGATAGAGAGAGTTTAGAGAGAGAGAGAGAGAGAGAGAGAGTAAAAATGGCAAGGGATGGTTGTCTGGCTCGAGTGACCGCAGGCGTAGCAGTCGGTGGTGCTGTTGGAGGCGCTGTCGGTGCTGTGTACGGGACCTATGAGGCTATTAGGTACAAGGTTCCTGGACTGCTGAAAATCAGGTACATCGGGCAAACCACTCTTGGCAGTGCTGCCATTTTTGGTCTTTTCTTGGGTGCTGGCAGCTTGATACATTGTGGGAAGTCTTACTAAGCTTCGCGTTTGAATTTTCATTTAAGCTGGTTCTGTTTTGTTTACAAGAATCGGTTGAAATGAGTGATTATATGCCTGCAAACATTCTGCACAGAAA…
t0421361	gi|354707515	TTCGCGTTCGGGAAGGATGAATCGCTCCCGAAAAGGAATCTACTGATTCTCTGCTAATTGGTTGGACCGTAGGTGCGATGATTTACTTCACGGGCGAGGTCTCTGGTTCAAGTCCAGGATGGCCCAGCTGCGCCAGGGAAAAGAATAGAAGAAGCATCGGACTCCTTCATGCATGCTCCACTTGGCTCGGGGGGATATAGCTCAGTTGGTAGAGCTCCGCTCTTGCAATTGGGTCGTTGCGATTACGGGTTGGATGTCTAATTGTCCAGGCGGTAATGATAGTATCTTGTACCTGAACCGGTGGCTCACTTTTTCTAAGTAATGGGGAAGAGGACCGAAACATGCCACTGACAGACTCTACTGAGACAAAGATGGGCTGTCAAGAACGTAGAGGAGGTA…	TTCGCGTTCGGGAAGGATGAATCGCTCCCGAAAAGGAATCTACTGATTCTCTGCTAATTGGTTGGACCGTAGGTGCGATGATTTACTTCACGGGCGAGGTCTCTGGTTCAAGTCCAGGATGGCCCAGCTGCGCCAGGGAAAAGAATAGAAGAAGCATCGGACTCCTTCATGCATGCTCCACTTGGCTCGGGGGGATATAGCTCAGTTGGTAGAGCTCCGCTCTTGCAATTGGGTCGTTGCGATTACGGGTTGGATGTCTAATTGTCCAGGCGGTAATGATAGTATCTTGTACCTGAACCGGTGGCTCACTTTTTCTAAGTAATGGGGAAGAGGACCGAAACATGCCACTGACAGACTCTACTGAGACAAAGATGGGCTGTCAAGAACGTAGAGGAGGTA…	MNRSRKGIY	MAQLRQGKE
t0488929	gi|354707515	TTCGCGTTCGGGAAGGATGAATCGCTCCCGAAAAGGAATCTACTGATTCTCTGCTAATTGGTTGGACCGTAGGTGCGATGATTTACTTCACGGGCGAGGTCTCTGGTTCAAGTCCAGGATGGCCCAGCTGCGCCAGGGAAAAGAATAGAAGAAGCATCGGACTCCTTCATGCATGCTCCACTTGGCTCGGGGGGATATAGCTCAGTTGGTAGAGCTCCGCTCTTGCAATTGGGTCGTTGCGATTACGGGTTGGATGTCTAATTGTCCAGGCGGTAATGATAGTATCTTGTACCTGAACCGGTGGCTCACTTTTTCTAAGTAATGGGGAAGAGGACCGAAACATGCCACTGACAGACTCTACTGAGACAAAGATGGGCTGTCAAGAACGTAGAGGAGGTA…	TTCGCGTTCGGGAAGGATGAATCGCTCCCGAAAAGGAATCTACTGATTCTCTGCTAATTGGTTGGACCGTAGGTGCGATGATTTACTTCACGGGCGAGGTCTCTGGTTCAAGTCCAGGATGGCCCAGCTGCGCCAGGGAAAAGAATAGAAGAAGCATCGGACTCCTTCATGCATGCTCCACTTGGCTCGGGGGGATATAGCTCAGTTGGTAGAGCTCCGCTCTTGCAATTGGGTCGTTGCGATTACGGGTTGGATGTCTAATTGTCCAGGCGGTAATGATAGTATCTTGTACCTGAACCGGTGGCTCACTTTTTCTAAGTAATGGGGAAGAGGACCGAAACATGCCACTGACAGACTCTACTGAGACAAAGATGGGCTGTCAAGAACGTAGAGGAGGTA…	MNRSRKGIY	MAQLRQGKE
t0592024	gi|354702996	TTCTGTGTTCGGACTTCAGATAGATAGATATAGATAGAGAGAGTTTAGAGAGAGAGAGAGAGAGAGAGAGAGTAAAAATGGCAAGGGATGGTTGTCTGGCTCGAGTGACCGCAGGCGTAGCAGTCGGTGGTGCTGTTGGAGGCGCTGTCGGTGCTGTGTACGGGACCTATGAGGCTATTAGGTACAAGGTTCCTGGACTGCTGAAAATCAGGTACATCGGGCAAACCACTCTTGGCAGTGCTGCCATTTTTGGTCTTTTCTTGGGTGCTGGCAGCTTGATACATTGTGGGAAGTCTTACTAAGCTTCGCGTTTGAATTTTCATTTAAGCTGGTTCTGTTTTGTTTACAAGAATCGGTTGAAATGAGTGATTATATGCCTGCAAACATTCTGCACAGAAA…	TTCTGTGTTCGGACTTCAGATAGATAGATATAGATAGAGAGAGTTTAGAGAGAGAGAGAGAGAGAGAGAGAGTAAAAATGGCAAGGGATGGTTGTCTGGCTCGAGTGACCGCAGGCGTAGCAGTCGGTGGTGCTGTTGGAGGCGCTGTCGGTGCTGTGTACGGGACCTATGAGGCTATTAGGTACAAGGTTCCTGGACTGCTGAAAATCAGGTACATCGGGCAAACCACTCTTGGCAGTGCTGCCATTTTTGGTCTTTTCTTGGGTGCTGGCAGCTTGATACATTGTGGGAAGTCTTACTAAGCTTCGCGTTTGAATTTTCATTTAAGCTGGTTCTGTTTTGTTTACAAGAATCGGTTGAAATGAGTGATTATATGCCTGCAAACATTCTGCACAGAAA…
t0604902	gi|354702996	TTCTGTGTTCGGACTTCAGATAGATAGATATAGATAGAGAGAGTTTAGAGAGAGAGAGAGAGAGAGAGAGAGTAAAAATGGCAAGGGATGGTTGTCTGGCTCGAGTGACCGCAGGCGTAGCAGTCGGTGGTGCTGTTGGAGGCGCTGTCGGTGCTGTGTACGGGACCTATGAGGCTATTAGGTACAAGGTTCCTGGACTGCTGAAAATCAGGTACATCGGGCAAACCACTCTTGGCAGTGCTGCCATTTTTGGTCTTTTCTTGGGTGCTGGCAGCTTGATACATTGTGGGAAGTCTTACTAAGCTTCGCGTTTGAATTTTCATTTAAGCTGGTTCTGTTTTGTTTACAAGAATCGGTTGAAATGAGTGATTATATGCCTGCAAACATTCTGCACAGAAA…	TTCTGTGTTCGGACTTCAGATAGATAGATATAGATAGAGAGAGTTTAGAGAGAGAGAGAGAGAGAGAGAGAGTAAAAATGGCAAGGGATGGTTGTCTGGCTCGAGTGACCGCAGGCGTAGCAGTCGGTGGTGCTGTTGGAGGCGCTGTCGGTGCTGTGTACGGGACCTATGAGGCTATTAGGTACAAGGTTCCTGGACTGCTGAAAATCAGGTACATCGGGCAAACCACTCTTGGCAGTGCTGCCATTTTTGGTCTTTTCTTGGGTGCTGGCAGCTTGATACATTGTGGGAAGTCTTACTAAGCTTCGCGTTTGAATTTTCATTTAAGCTGGTTCTGTTTTGTTTACAAGAATCGGTTGAAATGAGTGATTATATGCCTGCAAACATTCTGCACAGAAA…
t0946858	gi|354701645	TTCGTTAACGAAAACATGCTGAGGCTCACCTCGAAGAAGCTCCTAGGGTTAGGGTTCGCGGAGGCCCAATCACCTGCATTTGCACCTGCGCTCTGCCTGCAGCGGTTCTACCATGAGAGGGTGGTGGACCACTACAACAACCCGCGCAACGTGGGGTCCTTCGACAAGAACGATCCGGCGGTAGGGACGGGGCTTGTCGGCGCGCCGGCGTGTGGGGATGTGATGAAGCTGCAGATCAAGATCGATGAGGAGACTGGGAAGATAACCGACGCTTGTTTCAAGACGTTCGGGTGTGGGTCCGCTATTGCTTCTTCATCCGTAGCTACTGAATGGGTAAAGGGGAAGCAGATGGAAGAGGTCCTGACTATTAAGAACACGGAAATTGCAAAGCATCTCTCT…	TTCGTTAACGAAAACATGCTGAGGCTCACCTCGAAGAAGCTCCTAGGGTTAGGGTTCGCGGAGGCCCAATCACCTGCATTTGCACCTGCGCTCTGCCTGCAGCGGTTCTACCATGAGAGGGTGGTGGACCACTACAACAACCCGCGCAACGTGGGGTCCTTCGACAAGAACGATCCGGCGGTAGGGACGGGGCTTGTCGGCGCGCCGGCGTGTGGGGATGTGATGAAGCTGCAGATCAAGATCGATGAGGAGACTGGGAAGATAACCGACGCTTGTTTCAAGACGTTCGGGTGTGGGTCCGCTATTGCTTCTTCATCCGTAGCTACTGAATGGGTAAAGGGGAAGCAGATGGAAGAGGTCCTGACTATTAAGAACACGGAAATTGCAAAGCATCTCTCT…
t0946858	gi|354701967	TTCCTCGAATTGAATCGTTAACGAAAACATGCTGAGGCTCACCTCGAAGAAGCTCCTAGGGTTAGGGTTCGCGGAGGCCCAATCACCTGCATTTGCACCTGCGCTCCGCCTGCAGCGGTTCTACCATGAGAGGGTGGTGGACCACTACAACAACCCGCGCAACGTGGGGTCCTTCGACAAGAACGATCCGGCGGTAGGGACGGGGCTTGTCGGCGCGCCGGCGTGTGGGGATGTGATGAAGCTGCAGATCAAGATCGATGAGGAGACTGGGAAGATAACCGACGCTTGTTTCAAGACGTTCGGGTGTGGGTCCGCTATTGCTTCTTCATCCGTAGCTACTGAATGGGTAAAGGGGAAGCAGATGGAAGAGGTCCTGACTATTAAGAACACGGAAATTGC…	TTCCTCGAATTGAATCGTTAACGAAAACATGCTGAGGCTCACCTCGAAGAAGCTCCTAGGGTTAGGGTTCGCGGAGGCCCAATCACCTGCATTTGCACCTGCGCTCCGCCTGCAGCGGTTCTACCATGAGAGGGTGGTGGACCACTACAACAACCCGCGCAACGTGGGGTCCTTCGACAAGAACGATCCGGCGGTAGGGACGGGGCTTGTCGGCGCGCCGGCGTGTGGGGATGTGATGAAGCTGCAGATCAAGATCGATGAGGAGACTGGGAAGATAACCGACGCTTGTTTCAAGACGTTCGGGTGTGGGTCCGCTATTGCTTCTTCATCCGTAGCTACTGAATGGGTAAAGGGGAAGCAGATGGAAGAGGTCCTGACTATTAAGAACACGGAAATTGC…
t0946858	gi|354702287	TTCGAATCGTTAACGAAAACATGCTGAGGCTCACCTCGAAGAAGCTCCTAGGGTTAGGGTTCGCGGAGGCCCAATCACCTGCATTTGCACCTGCGCTCTGCCTGCAGCGGTTCTACCATGAGAGGGTGGTGGACCACTACAACAACCCGCGCAACGTGGGGTCCTTCGACAAGAACGATCCGGCGGTAGGGACGGGGCTTGTCGGCGCGCCGGCGTGTGGGGATGTGATGAAGCTGCAGATCAAGATCGATGAGGAGACTGGGAAGATAACCGACGCTTGTTTCAAGACGTTCGGGTGTGGGTCCGCTATTGCTTCTTCATCCGTAGCTACTGAATGGGTAAAGGGGAAGCAGATGGAAGAGGTCCTGACTATTAAGAACACGGAAATTGCAAAGCATC…	TTCGAATCGTTAACGAAAACATGCTGAGGCTCACCTCGAAGAAGCTCCTAGGGTTAGGGTTCGCGGAGGCCCAATCACCTGCATTTGCACCTGCGCTCTGCCTGCAGCGGTTCTACCATGAGAGGGTGGTGGACCACTACAACAACCCGCGCAACGTGGGGTCCTTCGACAAGAACGATCCGGCGGTAGGGACGGGGCTTGTCGGCGCGCCGGCGTGTGGGGATGTGATGAAGCTGCAGATCAAGATCGATGAGGAGACTGGGAAGATAACCGACGCTTGTTTCAAGACGTTCGGGTGTGGGTCCGCTATTGCTTCTTCATCCGTAGCTACTGAATGGGTAAAGGGGAAGCAGATGGAAGAGGTCCTGACTATTAAGAACACGGAAATTGCAAAGCATC…
t1045506	gi|354707515	TTCGCGTTCGGGAAGGATGAATCGCTCCCGAAAAGGAATCTACTGATTCTCTGCTAATTGGTTGGACCGTAGGTGCGATGATTTACTTCACGGGCGAGGTCTCTGGTTCAAGTCCAGGATGGCCCAGCTGCGCCAGGGAAAAGAATAGAAGAAGCATCGGACTCCTTCATGCATGCTCCACTTGGCTCGGGGGGATATAGCTCAGTTGGTAGAGCTCCGCTCTTGCAATTGGGTCGTTGCGATTACGGGTTGGATGTCTAATTGTCCAGGCGGTAATGATAGTATCTTGTACCTGAACCGGTGGCTCACTTTTTCTAAGTAATGGGGAAGAGGACCGAAACATGCCACTGACAGACTCTACTGAGACAAAGATGGGCTGTCAAGAACGTAGAGGAGGTA…	TTCGCGTTCGGGAAGGATGAATCGCTCCCGAAAAGGAATCTACTGATTCTCTGCTAATTGGTTGGACCGTAGGTGCGATGATTTACTTCACGGGCGAGGTCTCTGGTTCAAGTCCAGGATGGCCCAGCTGCGCCAGGGAAAAGAATAGAAGAAGCATCGGACTCCTTCATGCATGCTCCACTTGGCTCGGGGGGATATAGCTCAGTTGGTAGAGCTCCGCTCTTGCAATTGGGTCGTTGCGATTACGGGTTGGATGTCTAATTGTCCAGGCGGTAATGATAGTATCTTGTACCTGAACCGGTGGCTCACTTTTTCTAAGTAATGGGGAAGAGGACCGAAACATGCCACTGACAGACTCTACTGAGACAAAGATGGGCTGTCAAGAACGTAGAGGAGGTA…	MNRSRKGIY	MAQLRQGKE
t1281253	gi|354703438	TTCTACAGCTCTCCCACTTCTCTCTCTCTCTCTCTCTCTCTCTCTCTCTGTGTCTGTCTATCTGTTAAGGGCAGCAGCAGCAGCCTTCTGCAAAGGGTAGCAGCCTTCTGCTGCAAATTTGCTAAAATAGAATAAACCAAAAACAGTAAAAGTAATTGAGGTAGCTAGGAATAGGAGGGTGGGTGAAAATTGTTGTTGACAGAAGATAGAGAGCACAGATGATGAAGTGCAAGCAGTTAAGAAAGGAAAGGAAGGGAGCTAGAGCCAGAGCTAAAGTCTATGCATCTCAGTCCTTTGTGCTCTCTATGCTTCTGTCATCACCCCTTCACCCCACCCCATATTCTCTCTCCCTCTCCACCCCTCATTTCTTAGCACCTTTCCTTTTTTGGTAAATGATTG…	TTCTACAGCTCTCCCACTTCTCTCTCTCTCTCTCTCTCTCTCTCTCTCTGTGTCTGTCTATCTGTTAAGGGCAGCAGCAGCAGCCTTCTGCAAAGGGTAGCAGCCTTCTGCTGCAAATTTGCTAAAATAGAATAAACCAAAAACAGTAAAAGTAATTGAGGTAGCTAGGAATAGGAGGGTGGGTGAAAATTGTTGTTGACAGAAGATAGAGAGCACAGATGATGAAGTGCAAGCAGTTAAGAAAGGAAAGGAAGGGAGCTAGAGCCAGAGCTAAAGTCTATGCATCTCAGTCCTTTGTGCTCTCTATGCTTCTGTCATCACCCCTTCACCCCACCCCATATTCTCTCTCCCTCTCCACCCCTCATTTCTTAGCACCTTTCCTTTTTTGGTAAATGATTG…
t1426090	gi|354711748	ATCAGAGGGCGGCGCTGATGCTTCAGTGGAGAATGCACAGACTTATTACACGAACCTTATCAAGCATGTGAAAGATGCAGGAGGGAGTCCAAGGAGGCCTGGGAAGGCTATTGAGACATACTTGTTTGCTATGTTTGATGAGAATCAGAAGAATGGAGGAGCAGAGAGTGAGAAACATTTTGGGATTTTCTTACCCAACAAGCAGCCCAAATACCAACTTACTTTCAACTAAGACTGTTGTAAGTTTTAATTAGGAACTACTCCCTCCGTCCCAAATGTTTGTCTGGTCCGCAAAATGATGATTTAAAAAGAATACACTTTTTTCAACAAACAAAAAACAAAAAATCAAGCTTTTTTAATAAATTAAAAGAACTCATTCATATCTTGCAAAAAAATTGA…	GCCAAACAACAAGATTTATTTATTTATTAGGAAATAATCCTTAACATTCTCCAGAGGAAAGTACAGGGGATCAAGATATTTCTCCATCTGATCGTCTTATTTTCTTGCATGGTATTTATTCTTACTACCTCCATCCCTAAATATTTGTCAAGTTCGTAGAATGAGACTAAAAATTTCAAGAAAAATTCAATTTTTTTGCAAGATATGAATGAGTTCTTTTAATTTATTAAAAAAGCTTGATTTTTTGTTTTTTGTTTGTTGAAAAAAGTGTATTCTTTTTAAATCATCATTTTGCGGACCAGACAAACATTTGGGACGGAGGGAGTAGTTCCTAATTAAAACTTACAACAGTCTTAGTTGAAAGTAAGTTGGTATTTGGGCTGCTTGTTGGGTAAGAAA…	MFDENQKNGGAESEKHFGIFLPNKQPKYQLTFN	MLQWRMHRLITRTLSSM	MQEGVQGGLGRLLRHTCLLCLMRIRRMEEQRVRNILGFSYPTSSPNTNLLSTKTVVSFN	MFVWSAK
t1691162	gi|354703438	TTCTACAGCTCTCCCACTTCTCTCTCTCTCTCTCTCTCTCTCTCTCTCTGTGTCTGTCTATCTGTTAAGGGCAGCAGCAGCAGCCTTCTGCAAAGGGTAGCAGCCTTCTGCTGCAAATTTGCTAAAATAGAATAAACCAAAAACAGTAAAAGTAATTGAGGTAGCTAGGAATAGGAGGGTGGGTGAAAATTGTTGTTGACAGAAGATAGAGAGCACAGATGATGAAGTGCAAGCAGTTAAGAAAGGAAAGGAAGGGAGCTAGAGCCAGAGCTAAAGTCTATGCATCTCAGTCCTTTGTGCTCTCTATGCTTCTGTCATCACCCCTTCACCCCACCCCATATTCTCTCTCCCTCTCCACCCCTCATTTCTTAGCACCTTTCCTTTTTTGGTAAATGATTG…	TTCTACAGCTCTCCCACTTCTCTCTCTCTCTCTCTCTCTCTCTCTCTCTGTGTCTGTCTATCTGTTAAGGGCAGCAGCAGCAGCCTTCTGCAAAGGGTAGCAGCCTTCTGCTGCAAATTTGCTAAAATAGAATAAACCAAAAACAGTAAAAGTAATTGAGGTAGCTAGGAATAGGAGGGTGGGTGAAAATTGTTGTTGACAGAAGATAGAGAGCACAGATGATGAAGTGCAAGCAGTTAAGAAAGGAAAGGAAGGGAGCTAGAGCCAGAGCTAAAGTCTATGCATCTCAGTCCTTTGTGCTCTCTATGCTTCTGTCATCACCCCTTCACCCCACCCCATATTCTCTCTCCCTCTCCACCCCTCATTTCTTAGCACCTTTCCTTTTTTGGTAAATGATTG…
t1757081	gi|354709536	TTCTTTCGGGTGGTTGTGATACACTCTGGAGATGTAACATATTCTGGTGAACTAACTTGGTCTTCTTGCAAAGGCCTCTCTCTCATGTCTTCGACTAGTTGGAGTGTGACTATCATTAAAGCATCAGCATCCCACTCAAAGCCAATTGGCAATGAGTGGTTAAGCCACCCAGACTCATATCCTAGATTTGGAGGTTATACTTAACCAATGTGGGACAAGCTCTAACACTTCCCTGCACGTGCGACCCCTTAACTGCATGTGGAGAGGTAAACAACAGAGCCATAACATAGGGATCACAACGAACAACAAAACACGGTGCGCTCAAGGCACAAACAACAGAGCAACCAATCGAGAGAGTCTTGTCCAAAAGCCTCCGAAAGCCTAGCTCTGATACCATGT…	TTCTTTCGGGTGGTTGTGATACACTCTGGAGATGTAACATATTCTGGTGAACTAACTTGGTCTTCTTGCAAAGGCCTCTCTCTCATGTCTTCGACTAGTTGGAGTGTGACTATCATTAAAGCATCAGCATCCCACTCAAAGCCAATTGGCAATGAGTGGTTAAGCCACCCAGACTCATATCCTAGATTTGGAGGTTATACTTAACCAATGTGGGACAAGCTCTAACACTTCCCTGCACGTGCGACCCCTTAACTGCATGTGGAGAGGTAAACAACAGAGCCATAACATAGGGATCACAACGAACAACAAAACACGGTGCGCTCAAGGCACAAACAACAGAGCAACCAATCGAGAGAGTCTTGTCCAAAAGCCTCCGAAAGCCTAGCTCTGATACCATGT…	MSSTSWSVTIIKASASHSKPIGNEWLSHPDSYPRFGGYT	MWDKL
t1757081	gi|354709821	ATACTCTTCTGTGGATGACAAGGGTTCCAAGGTGTTAAAGCATCCAACTCAAAACCAATTGGCAATGAGTGGAGAGGCCGCCCAGGCTCATATACTAGCTTTGGAGGTTATAATTAACCAATGTGGGACAAGCTCTAACACTCCCCCGCACGTGCGACCCCTGACCCGCACGTGGAGAGTTAAACAACGGATCCACAACATTGGGATCACAACGAAACAAGATGCACTTATGGCACAAACAACGGGGTAATAACCAAGAGAGTCTTGTCCAAAATCCTCTGAAAGCCTAGCTCTGATACCATGTTAAAGCATCCAACTCAAAACCAATTGGCAATGAGTGGAGAGGCCGCCCAGGCTCATATACTAGCTTTGGAGGTTATAATTAACCAATGTGGGACA…	CCTCTCACCAGTCACCACAGATCTTGGTAAATACCTTGTGTTAGAGCTTGTCCCACATTGGTTAATTATAACCTCCAAAGCTAGTATATGAGCCTGGGCGGCCTCTCCACTCATTGCCAATTGGTTTTGAGTTGGATGCTTTAACATGGTATCAGAGCTAGGCTTTCAGAGGATTTTGGACAAGACTCTCTTGGTTATTACCCCGTTGTTTGTGCCATAAGTGCATCTTGTTTCGTTGTGATCCCAATGTTGTGGATCCGTTGTTTAACTCTCCACGTGCGGGTCAGGGGTCGCACGTGCGGGGGAGTGTTAGAGCTTGTCCCACATTGGTTAATTATAACCTCCAAAGCTAGTATATGAGCCTGGGCGGCCTCTCCACTCATTGCCAATTGGTTTTGA…	MWDKL	MSGEAAQAHILALEVIINQCGTSSNTPPHVRPLTRTWRVKQRIHNIGITTKQDALMAQTTG	MTRVPRC	MHLWHKQRGNNQESLVQNPLKA
t1757081	gi|354707240	TTTTCCCAAGTATGCCATGCAACTGTATAACAAGCTTGTTAAAGCATTCAACTCAAAACCAATTGGCTATGAGTGGAGAGGCCGCCCAGGCTCATATACTAGACTCGAAGGTTATAATTAACCAATGTGAGACAAGCTCTAACACTCCCCCGCACGTGCGACCCCTGACCGGCACGTGGAGAGTTAAATAACAGATCCACAACATTGGGATCACAACGAAACAAGGTGCACTTATGGCACAAACAATGGGGCAATAACCAAGAGAGTCTTGTTCAAAATCCTCCGAAGGCCTAGCTCTGATACCATGTTAAAGCATTCAACTCAAAACCAATTGGCTATGAGTGGAGAGGCCGCCCAGGCTCATATACTAGACTCGAAGGTTATAATTAACCAATGTGA…	GTCTCAGATGGCGATTCAGATGACATAGTTCGTGTGAATTCGCTTCCTTGTTTAGTGGGTTGGCGCCTCTCTCTCTCGCGCAAAAGCTCTATTGTGATTTGGGTGATGCAGATCGAGGATTCAGGCCCTCAAAAGGTCTTCTTCGCTGTGGAAAGAGTTGTCGCCTTCGCTGGACAAACTATCTTAGGCCAGATATTAAACGCGGACCCCTCAGTCCTGAAGAAGAAAAGCTTTGTTAGAGCTTGTCTCACATTGGTTAATTATAACCTTCGAGTCTAGTATATGAGCCTGGGCGGCCTCTCCACTCATAGCCAATTGGTTTTGAGTTGAATGCTTTAACATGGTATCAGAGCTAGGCCTTCGGAGGATTTTGAACAAGACTCTCTTGGTTATTGCCCC…	MQLYNKLVKAFNSKPIGYEWRGRPGSYTRLEGYN	MPCNCITSLLKHSTQNQLAMSGEAAQAHILDSKVIINQCETSSNTPPHVRPLTGTWRVK	MAQTMGQ
t1757081	gi|52032069	AATGAGTGGAGAGGCTGCCGAGGCTCATATACTAGCTTTGAAGGTTATAATTAACCAATGCAGGACAACCTCTAACACTCTCTTGCACGTGAGACCCCTGACCCGCACGAGAAGAGGTAGATAACGGATCCACAACATTGAGGTTATAATGAAACATGGTGCACTTACGACTCAAATAACGGCGCAATAACCAAGGACTTGTCCAAAGTCTTCCGAAAGCCTAGCTCTAATACCATGGTAAAACATTCAACTCAAAACCAATTGGTAATGAGTGGAGAGNCCGCCCAGACTCATATACTAGCTTTGAAGGTTATAATTAACCAATGTGGAACAAACTCGAACGACCACCATTTACCTTTCCGTCATAAATTCTTCCATGAATCCATGATCCAAACGNAG…	GGGAAAACTAAGAGAGTATTTGTGTTGAGAAACAATTCCTGATAAGTGCTATCTTATATCCTCGAAACCCTATGGCTNCGTTTGGATCATGGATTCATGGAAGAATTTATGACGGAAAGGTAAATGGTGGTCGTTCGAGTTTGTTCCACATTGGTTAATTATAACCTTCAAAGCTAGTATATGAGTCTGGGCGGNCTCTCCACTCATTACCAATTGGTTTTGAGTTGAATGTTTTACCATGGTATTAGAGCTAGGCTTTCGGAAGACTTTGGACAAGTCCTTGGTTATTGCGCCGTTATTTGAGTCGTAAGTGCACCATGTTTCATTATAACCTCAATGTTGTGGATCCGTTATCTACCTCTTCTCGTGCGGGTCAGGGGTCTCACGTGCAAGAGAGTG…	MQDNL	MSGEAAEAHILALKVIINQCRTTSNTLLHVRPLTRTRRGR	MKHGALTTQITAQ	MVHLRLK
t1795623	gi|354702996	TTCTGTGTTCGGACTTCAGATAGATAGATATAGATAGAGAGAGTTTAGAGAGAGAGAGAGAGAGAGAGAGAGTAAAAATGGCAAGGGATGGTTGTCTGGCTCGAGTGACCGCAGGCGTAGCAGTCGGTGGTGCTGTTGGAGGCGCTGTCGGTGCTGTGTACGGGACCTATGAGGCTATTAGGTACAAGGTTCCTGGACTGCTGAAAATCAGGTACATCGGGCAAACCACTCTTGGCAGTGCTGCCATTTTTGGTCTTTTCTTGGGTGCTGGCAGCTTGATACATTGTGGGAAGTCTTACTAAGCTTCGCGTTTGAATTTTCATTTAAGCTGGTTCTGTTTTGTTTACAAGAATCGGTTGAAATGAGTGATTATATGCCTGCAAACATTCTGCACAGAAA…	TTCTGTGTTCGGACTTCAGATAGATAGATATAGATAGAGAGAGTTTAGAGAGAGAGAGAGAGAGAGAGAGAGTAAAAATGGCAAGGGATGGTTGTCTGGCTCGAGTGACCGCAGGCGTAGCAGTCGGTGGTGCTGTTGGAGGCGCTGTCGGTGCTGTGTACGGGACCTATGAGGCTATTAGGTACAAGGTTCCTGGACTGCTGAAAATCAGGTACATCGGGCAAACCACTCTTGGCAGTGCTGCCATTTTTGGTCTTTTCTTGGGTGCTGGCAGCTTGATACATTGTGGGAAGTCTTACTAAGCTTCGCGTTTGAATTTTCATTTAAGCTGGTTCTGTTTTGTTTACAAGAATCGGTTGAAATGAGTGATTATATGCCTGCAAACATTCTGCACAGAAA…
t1865092	gi|354703438	TTCTACAGCTCTCCCACTTCTCTCTCTCTCTCTCTCTCTCTCTCTCTCTGTGTCTGTCTATCTGTTAAGGGCAGCAGCAGCAGCCTTCTGCAAAGGGTAGCAGCCTTCTGCTGCAAATTTGCTAAAATAGAATAAACCAAAAACAGTAAAAGTAATTGAGGTAGCTAGGAATAGGAGGGTGGGTGAAAATTGTTGTTGACAGAAGATAGAGAGCACAGATGATGAAGTGCAAGCAGTTAAGAAAGGAAAGGAAGGGAGCTAGAGCCAGAGCTAAAGTCTATGCATCTCAGTCCTTTGTGCTCTCTATGCTTCTGTCATCACCCCTTCACCCCACCCCATATTCTCTCTCCCTCTCCACCCCTCATTTCTTAGCACCTTTCCTTTTTTGGTAAATGATTG…	TTCTACAGCTCTCCCACTTCTCTCTCTCTCTCTCTCTCTCTCTCTCTCTGTGTCTGTCTATCTGTTAAGGGCAGCAGCAGCAGCCTTCTGCAAAGGGTAGCAGCCTTCTGCTGCAAATTTGCTAAAATAGAATAAACCAAAAACAGTAAAAGTAATTGAGGTAGCTAGGAATAGGAGGGTGGGTGAAAATTGTTGTTGACAGAAGATAGAGAGCACAGATGATGAAGTGCAAGCAGTTAAGAAAGGAAAGGAAGGGAGCTAGAGCCAGAGCTAAAGTCTATGCATCTCAGTCCTTTGTGCTCTCTATGCTTCTGTCATCACCCCTTCACCCCACCCCATATTCTCTCTCCCTCTCCACCCCTCATTTCTTAGCACCTTTCCTTTTTTGGTAAATGATTG…
t1865092	gi|354710187	TTCGGCCAAGACACACCCCGGCACCTCCTTGTGTTCACCCTTGGATCATAGCCTCTTGTTACTGGTACCACCCCACTAATGAAGTTGTAAAAGACGAAATCTATATAACTGCGATTGCGGTTCCATTTCAGGTTATAATGTTGACGATCTCGTTCGAGAAGCTCAAACGCGGTGGCTGAAGCCAGCAGAAGTGCTCTTTATTTTACACAATTTTAAGGAAGACCAACTCACCCATCAGCCCCTTCAAAAACCAGCAAGTGGATCTCTATTTCTTTTTAACAAGAGGGTCCTTCGTTTTTTCCGTAAAGATGGTCACAATTGGCGCAAAAAGAAAGATGGGAGAACTGTTGGTGAAGCACATGAAAGGCTCAAGGTTGGAAATGTAGAAGCTTTAAGTTG…	TTCGGCCAAGACACACCCCGGCACCTCCTTGTGTTCACCCTTGGATCATAGCCTCTTGTTACTGGTACCACCCCACTAATGAAGTTGTAAAAGACGAAATCTATATAACTGCGATTGCGGTTCCATTTCAGGTTATAATGTTGACGATCTCGTTCGAGAAGCTCAAACGCGGTGGCTGAAGCCAGCAGAAGTGCTCTTTATTTTACACAATTTTAAGGAAGACCAACTCACCCATCAGCCCCTTCAAAAACCAGCAAGTGGATCTCTATTTCTTTTTAACAAGAGGGTCCTTCGTTTTTTCCGTAAAGATGGTCACAATTGGCGCAAAAAGAAAGATGGGAGAACTGTTGGTGAAGCACATGAAAGGCTCAAGGTTGGAAATGTAGAAGCTTTAAGTTG…	MLTISFEKLKRGG	MVTIGAKRKMGELLVKHMKGSRLEM
t2008156	gi|354703438	TTCTACAGCTCTCCCACTTCTCTCTCTCTCTCTCTCTCTCTCTCTCTCTGTGTCTGTCTATCTGTTAAGGGCAGCAGCAGCAGCCTTCTGCAAAGGGTAGCAGCCTTCTGCTGCAAATTTGCTAAAATAGAATAAACCAAAAACAGTAAAAGTAATTGAGGTAGCTAGGAATAGGAGGGTGGGTGAAAATTGTTGTTGACAGAAGATAGAGAGCACAGATGATGAAGTGCAAGCAGTTAAGAAAGGAAAGGAAGGGAGCTAGAGCCAGAGCTAAAGTCTATGCATCTCAGTCCTTTGTGCTCTCTATGCTTCTGTCATCACCCCTTCACCCCACCCCATATTCTCTCTCCCTCTCCACCCCTCATTTCTTAGCACCTTTCCTTTTTTGGTAAATGATTG…	TTCTACAGCTCTCCCACTTCTCTCTCTCTCTCTCTCTCTCTCTCTCTCTGTGTCTGTCTATCTGTTAAGGGCAGCAGCAGCAGCCTTCTGCAAAGGGTAGCAGCCTTCTGCTGCAAATTTGCTAAAATAGAATAAACCAAAAACAGTAAAAGTAATTGAGGTAGCTAGGAATAGGAGGGTGGGTGAAAATTGTTGTTGACAGAAGATAGAGAGCACAGATGATGAAGTGCAAGCAGTTAAGAAAGGAAAGGAAGGGAGCTAGAGCCAGAGCTAAAGTCTATGCATCTCAGTCCTTTGTGCTCTCTATGCTTCTGTCATCACCCCTTCACCCCACCCCATATTCTCTCTCCCTCTCCACCCCTCATTTCTTAGCACCTTTCCTTTTTTGGTAAATGATTG…
t2077089	gi|354717421	GCACTGTTTAAAAGATCTCAACGAGTACGTTTTGAACGGAGTAAGAATTTTTGAAAAAAAATATATAGAAATACATTTTTTTAAGCCAAAATGACAACTCTACGTAGGGGACATTTAAAATGGAACGGAGAGAGTATAATGTTTTTATTTATGATAATTTGAATTTTTTTCGAAACTCTGCAGGACAGTAAGGAGGAGGAAGTAGTACGTAACACCGCAACTCCACCGGCGTCGGCATCGGCGCCGTCGTCCCTGCCGAGTCCTCCTCCCCCTCCCCGGAAACCCAAGGTATACGTAGTTTTCAAGCATCCTTAATCTAAGTACAATGCCGTGAATTTAATACTGCTCGATCCATTTGAAGCCAGAGAGAGAAATCTAATACATTTCATCAACGATGAC…	GCACTGTTTAAAAGATCTCAACGAGTACGTTTTGAACGGAGTAAGAATTTTTGAAAAAAAATATATAGAAATACATTTTTTTAAGCCAAAATGACAACTCTACGTAGGGGACATTTAAAATGGAACGGAGAGAGTATAATGTTTTTATTTATGATAATTTGAATTTTTTTCGAAACTCTGCAGGACAGTAAGGAGGAGGAAGTAGTACGTAACACCGCAACTCCACCGGCGTCGGCATCGGCGCCGTCGTCCCTGCCGAGTCCTCCTCCCCCTCCCCGGAAACCCAAGGTATACGTAGTTTTCAAGCATCCTTAATCTAAGTACAATGCCGTGAATTTAATACTGCTCGATCCATTTGAAGCCAGAGAGAGAAATCTAATACATTTCATCAACGATGAC…
t2194794	gi|354702996	TTCTGTGTTCGGACTTCAGATAGATAGATATAGATAGAGAGAGTTTAGAGAGAGAGAGAGAGAGAGAGAGAGTAAAAATGGCAAGGGATGGTTGTCTGGCTCGAGTGACCGCAGGCGTAGCAGTCGGTGGTGCTGTTGGAGGCGCTGTCGGTGCTGTGTACGGGACCTATGAGGCTATTAGGTACAAGGTTCCTGGACTGCTGAAAATCAGGTACATCGGGCAAACCACTCTTGGCAGTGCTGCCATTTTTGGTCTTTTCTTGGGTGCTGGCAGCTTGATACATTGTGGGAAGTCTTACTAAGCTTCGCGTTTGAATTTTCATTTAAGCTGGTTCTGTTTTGTTTACAAGAATCGGTTGAAATGAGTGATTATATGCCTGCAAACATTCTGCACAGAAA…	TTCTGTGTTCGGACTTCAGATAGATAGATATAGATAGAGAGAGTTTAGAGAGAGAGAGAGAGAGAGAGAGAGTAAAAATGGCAAGGGATGGTTGTCTGGCTCGAGTGACCGCAGGCGTAGCAGTCGGTGGTGCTGTTGGAGGCGCTGTCGGTGCTGTGTACGGGACCTATGAGGCTATTAGGTACAAGGTTCCTGGACTGCTGAAAATCAGGTACATCGGGCAAACCACTCTTGGCAGTGCTGCCATTTTTGGTCTTTTCTTGGGTGCTGGCAGCTTGATACATTGTGGGAAGTCTTACTAAGCTTCGCGTTTGAATTTTCATTTAAGCTGGTTCTGTTTTGTTTACAAGAATCGGTTGAAATGAGTGATTATATGCCTGCAAACATTCTGCACAGAAA…
t2307470	gi|354703438	TTCTACAGCTCTCCCACTTCTCTCTCTCTCTCTCTCTCTCTCTCTCTCTGTGTCTGTCTATCTGTTAAGGGCAGCAGCAGCAGCCTTCTGCAAAGGGTAGCAGCCTTCTGCTGCAAATTTGCTAAAATAGAATAAACCAAAAACAGTAAAAGTAATTGAGGTAGCTAGGAATAGGAGGGTGGGTGAAAATTGTTGTTGACAGAAGATAGAGAGCACAGATGATGAAGTGCAAGCAGTTAAGAAAGGAAAGGAAGGGAGCTAGAGCCAGAGCTAAAGTCTATGCATCTCAGTCCTTTGTGCTCTCTATGCTTCTGTCATCACCCCTTCACCCCACCCCATATTCTCTCTCCCTCTCCACCCCTCATTTCTTAGCACCTTTCCTTTTTTGGTAAATGATTG…	TTCTACAGCTCTCCCACTTCTCTCTCTCTCTCTCTCTCTCTCTCTCTCTGTGTCTGTCTATCTGTTAAGGGCAGCAGCAGCAGCCTTCTGCAAAGGGTAGCAGCCTTCTGCTGCAAATTTGCTAAAATAGAATAAACCAAAAACAGTAAAAGTAATTGAGGTAGCTAGGAATAGGAGGGTGGGTGAAAATTGTTGTTGACAGAAGATAGAGAGCACAGATGATGAAGTGCAAGCAGTTAAGAAAGGAAAGGAAGGGAGCTAGAGCCAGAGCTAAAGTCTATGCATCTCAGTCCTTTGTGCTCTCTATGCTTCTGTCATCACCCCTTCACCCCACCCCATATTCTCTCTCCCTCTCCACCCCTCATTTCTTAGCACCTTTCCTTTTTTGGTAAATGATTG…
t2393409	gi|354703438	TTCTACAGCTCTCCCACTTCTCTCTCTCTCTCTCTCTCTCTCTCTCTCTGTGTCTGTCTATCTGTTAAGGGCAGCAGCAGCAGCCTTCTGCAAAGGGTAGCAGCCTTCTGCTGCAAATTTGCTAAAATAGAATAAACCAAAAACAGTAAAAGTAATTGAGGTAGCTAGGAATAGGAGGGTGGGTGAAAATTGTTGTTGACAGAAGATAGAGAGCACAGATGATGAAGTGCAAGCAGTTAAGAAAGGAAAGGAAGGGAGCTAGAGCCAGAGCTAAAGTCTATGCATCTCAGTCCTTTGTGCTCTCTATGCTTCTGTCATCACCCCTTCACCCCACCCCATATTCTCTCTCCCTCTCCACCCCTCATTTCTTAGCACCTTTCCTTTTTTGGTAAATGATTG…	TTCTACAGCTCTCCCACTTCTCTCTCTCTCTCTCTCTCTCTCTCTCTCTGTGTCTGTCTATCTGTTAAGGGCAGCAGCAGCAGCCTTCTGCAAAGGGTAGCAGCCTTCTGCTGCAAATTTGCTAAAATAGAATAAACCAAAAACAGTAAAAGTAATTGAGGTAGCTAGGAATAGGAGGGTGGGTGAAAATTGTTGTTGACAGAAGATAGAGAGCACAGATGATGAAGTGCAAGCAGTTAAGAAAGGAAAGGAAGGGAGCTAGAGCCAGAGCTAAAGTCTATGCATCTCAGTCCTTTGTGCTCTCTATGCTTCTGTCATCACCCCTTCACCCCACCCCATATTCTCTCTCCCTCTCCACCCCTCATTTCTTAGCACCTTTCCTTTTTTGGTAAATGATTG…
t2393409	gi|354710187	TTCGGCCAAGACACACCCCGGCACCTCCTTGTGTTCACCCTTGGATCATAGCCTCTTGTTACTGGTACCACCCCACTAATGAAGTTGTAAAAGACGAAATCTATATAACTGCGATTGCGGTTCCATTTCAGGTTATAATGTTGACGATCTCGTTCGAGAAGCTCAAACGCGGTGGCTGAAGCCAGCAGAAGTGCTCTTTATTTTACACAATTTTAAGGAAGACCAACTCACCCATCAGCCCCTTCAAAAACCAGCAAGTGGATCTCTATTTCTTTTTAACAAGAGGGTCCTTCGTTTTTTCCGTAAAGATGGTCACAATTGGCGCAAAAAGAAAGATGGGAGAACTGTTGGTGAAGCACATGAAAGGCTCAAGGTTGGAAATGTAGAAGCTTTAAGTTG…	TTCGGCCAAGACACACCCCGGCACCTCCTTGTGTTCACCCTTGGATCATAGCCTCTTGTTACTGGTACCACCCCACTAATGAAGTTGTAAAAGACGAAATCTATATAACTGCGATTGCGGTTCCATTTCAGGTTATAATGTTGACGATCTCGTTCGAGAAGCTCAAACGCGGTGGCTGAAGCCAGCAGAAGTGCTCTTTATTTTACACAATTTTAAGGAAGACCAACTCACCCATCAGCCCCTTCAAAAACCAGCAAGTGGATCTCTATTTCTTTTTAACAAGAGGGTCCTTCGTTTTTTCCGTAAAGATGGTCACAATTGGCGCAAAAAGAAAGATGGGAGAACTGTTGGTGAAGCACATGAAAGGCTCAAGGTTGGAAATGTAGAAGCTTTAAGTTG…	MLTISFEKLKRGG	MVTIGAKRKMGELLVKHMKGSRLEM
t2580721	gi|354707515	TTCGCGTTCGGGAAGGATGAATCGCTCCCGAAAAGGAATCTACTGATTCTCTGCTAATTGGTTGGACCGTAGGTGCGATGATTTACTTCACGGGCGAGGTCTCTGGTTCAAGTCCAGGATGGCCCAGCTGCGCCAGGGAAAAGAATAGAAGAAGCATCGGACTCCTTCATGCATGCTCCACTTGGCTCGGGGGGATATAGCTCAGTTGGTAGAGCTCCGCTCTTGCAATTGGGTCGTTGCGATTACGGGTTGGATGTCTAATTGTCCAGGCGGTAATGATAGTATCTTGTACCTGAACCGGTGGCTCACTTTTTCTAAGTAATGGGGAAGAGGACCGAAACATGCCACTGACAGACTCTACTGAGACAAAGATGGGCTGTCAAGAACGTAGAGGAGGTA…	TTCGCGTTCGGGAAGGATGAATCGCTCCCGAAAAGGAATCTACTGATTCTCTGCTAATTGGTTGGACCGTAGGTGCGATGATTTACTTCACGGGCGAGGTCTCTGGTTCAAGTCCAGGATGGCCCAGCTGCGCCAGGGAAAAGAATAGAAGAAGCATCGGACTCCTTCATGCATGCTCCACTTGGCTCGGGGGGATATAGCTCAGTTGGTAGAGCTCCGCTCTTGCAATTGGGTCGTTGCGATTACGGGTTGGATGTCTAATTGTCCAGGCGGTAATGATAGTATCTTGTACCTGAACCGGTGGCTCACTTTTTCTAAGTAATGGGGAAGAGGACCGAAACATGCCACTGACAGACTCTACTGAGACAAAGATGGGCTGTCAAGAACGTAGAGGAGGTA…	MNRSRKGIY	MAQLRQGKE
t2597775	gi|354709900	TGCCCAGTAACTCTCAAAATACTCCCTCAAAAAAAGCATATAAAAAGATAAACGCACCAAGAGCCATACTCGGGCCCAAACACAAACACCCAAAGAACTCTCTCAATGCCAAAGAGATCCCACCAACCAATTCCCTCCGTAAAATGGAATGAGGTAAACTTCTCCTCAAATTTCAGGTGCCTCACACAACTACATTAGATAGATATTCAATACTAGAGGAATTATGAGAGCATTATTAAAAGACACTCCCTCTGTTCCAAAATTTTGGTCCCTCTTTGGGAATCCAACTATTTTAAGGGGACATGTAATCATTACACTTTATTTCAAATTTCAAACATTTTTTTCTAACAAATACCCTTTCATTTTATTTTTTAAATTTATCCATGAACACTTTCAAGG…	TTCCTCTTGCATGGAAGTACAGTGCTGCCACATTTCTGCGTTTGTCTTGTACATTAAACTGTATGGAGAAATTTGAGCAAATATGCACAAGTATAAATAATACTTAAGTTGACTAGTAGTATTAAAATATTTTGAGGTGAGCGAACTCCCGGGTTTTGAATATTCCATTTCTGAGGTATTGTATTTGACTATTTGTAGTGTTCGTTACTCCCTCCGTCCCATTTTTTTTGTCCATCTTTCCACTTTGGTCCGTCCCAAAATAATTGACCACTTTCCATTTTAGGTTTTCCAATTTTATTAGTTTTCCAATAGTATCCTTGAAAGTGTTCATGGATAAATTTAAAAAATAAAATGAAAGGGTATTTGTTAGAAAAAAATGTTTGAAATTTGAAATAAAGT…	MPKRSHQPIPSVKWNEVNFSSNFRCLTQLH
t2660829	gi|354707515	TTCGCGTTCGGGAAGGATGAATCGCTCCCGAAAAGGAATCTACTGATTCTCTGCTAATTGGTTGGACCGTAGGTGCGATGATTTACTTCACGGGCGAGGTCTCTGGTTCAAGTCCAGGATGGCCCAGCTGCGCCAGGGAAAAGAATAGAAGAAGCATCGGACTCCTTCATGCATGCTCCACTTGGCTCGGGGGGATATAGCTCAGTTGGTAGAGCTCCGCTCTTGCAATTGGGTCGTTGCGATTACGGGTTGGATGTCTAATTGTCCAGGCGGTAATGATAGTATCTTGTACCTGAACCGGTGGCTCACTTTTTCTAAGTAATGGGGAAGAGGACCGAAACATGCCACTGACAGACTCTACTGAGACAAAGATGGGCTGTCAAGAACGTAGAGGAGGTA…	TTCGCGTTCGGGAAGGATGAATCGCTCCCGAAAAGGAATCTACTGATTCTCTGCTAATTGGTTGGACCGTAGGTGCGATGATTTACTTCACGGGCGAGGTCTCTGGTTCAAGTCCAGGATGGCCCAGCTGCGCCAGGGAAAAGAATAGAAGAAGCATCGGACTCCTTCATGCATGCTCCACTTGGCTCGGGGGGATATAGCTCAGTTGGTAGAGCTCCGCTCTTGCAATTGGGTCGTTGCGATTACGGGTTGGATGTCTAATTGTCCAGGCGGTAATGATAGTATCTTGTACCTGAACCGGTGGCTCACTTTTTCTAAGTAATGGGGAAGAGGACCGAAACATGCCACTGACAGACTCTACTGAGACAAAGATGGGCTGTCAAGAACGTAGAGGAGGTA…	MNRSRKGIY	MAQLRQGKE
t3153405	gi|354703438	TTCTACAGCTCTCCCACTTCTCTCTCTCTCTCTCTCTCTCTCTCTCTCTGTGTCTGTCTATCTGTTAAGGGCAGCAGCAGCAGCCTTCTGCAAAGGGTAGCAGCCTTCTGCTGCAAATTTGCTAAAATAGAATAAACCAAAAACAGTAAAAGTAATTGAGGTAGCTAGGAATAGGAGGGTGGGTGAAAATTGTTGTTGACAGAAGATAGAGAGCACAGATGATGAAGTGCAAGCAGTTAAGAAAGGAAAGGAAGGGAGCTAGAGCCAGAGCTAAAGTCTATGCATCTCAGTCCTTTGTGCTCTCTATGCTTCTGTCATCACCCCTTCACCCCACCCCATATTCTCTCTCCCTCTCCACCCCTCATTTCTTAGCACCTTTCCTTTTTTGGTAAATGATTG…	TTCTACAGCTCTCCCACTTCTCTCTCTCTCTCTCTCTCTCTCTCTCTCTGTGTCTGTCTATCTGTTAAGGGCAGCAGCAGCAGCCTTCTGCAAAGGGTAGCAGCCTTCTGCTGCAAATTTGCTAAAATAGAATAAACCAAAAACAGTAAAAGTAATTGAGGTAGCTAGGAATAGGAGGGTGGGTGAAAATTGTTGTTGACAGAAGATAGAGAGCACAGATGATGAAGTGCAAGCAGTTAAGAAAGGAAAGGAAGGGAGCTAGAGCCAGAGCTAAAGTCTATGCATCTCAGTCCTTTGTGCTCTCTATGCTTCTGTCATCACCCCTTCACCCCACCCCATATTCTCTCTCCCTCTCCACCCCTCATTTCTTAGCACCTTTCCTTTTTTGGTAAATGATTG…
t3305447	gi|354702996	TTCTGTGTTCGGACTTCAGATAGATAGATATAGATAGAGAGAGTTTAGAGAGAGAGAGAGAGAGAGAGAGAGTAAAAATGGCAAGGGATGGTTGTCTGGCTCGAGTGACCGCAGGCGTAGCAGTCGGTGGTGCTGTTGGAGGCGCTGTCGGTGCTGTGTACGGGACCTATGAGGCTATTAGGTACAAGGTTCCTGGACTGCTGAAAATCAGGTACATCGGGCAAACCACTCTTGGCAGTGCTGCCATTTTTGGTCTTTTCTTGGGTGCTGGCAGCTTGATACATTGTGGGAAGTCTTACTAAGCTTCGCGTTTGAATTTTCATTTAAGCTGGTTCTGTTTTGTTTACAAGAATCGGTTGAAATGAGTGATTATATGCCTGCAAACATTCTGCACAGAAA…	TTCTGTGTTCGGACTTCAGATAGATAGATATAGATAGAGAGAGTTTAGAGAGAGAGAGAGAGAGAGAGAGAGTAAAAATGGCAAGGGATGGTTGTCTGGCTCGAGTGACCGCAGGCGTAGCAGTCGGTGGTGCTGTTGGAGGCGCTGTCGGTGCTGTGTACGGGACCTATGAGGCTATTAGGTACAAGGTTCCTGGACTGCTGAAAATCAGGTACATCGGGCAAACCACTCTTGGCAGTGCTGCCATTTTTGGTCTTTTCTTGGGTGCTGGCAGCTTGATACATTGTGGGAAGTCTTACTAAGCTTCGCGTTTGAATTTTCATTTAAGCTGGTTCTGTTTTGTTTACAAGAATCGGTTGAAATGAGTGATTATATGCCTGCAAACATTCTGCACAGAAA…
t3500191	gi|354706127	AATGGATTAATGCCAGCTAGTTTATACAATCGAGCAGTTTCTAGCTGAATCCTCTCCTGGTCTCCAGCGTACCGTTGCTGAATAGCCTTTATTTGAGGTTGTAGTGATCGCATTGCCATCGTAGATTCAATCTGCTTCTTTGTTAAAGGAAAAGTGGCAGCTTTAACAAGAACAGTAAGGAGAATGATTGCAAAACCGTAAGCATAAGGAACATGTACAGCAGATAACCCATCCTTCAAAACCTTTAAAACACTTTCCATGTAATAAGTAATCCCGGAAAACCAATCACCACTCTGTTTCGTGCCCGTAACCACATCCGAATTCGACGAAACAGCAGCATCAGCAATCGTATAGACAAACCCTTCTGCTCTCCCAAACAGGTCCTTAATCAGACCCTCC…	TTCGATAATACACCGGACGTACAGAATACATATACGACACTTCACCACCAAAACCTCGGAATCAACCCCAGAGAAAGACCAAACTTCTAGGGTTTACTAATCATCAGGAACCCTAAAGAAAACACCAATCAACCATGTCCAGTTTCTTGTCAACTGCGCCAAACTTAGCCCTCTCTCCCTTCCCTAACCGAACCAGACCCACAAACCCACTTCTCTACCGAACCCACCACCTGGGTTTCCCAAACCAGAGACCCTTCCTACGAGGCACACTGGGCGTGGCCCGGTTCGGATTCGGGCAAGTTCAATTACCCGACCCGGAGGGCGTGGAGGGTCTGATTAAGGACCTGTTTGGGAGAGCAGAAGGGTTTGTCTATACGATTGCTGATGCTGCTGTTTCGT…	MPASLYNRAVSS	MIAKP	MYSR
t3500191	gi|354706210	CTCTATAAAGTCCTATCCAGACGGGTATGGTGACCAGAGTTGGCAGGCACCCAGCCAATGGATTAATGCCAGCTAGTTTATACAATCGAGCAGTTTCTAGCTGAATCCTCTCCTGGTCTCCAGCGTACCGTTGCTGAATAGCCTTTATTTGAGGTTGTAGTGATCGCATTGCCATCGTAGATTCAATCTGCTTCTTTGTTAAAGGAAAAGTGGCAGCTTTAACAAGAACAGTAAGGAGAATGATTGCAAAACCGTAAGCATAAGGAACATGTACAGCAGATAACCCATCCTTCAAAACCTTTAAAACACTTTCCATGTAATAAGTAATCCCGGAAAACCAATCACCACTCTGTTTCGTGCCCGTAACCACATCCGAATTCGACGAAACAGCAGCATCAG…	TTCCGACACTTCACCACCAAAACCTCGGAATCAACCCCAGAGAAAGACCAAACTTCTAGGGTTTACTAATCATCAGGAACCCTAAAGAAAACACCAATCAACCATGTCCAGTTTCTTGTCAACTGCGCCAAACTTAGCCCTCTCTCCCTTCCCTAACCGAACCAGACCCACAAACCCACTTCTCTACCGAACCCACCACCTGGGTTTCCCAAACCAGAGACCCTTCCTACGAGGCACACTGGGCGTGGCCCGGTTCGGATTCGGGCAAGTTCAATTACCCGACCCGGAGGGCGTGGAGGGTCTGATTAAGGACCTGTTTGGGAGAGCAGAAGGGTTTGTCTATACGATTGCTGATGCTGCTGTTTCGTCGAATTCGGATGTGGTTACGGGCACGAAACA…	MYSR	MVTRVGRHPANGLMPASLYNRAVSS	MIAKP
t3500191	gi|354708755	AAAGGGCTCTATAAAGTCCTATCCAGACGGGTATGGTGACCAGAGTTGGCAGGCACCCAGCCAATGGATTAATGCCAGCTAGTTTATACAATCGAGCAGTTTCTAGCTGAATCCTCTCCTGGTCTCCAGCGTACCGTTGCTGAATAGCCTTTATTTGAGGTTGTAGTGATCGCATTGCCATCGTAGATTCAATCTGCTTCTTTGTTAAAGGAAAAGTGGCAGCTTTAACAAGAACAGTAAGGAGAATGATTGCAAAACCGTAAGCATAAGGAACATGTACAGCAGATAACCCATCCTTCAAAACCTTTAAAACACTTTCCATGTAATAAGTAATCCCGGAAAACCAATCACCACTCTGTTTCGTGCCCGTAACCACATCCGAATTCGACGAAACAGCAG…	TTCCGGACGTACAGAATACATATACGACACTTCACCACCAAAACCTCGGAATCAACCCCAGAGAAAGACCAAACTTCTAGGGTTTACTAATCATCAGGAACCCTAAAGAAAACACCAATCAACCATGTCCAGTTTCTTGTCAACTGCGCCAAACTTAGCCCTCTCTCCCTTCCCTAACCGAACCAGACCCACAAACCCACTTCTCTACCGAACCCACCACCTGGGTTTCCCAAACCAGAGACCCTTCCTACGAGGCACACTGGGCGTGGCCCGGTTCGGATTCGGGCAAGTTCAATTACCCGACCCGGAGGGCGTGGAGGGTCTGATTAAGGACCTGTTTGGGAGAGCAGAAGGGTTTGTCTATACGATTGCTGATGCTGCTGTTTCGTCGAATTCGGA…	MYSR	MVTRVGRHPANGLMPASLYNRAVSS	MIAKP
t3599240	gi|354702996	TTCTGTGTTCGGACTTCAGATAGATAGATATAGATAGAGAGAGTTTAGAGAGAGAGAGAGAGAGAGAGAGAGTAAAAATGGCAAGGGATGGTTGTCTGGCTCGAGTGACCGCAGGCGTAGCAGTCGGTGGTGCTGTTGGAGGCGCTGTCGGTGCTGTGTACGGGACCTATGAGGCTATTAGGTACAAGGTTCCTGGACTGCTGAAAATCAGGTACATCGGGCAAACCACTCTTGGCAGTGCTGCCATTTTTGGTCTTTTCTTGGGTGCTGGCAGCTTGATACATTGTGGGAAGTCTTACTAAGCTTCGCGTTTGAATTTTCATTTAAGCTGGTTCTGTTTTGTTTACAAGAATCGGTTGAAATGAGTGATTATATGCCTGCAAACATTCTGCACAGAAA…	TTCTGTGTTCGGACTTCAGATAGATAGATATAGATAGAGAGAGTTTAGAGAGAGAGAGAGAGAGAGAGAGAGTAAAAATGGCAAGGGATGGTTGTCTGGCTCGAGTGACCGCAGGCGTAGCAGTCGGTGGTGCTGTTGGAGGCGCTGTCGGTGCTGTGTACGGGACCTATGAGGCTATTAGGTACAAGGTTCCTGGACTGCTGAAAATCAGGTACATCGGGCAAACCACTCTTGGCAGTGCTGCCATTTTTGGTCTTTTCTTGGGTGCTGGCAGCTTGATACATTGTGGGAAGTCTTACTAAGCTTCGCGTTTGAATTTTCATTTAAGCTGGTTCTGTTTTGTTTACAAGAATCGGTTGAAATGAGTGATTATATGCCTGCAAACATTCTGCACAGAAA…
t3808196	gi|45743606	BTNCCAGTAAAAACGTCGTCTCCGTGCTTCTTGCAATAGTAACAATAATAATCACAAAGTGGTTATAAATAAAGGTGCCATAAGCCAAGGATGAATTGCCACTACTGGTAACGTGCTGCTCCTCATTCCCACCTCACCGAACGACTGGAGCACAGTGGTGAGCTCCATGAGAGGTGGTTGAGAACCCACGATTCGGCTGCCAGTAAATGACATCACTACTGGTTACACTTGTGGTGCCAGAGCAAGAGGGGATTGATATTGCACCAGATTTGCCAGTTTCAGGTTCACACCTCGGTGCGTCTCCATTCTGACTAGAGGGAATTGATCTTGGGATGCAATGGGAATCAGTGGGAGGATTCGGATCGCGTTTTTGGTCGCTTTTAGTACGGAGAAAGCGTC…	GACAAATGCGTGCAAAGCTTGAGGCCCAAAACAAGATAGCCAAAGCTAGAAAGCCTTATCTTCACGAATCGCGGCATCAGCATGCACTGAACAGGGTCAGGGGTTCCGGGGGACGCTTTCTCCGTACTAAAAGCGACCAAAAACGCGATCCGAATCCTCCCACTGATTCCCATTGCATCCCAAGATCAATTCCCTCTAGTCAGAATGGAGACGCACCGAGGTGTGAACCTGAAACTGGCAAATCTGGTGCAATATCAATCCCCTCTTGCTCTGGCACCACAAGTGTAACCAGTAGTGATGTCATTTACTGGCAGCCGAATCGTGGGTTCTCAACCACCTCTCATGGAGCTCACCACTGTGCTCCAGTCGTTCGGTGAGGTGGGAATGAGGAGCAGCACG…
t4004941	gi|354702996	TTCTGTGTTCGGACTTCAGATAGATAGATATAGATAGAGAGAGTTTAGAGAGAGAGAGAGAGAGAGAGAGAGTAAAAATGGCAAGGGATGGTTGTCTGGCTCGAGTGACCGCAGGCGTAGCAGTCGGTGGTGCTGTTGGAGGCGCTGTCGGTGCTGTGTACGGGACCTATGAGGCTATTAGGTACAAGGTTCCTGGACTGCTGAAAATCAGGTACATCGGGCAAACCACTCTTGGCAGTGCTGCCATTTTTGGTCTTTTCTTGGGTGCTGGCAGCTTGATACATTGTGGGAAGTCTTACTAAGCTTCGCGTTTGAATTTTCATTTAAGCTGGTTCTGTTTTGTTTACAAGAATCGGTTGAAATGAGTGATTATATGCCTGCAAACATTCTGCACAGAAA…	TTCTGTGTTCGGACTTCAGATAGATAGATATAGATAGAGAGAGTTTAGAGAGAGAGAGAGAGAGAGAGAGAGTAAAAATGGCAAGGGATGGTTGTCTGGCTCGAGTGACCGCAGGCGTAGCAGTCGGTGGTGCTGTTGGAGGCGCTGTCGGTGCTGTGTACGGGACCTATGAGGCTATTAGGTACAAGGTTCCTGGACTGCTGAAAATCAGGTACATCGGGCAAACCACTCTTGGCAGTGCTGCCATTTTTGGTCTTTTCTTGGGTGCTGGCAGCTTGATACATTGTGGGAAGTCTTACTAAGCTTCGCGTTTGAATTTTCATTTAAGCTGGTTCTGTTTTGTTTACAAGAATCGGTTGAAATGAGTGATTATATGCCTGCAAACATTCTGCACAGAAA…
t4397738	gi|354703438	TTCTACAGCTCTCCCACTTCTCTCTCTCTCTCTCTCTCTCTCTCTCTCTGTGTCTGTCTATCTGTTAAGGGCAGCAGCAGCAGCCTTCTGCAAAGGGTAGCAGCCTTCTGCTGCAAATTTGCTAAAATAGAATAAACCAAAAACAGTAAAAGTAATTGAGGTAGCTAGGAATAGGAGGGTGGGTGAAAATTGTTGTTGACAGAAGATAGAGAGCACAGATGATGAAGTGCAAGCAGTTAAGAAAGGAAAGGAAGGGAGCTAGAGCCAGAGCTAAAGTCTATGCATCTCAGTCCTTTGTGCTCTCTATGCTTCTGTCATCACCCCTTCACCCCACCCCATATTCTCTCTCCCTCTCCACCCCTCATTTCTTAGCACCTTTCCTTTTTTGGTAAATGATTG…	TTCTACAGCTCTCCCACTTCTCTCTCTCTCTCTCTCTCTCTCTCTCTCTGTGTCTGTCTATCTGTTAAGGGCAGCAGCAGCAGCCTTCTGCAAAGGGTAGCAGCCTTCTGCTGCAAATTTGCTAAAATAGAATAAACCAAAAACAGTAAAAGTAATTGAGGTAGCTAGGAATAGGAGGGTGGGTGAAAATTGTTGTTGACAGAAGATAGAGAGCACAGATGATGAAGTGCAAGCAGTTAAGAAAGGAAAGGAAGGGAGCTAGAGCCAGAGCTAAAGTCTATGCATCTCAGTCCTTTGTGCTCTCTATGCTTCTGTCATCACCCCTTCACCCCACCCCATATTCTCTCTCCCTCTCCACCCCTCATTTCTTAGCACCTTTCCTTTTTTGGTAAATGATTG…
t4467326	gi|51570172	CCGAGAACTAGTCTCGCGTTTTTTTTTTTTTTTTTTGATTGATGCATGTAATAGTACTTTAATTAAACAAAAGGGTAATAATGTAACTTCAACNAGTTTCTACGATTATTTTAGAAAGTGGACATATATTTTGGGACATCCCAAAATAAAACAAGGGACTATCAAAATGGAACGGAGTGAGTACTAATTTGTTGCAGGCCTAGTGCCTCTTTGGAGACCCGCAACAGTTTGCATAAATTCAGCTTCCAATGACGAGATCAACTATGTTCTTGTTCCCACATAGTTGCCTTTTATCTACTGAGAGCGCCTACATACCTACTCATACTCTTATATTTAGAGGTACACCGGGCCGCTAATAAAAGACCACCAACCAGTCTTTAACATTCTCTTTTCTGATCA…	GTTTTCTTCATTAATTTTGCCATTTGCAAGCGACAAATGGTTGTCCCATTTGCAAGGCATATGGCCCTGATAATGATGTTATAGCTTGAAGGGCAAGCTATTGTGTCAGCTGTGACGAGTGGTAGTAAAAGATTTTTCCTTGGGACCGATAGTGCTCCTCATGACAGACGAAAGAAAGAATGTTCGTGCGGATGTGCTGGTATATACAACGCTTTTGTTGCCTTACCAGTCTATGCCAAAGTTTTTGAAGAGGCCGGTGCACTTGACAAGCTAGAAGCCTTTACAAGCTTTAATGGACCAGACTTCTACGGGCTTCCGAGAAACACAACAAAGGTTAAATTGGTCAAGAGCCCATGGAAGGTACCGGAATCATTCTCCTATGCATCTGGTGAGATTGTT…	MHVIVL
t4576977	gi|354702996	TTCTGTGTTCGGACTTCAGATAGATAGATATAGATAGAGAGAGTTTAGAGAGAGAGAGAGAGAGAGAGAGAGTAAAAATGGCAAGGGATGGTTGTCTGGCTCGAGTGACCGCAGGCGTAGCAGTCGGTGGTGCTGTTGGAGGCGCTGTCGGTGCTGTGTACGGGACCTATGAGGCTATTAGGTACAAGGTTCCTGGACTGCTGAAAATCAGGTACATCGGGCAAACCACTCTTGGCAGTGCTGCCATTTTTGGTCTTTTCTTGGGTGCTGGCAGCTTGATACATTGTGGGAAGTCTTACTAAGCTTCGCGTTTGAATTTTCATTTAAGCTGGTTCTGTTTTGTTTACAAGAATCGGTTGAAATGAGTGATTATATGCCTGCAAACATTCTGCACAGAAA…	TTCTGTGTTCGGACTTCAGATAGATAGATATAGATAGAGAGAGTTTAGAGAGAGAGAGAGAGAGAGAGAGAGTAAAAATGGCAAGGGATGGTTGTCTGGCTCGAGTGACCGCAGGCGTAGCAGTCGGTGGTGCTGTTGGAGGCGCTGTCGGTGCTGTGTACGGGACCTATGAGGCTATTAGGTACAAGGTTCCTGGACTGCTGAAAATCAGGTACATCGGGCAAACCACTCTTGGCAGTGCTGCCATTTTTGGTCTTTTCTTGGGTGCTGGCAGCTTGATACATTGTGGGAAGTCTTACTAAGCTTCGCGTTTGAATTTTCATTTAAGCTGGTTCTGTTTTGTTTACAAGAATCGGTTGAAATGAGTGATTATATGCCTGCAAACATTCTGCACAGAAA…
t4612715	gi|354707515	TTCGCGTTCGGGAAGGATGAATCGCTCCCGAAAAGGAATCTACTGATTCTCTGCTAATTGGTTGGACCGTAGGTGCGATGATTTACTTCACGGGCGAGGTCTCTGGTTCAAGTCCAGGATGGCCCAGCTGCGCCAGGGAAAAGAATAGAAGAAGCATCGGACTCCTTCATGCATGCTCCACTTGGCTCGGGGGGATATAGCTCAGTTGGTAGAGCTCCGCTCTTGCAATTGGGTCGTTGCGATTACGGGTTGGATGTCTAATTGTCCAGGCGGTAATGATAGTATCTTGTACCTGAACCGGTGGCTCACTTTTTCTAAGTAATGGGGAAGAGGACCGAAACATGCCACTGACAGACTCTACTGAGACAAAGATGGGCTGTCAAGAACGTAGAGGAGGTA…	TTCGCGTTCGGGAAGGATGAATCGCTCCCGAAAAGGAATCTACTGATTCTCTGCTAATTGGTTGGACCGTAGGTGCGATGATTTACTTCACGGGCGAGGTCTCTGGTTCAAGTCCAGGATGGCCCAGCTGCGCCAGGGAAAAGAATAGAAGAAGCATCGGACTCCTTCATGCATGCTCCACTTGGCTCGGGGGGATATAGCTCAGTTGGTAGAGCTCCGCTCTTGCAATTGGGTCGTTGCGATTACGGGTTGGATGTCTAATTGTCCAGGCGGTAATGATAGTATCTTGTACCTGAACCGGTGGCTCACTTTTTCTAAGTAATGGGGAAGAGGACCGAAACATGCCACTGACAGACTCTACTGAGACAAAGATGGGCTGTCAAGAACGTAGAGGAGGTA…	MNRSRKGIY	MAQLRQGKE
t4631036	gi|354703438	TTCTACAGCTCTCCCACTTCTCTCTCTCTCTCTCTCTCTCTCTCTCTCTGTGTCTGTCTATCTGTTAAGGGCAGCAGCAGCAGCCTTCTGCAAAGGGTAGCAGCCTTCTGCTGCAAATTTGCTAAAATAGAATAAACCAAAAACAGTAAAAGTAATTGAGGTAGCTAGGAATAGGAGGGTGGGTGAAAATTGTTGTTGACAGAAGATAGAGAGCACAGATGATGAAGTGCAAGCAGTTAAGAAAGGAAAGGAAGGGAGCTAGAGCCAGAGCTAAAGTCTATGCATCTCAGTCCTTTGTGCTCTCTATGCTTCTGTCATCACCCCTTCACCCCACCCCATATTCTCTCTCCCTCTCCACCCCTCATTTCTTAGCACCTTTCCTTTTTTGGTAAATGATTG…	TTCTACAGCTCTCCCACTTCTCTCTCTCTCTCTCTCTCTCTCTCTCTCTGTGTCTGTCTATCTGTTAAGGGCAGCAGCAGCAGCCTTCTGCAAAGGGTAGCAGCCTTCTGCTGCAAATTTGCTAAAATAGAATAAACCAAAAACAGTAAAAGTAATTGAGGTAGCTAGGAATAGGAGGGTGGGTGAAAATTGTTGTTGACAGAAGATAGAGAGCACAGATGATGAAGTGCAAGCAGTTAAGAAAGGAAAGGAAGGGAGCTAGAGCCAGAGCTAAAGTCTATGCATCTCAGTCCTTTGTGCTCTCTATGCTTCTGTCATCACCCCTTCACCCCACCCCATATTCTCTCTCCCTCTCCACCCCTCATTTCTTAGCACCTTTCCTTTTTTGGTAAATGATTG…
t4879346	gi|354709900	TGCCCAGTAACTCTCAAAATACTCCCTCAAAAAAAGCATATAAAAAGATAAACGCACCAAGAGCCATACTCGGGCCCAAACACAAACACCCAAAGAACTCTCTCAATGCCAAAGAGATCCCACCAACCAATTCCCTCCGTAAAATGGAATGAGGTAAACTTCTCCTCAAATTTCAGGTGCCTCACACAACTACATTAGATAGATATTCAATACTAGAGGAATTATGAGAGCATTATTAAAAGACACTCCCTCTGTTCCAAAATTTTGGTCCCTCTTTGGGAATCCAACTATTTTAAGGGGACATGTAATCATTACACTTTATTTCAAATTTCAAACATTTTTTTCTAACAAATACCCTTTCATTTTATTTTTTAAATTTATCCATGAACACTTTCAAGG…	TTCCTCTTGCATGGAAGTACAGTGCTGCCACATTTCTGCGTTTGTCTTGTACATTAAACTGTATGGAGAAATTTGAGCAAATATGCACAAGTATAAATAATACTTAAGTTGACTAGTAGTATTAAAATATTTTGAGGTGAGCGAACTCCCGGGTTTTGAATATTCCATTTCTGAGGTATTGTATTTGACTATTTGTAGTGTTCGTTACTCCCTCCGTCCCATTTTTTTTGTCCATCTTTCCACTTTGGTCCGTCCCAAAATAATTGACCACTTTCCATTTTAGGTTTTCCAATTTTATTAGTTTTCCAATAGTATCCTTGAAAGTGTTCATGGATAAATTTAAAAAATAAAATGAAAGGGTATTTGTTAGAAAAAAATGTTTGAAATTTGAAATAAAGT…	MPKRSHQPIPSVKWNEVNFSSNFRCLTQLH
t5095848	gi|354703438	TTCTACAGCTCTCCCACTTCTCTCTCTCTCTCTCTCTCTCTCTCTCTCTGTGTCTGTCTATCTGTTAAGGGCAGCAGCAGCAGCCTTCTGCAAAGGGTAGCAGCCTTCTGCTGCAAATTTGCTAAAATAGAATAAACCAAAAACAGTAAAAGTAATTGAGGTAGCTAGGAATAGGAGGGTGGGTGAAAATTGTTGTTGACAGAAGATAGAGAGCACAGATGATGAAGTGCAAGCAGTTAAGAAAGGAAAGGAAGGGAGCTAGAGCCAGAGCTAAAGTCTATGCATCTCAGTCCTTTGTGCTCTCTATGCTTCTGTCATCACCCCTTCACCCCACCCCATATTCTCTCTCCCTCTCCACCCCTCATTTCTTAGCACCTTTCCTTTTTTGGTAAATGATTG…	TTCTACAGCTCTCCCACTTCTCTCTCTCTCTCTCTCTCTCTCTCTCTCTGTGTCTGTCTATCTGTTAAGGGCAGCAGCAGCAGCCTTCTGCAAAGGGTAGCAGCCTTCTGCTGCAAATTTGCTAAAATAGAATAAACCAAAAACAGTAAAAGTAATTGAGGTAGCTAGGAATAGGAGGGTGGGTGAAAATTGTTGTTGACAGAAGATAGAGAGCACAGATGATGAAGTGCAAGCAGTTAAGAAAGGAAAGGAAGGGAGCTAGAGCCAGAGCTAAAGTCTATGCATCTCAGTCCTTTGTGCTCTCTATGCTTCTGTCATCACCCCTTCACCCCACCCCATATTCTCTCTCCCTCTCCACCCCTCATTTCTTAGCACCTTTCCTTTTTTGGTAAATGATTG…
t5261030	gi|354703438	TTCTACAGCTCTCCCACTTCTCTCTCTCTCTCTCTCTCTCTCTCTCTCTGTGTCTGTCTATCTGTTAAGGGCAGCAGCAGCAGCCTTCTGCAAAGGGTAGCAGCCTTCTGCTGCAAATTTGCTAAAATAGAATAAACCAAAAACAGTAAAAGTAATTGAGGTAGCTAGGAATAGGAGGGTGGGTGAAAATTGTTGTTGACAGAAGATAGAGAGCACAGATGATGAAGTGCAAGCAGTTAAGAAAGGAAAGGAAGGGAGCTAGAGCCAGAGCTAAAGTCTATGCATCTCAGTCCTTTGTGCTCTCTATGCTTCTGTCATCACCCCTTCACCCCACCCCATATTCTCTCTCCCTCTCCACCCCTCATTTCTTAGCACCTTTCCTTTTTTGGTAAATGATTG…	TTCTACAGCTCTCCCACTTCTCTCTCTCTCTCTCTCTCTCTCTCTCTCTGTGTCTGTCTATCTGTTAAGGGCAGCAGCAGCAGCCTTCTGCAAAGGGTAGCAGCCTTCTGCTGCAAATTTGCTAAAATAGAATAAACCAAAAACAGTAAAAGTAATTGAGGTAGCTAGGAATAGGAGGGTGGGTGAAAATTGTTGTTGACAGAAGATAGAGAGCACAGATGATGAAGTGCAAGCAGTTAAGAAAGGAAAGGAAGGGAGCTAGAGCCAGAGCTAAAGTCTATGCATCTCAGTCCTTTGTGCTCTCTATGCTTCTGTCATCACCCCTTCACCCCACCCCATATTCTCTCTCCCTCTCCACCCCTCATTTCTTAGCACCTTTCCTTTTTTGGTAAATGATTG…
t5571762	gi|354701645	TTCGTTAACGAAAACATGCTGAGGCTCACCTCGAAGAAGCTCCTAGGGTTAGGGTTCGCGGAGGCCCAATCACCTGCATTTGCACCTGCGCTCTGCCTGCAGCGGTTCTACCATGAGAGGGTGGTGGACCACTACAACAACCCGCGCAACGTGGGGTCCTTCGACAAGAACGATCCGGCGGTAGGGACGGGGCTTGTCGGCGCGCCGGCGTGTGGGGATGTGATGAAGCTGCAGATCAAGATCGATGAGGAGACTGGGAAGATAACCGACGCTTGTTTCAAGACGTTCGGGTGTGGGTCCGCTATTGCTTCTTCATCCGTAGCTACTGAATGGGTAAAGGGGAAGCAGATGGAAGAGGTCCTGACTATTAAGAACACGGAAATTGCAAAGCATCTCTCT…	TTCGTTAACGAAAACATGCTGAGGCTCACCTCGAAGAAGCTCCTAGGGTTAGGGTTCGCGGAGGCCCAATCACCTGCATTTGCACCTGCGCTCTGCCTGCAGCGGTTCTACCATGAGAGGGTGGTGGACCACTACAACAACCCGCGCAACGTGGGGTCCTTCGACAAGAACGATCCGGCGGTAGGGACGGGGCTTGTCGGCGCGCCGGCGTGTGGGGATGTGATGAAGCTGCAGATCAAGATCGATGAGGAGACTGGGAAGATAACCGACGCTTGTTTCAAGACGTTCGGGTGTGGGTCCGCTATTGCTTCTTCATCCGTAGCTACTGAATGGGTAAAGGGGAAGCAGATGGAAGAGGTCCTGACTATTAAGAACACGGAAATTGCAAAGCATCTCTCT…
t5571762	gi|354701967	TTCCTCGAATTGAATCGTTAACGAAAACATGCTGAGGCTCACCTCGAAGAAGCTCCTAGGGTTAGGGTTCGCGGAGGCCCAATCACCTGCATTTGCACCTGCGCTCCGCCTGCAGCGGTTCTACCATGAGAGGGTGGTGGACCACTACAACAACCCGCGCAACGTGGGGTCCTTCGACAAGAACGATCCGGCGGTAGGGACGGGGCTTGTCGGCGCGCCGGCGTGTGGGGATGTGATGAAGCTGCAGATCAAGATCGATGAGGAGACTGGGAAGATAACCGACGCTTGTTTCAAGACGTTCGGGTGTGGGTCCGCTATTGCTTCTTCATCCGTAGCTACTGAATGGGTAAAGGGGAAGCAGATGGAAGAGGTCCTGACTATTAAGAACACGGAAATTGC…	TTCCTCGAATTGAATCGTTAACGAAAACATGCTGAGGCTCACCTCGAAGAAGCTCCTAGGGTTAGGGTTCGCGGAGGCCCAATCACCTGCATTTGCACCTGCGCTCCGCCTGCAGCGGTTCTACCATGAGAGGGTGGTGGACCACTACAACAACCCGCGCAACGTGGGGTCCTTCGACAAGAACGATCCGGCGGTAGGGACGGGGCTTGTCGGCGCGCCGGCGTGTGGGGATGTGATGAAGCTGCAGATCAAGATCGATGAGGAGACTGGGAAGATAACCGACGCTTGTTTCAAGACGTTCGGGTGTGGGTCCGCTATTGCTTCTTCATCCGTAGCTACTGAATGGGTAAAGGGGAAGCAGATGGAAGAGGTCCTGACTATTAAGAACACGGAAATTGC…
t5571762	gi|354702287	TTCGAATCGTTAACGAAAACATGCTGAGGCTCACCTCGAAGAAGCTCCTAGGGTTAGGGTTCGCGGAGGCCCAATCACCTGCATTTGCACCTGCGCTCTGCCTGCAGCGGTTCTACCATGAGAGGGTGGTGGACCACTACAACAACCCGCGCAACGTGGGGTCCTTCGACAAGAACGATCCGGCGGTAGGGACGGGGCTTGTCGGCGCGCCGGCGTGTGGGGATGTGATGAAGCTGCAGATCAAGATCGATGAGGAGACTGGGAAGATAACCGACGCTTGTTTCAAGACGTTCGGGTGTGGGTCCGCTATTGCTTCTTCATCCGTAGCTACTGAATGGGTAAAGGGGAAGCAGATGGAAGAGGTCCTGACTATTAAGAACACGGAAATTGCAAAGCATC…	TTCGAATCGTTAACGAAAACATGCTGAGGCTCACCTCGAAGAAGCTCCTAGGGTTAGGGTTCGCGGAGGCCCAATCACCTGCATTTGCACCTGCGCTCTGCCTGCAGCGGTTCTACCATGAGAGGGTGGTGGACCACTACAACAACCCGCGCAACGTGGGGTCCTTCGACAAGAACGATCCGGCGGTAGGGACGGGGCTTGTCGGCGCGCCGGCGTGTGGGGATGTGATGAAGCTGCAGATCAAGATCGATGAGGAGACTGGGAAGATAACCGACGCTTGTTTCAAGACGTTCGGGTGTGGGTCCGCTATTGCTTCTTCATCCGTAGCTACTGAATGGGTAAAGGGGAAGCAGATGGAAGAGGTCCTGACTATTAAGAACACGGAAATTGCAAAGCATC…
t5748982	gi|354704716	TTGAGCGAGTCCAAAACCAGAGAAGCTGGGTCAGTTGCAGCCTTTAGCGCAATAGGAATTTCTTCCCTCACGGCCGCAAGGTTCTTACGGTTGTCTGAGATGAATTTGTGGAGCCCTTCTGAGTCCATCTCTTGACATAATTTCACTAGTTGGGGATAAGACATCACCTCCACATTTTCATTTTCAGAAGACTTTTTCATATCCTCTAAGTTACTTTCAGCAACCATCGCATCAGGTGGTTTCTCTTCCACAAATGTAGCCCCACCTTGATCCTCGGTGGTAGCGGCAGCAGGTTCCACGGAAGACACCTTCCTGTGCTTCTGAAGAGCATTAGCAATAGCAGAAACAGCAGAATCTCTCTTCTCTTGGAGCCTCTCTAATGAAGCATGTTCCTTAGCC…	TACGGATTCGCAGCGTCCCACAAACCCTCACTAAAACCATGGCTTGATTCTCCGCTGAATTCCGCCGCCGTTCTACCGTCTATCTCGTCGATCCGGAATCATCTACCATGGAAGATACTCAATCAGTTGTGACACTCATAGAGTCCACAACCTCTAAGATACAGCAACTTCAGAAAGCATTTGCTGAGCTTGAAAGTCGTCGGGCCTTAACCCTTAACCTGAAATGGAAACAACTGGAGGAACATTTTCATGGGCTTGAGAAATCCTTGAAGAGGCGTTTTACTGAATTGGAAGACCAAGAAAAGGAGTATGAATCCAAAACAATGGAATCCTGGGAGATGCTTGAGAAGCGTGAAGCAGCTGTCATGGCTAAGGAACATGCTTCATTAGAGAGGCTCC…	MNLWSPSESIS
t5748982	gi|51570029	GCGAGTCCAAAACCAGAGAAGCTGGGTCAGTTGCAGCCTTTAGCGCAATAGGAATTTCTTCCCTCACGGCCGCAAGGTTCTTACGGTTGTCTGAGATGAATTTGTGGAGCCCTTCTGAGTCCATCTCTTGACATAATTTCACTAGTTGGGGATAAGACATCACCTCCACATTTTCATTTTCAGAAGACTTTTTCATATCCTCTAAGTTACTTTCAGCAACCATCGCATCAGGTGGTTTCTCTTCCACAAATGTAGCCCCACCTTGATCCTCGGTGGTAGCGGCAGCAGGTTCCACGGAAGACACCTTCCTGTGCTTCTGAAGAGCATTAGCAATAGCAGAAACAGCAGAATCTCTCTTCTCTTGGAGCCTCTCTAATGAAGCATGTTCCTTAGCCATGA…	TGATTCTCCGCTGAATTCCGCCGCCGTTCTACCGTCTATCTCGTCGATCCGGAATCATCTACCATGGAAGATACTCAATCAGTTGTGACACTCATAGAGTCCACAACCTCTAAGATACAGCAACTTCAGAAAGCATTTGCTGAGCTTGAAAGTCGTCGGGCCTTAACCCTTAACCTGAAATGGAAACAACTGGAGGAACATTTTCATGGGCTTGAGAAATCCTTGAAGAGGCGTTTTACTGAATTGGAAGACCAAGAAAAGGAGTATGAATCCAAAACAATGGAATCCTGGGAGATGCTTGAGAAGCGTGAAGCAGCTGTCATGGCTAAGGAACATGCTTCATTAGAGAGGCTCCAAGAGAAGAGAGATTCTGCTGTTTCTGCTATTGCTAATGCTCTT…	MNLWSPSESIS
t6072744	gi|354703438	TTCTACAGCTCTCCCACTTCTCTCTCTCTCTCTCTCTCTCTCTCTCTCTGTGTCTGTCTATCTGTTAAGGGCAGCAGCAGCAGCCTTCTGCAAAGGGTAGCAGCCTTCTGCTGCAAATTTGCTAAAATAGAATAAACCAAAAACAGTAAAAGTAATTGAGGTAGCTAGGAATAGGAGGGTGGGTGAAAATTGTTGTTGACAGAAGATAGAGAGCACAGATGATGAAGTGCAAGCAGTTAAGAAAGGAAAGGAAGGGAGCTAGAGCCAGAGCTAAAGTCTATGCATCTCAGTCCTTTGTGCTCTCTATGCTTCTGTCATCACCCCTTCACCCCACCCCATATTCTCTCTCCCTCTCCACCCCTCATTTCTTAGCACCTTTCCTTTTTTGGTAAATGATTG…	TTCTACAGCTCTCCCACTTCTCTCTCTCTCTCTCTCTCTCTCTCTCTCTGTGTCTGTCTATCTGTTAAGGGCAGCAGCAGCAGCCTTCTGCAAAGGGTAGCAGCCTTCTGCTGCAAATTTGCTAAAATAGAATAAACCAAAAACAGTAAAAGTAATTGAGGTAGCTAGGAATAGGAGGGTGGGTGAAAATTGTTGTTGACAGAAGATAGAGAGCACAGATGATGAAGTGCAAGCAGTTAAGAAAGGAAAGGAAGGGAGCTAGAGCCAGAGCTAAAGTCTATGCATCTCAGTCCTTTGTGCTCTCTATGCTTCTGTCATCACCCCTTCACCCCACCCCATATTCTCTCTCCCTCTCCACCCCTCATTTCTTAGCACCTTTCCTTTTTTGGTAAATGATTG…
t6507538	gi|354709900	TGCCCAGTAACTCTCAAAATACTCCCTCAAAAAAAGCATATAAAAAGATAAACGCACCAAGAGCCATACTCGGGCCCAAACACAAACACCCAAAGAACTCTCTCAATGCCAAAGAGATCCCACCAACCAATTCCCTCCGTAAAATGGAATGAGGTAAACTTCTCCTCAAATTTCAGGTGCCTCACACAACTACATTAGATAGATATTCAATACTAGAGGAATTATGAGAGCATTATTAAAAGACACTCCCTCTGTTCCAAAATTTTGGTCCCTCTTTGGGAATCCAACTATTTTAAGGGGACATGTAATCATTACACTTTATTTCAAATTTCAAACATTTTTTTCTAACAAATACCCTTTCATTTTATTTTTTAAATTTATCCATGAACACTTTCAAGG…	TTCCTCTTGCATGGAAGTACAGTGCTGCCACATTTCTGCGTTTGTCTTGTACATTAAACTGTATGGAGAAATTTGAGCAAATATGCACAAGTATAAATAATACTTAAGTTGACTAGTAGTATTAAAATATTTTGAGGTGAGCGAACTCCCGGGTTTTGAATATTCCATTTCTGAGGTATTGTATTTGACTATTTGTAGTGTTCGTTACTCCCTCCGTCCCATTTTTTTTGTCCATCTTTCCACTTTGGTCCGTCCCAAAATAATTGACCACTTTCCATTTTAGGTTTTCCAATTTTATTAGTTTTCCAATAGTATCCTTGAAAGTGTTCATGGATAAATTTAAAAAATAAAATGAAAGGGTATTTGTTAGAAAAAAATGTTTGAAATTTGAAATAAAGT…	MPKRSHQPIPSVKWNEVNFSSNFRCLTQLH
t7069678	gi|354703495	AATCAATAATTCCCTTAAAAGTAACTAATATTTATACTACAACTTCAACAACAATGAAATCTAGAGACAAAGATGTCATTCAATAGCAATCTCTATATGGTATCTACAACCAAAGAATCCATGCAAATAATCACTAAACCAGTACACCTATAGTATACCTATAGTATACTTCCCTAAATCCATGCGATAGAGTGCTAACCATCGGCAGGAATGGTAAAACTAATGGCTGGCTGCTGAATTGTGTTCTTTGGAACATGCTTTAACGTATCAACCGAATCATCCACGGTGGAGCCTGCAATGTCCGCGCTTTCTTGAACTTCCAATATTCCTTCTTCATCAAAACTTGAAAACCCATGACTGTCAATCTCCTGCCCATCTTCGATTTGAGTAAAAATTTGG…	TTCGTGAAAAGTTGATCAGAGTGAAGCAATCGAGTCGGTGAGAATTGGAACAATAGAATCAAATTAGGCGAGTCCTGTACCCCCATTAGAGCATCTCCACTCCTATACCAAATTTTTACTCAAATCGAAGATGGGCAGGAGATTGACAGTCATGGGTTTTCAAGTTTTGATGAAGAAGGAATATTGGAAGTTCAAGAAAGCGCGGACATTGCAGGCTCCACCGTGGATGATTCGGTTGATACGTTAAAGCATGTTCCAAAGAACACAATTCAGCAGCCAGCCATTAGTTTTACCATTCCTGCCGATGGTTAGCACTCTATCGCATGGATTTAGGGAAGTATACTATAGGTATACTATAGGTGTACTGGTTTAGTGATTATTTGCATGGATTCTTTGGTT…	MSFNSNLYMVSTTKESMQIITKPVHL	MVKLMAGC	MSALS	MKSRDKDVIQ
t7240366	gi|354703438	TTCTACAGCTCTCCCACTTCTCTCTCTCTCTCTCTCTCTCTCTCTCTCTGTGTCTGTCTATCTGTTAAGGGCAGCAGCAGCAGCCTTCTGCAAAGGGTAGCAGCCTTCTGCTGCAAATTTGCTAAAATAGAATAAACCAAAAACAGTAAAAGTAATTGAGGTAGCTAGGAATAGGAGGGTGGGTGAAAATTGTTGTTGACAGAAGATAGAGAGCACAGATGATGAAGTGCAAGCAGTTAAGAAAGGAAAGGAAGGGAGCTAGAGCCAGAGCTAAAGTCTATGCATCTCAGTCCTTTGTGCTCTCTATGCTTCTGTCATCACCCCTTCACCCCACCCCATATTCTCTCTCCCTCTCCACCCCTCATTTCTTAGCACCTTTCCTTTTTTGGTAAATGATTG…	TTCTACAGCTCTCCCACTTCTCTCTCTCTCTCTCTCTCTCTCTCTCTCTGTGTCTGTCTATCTGTTAAGGGCAGCAGCAGCAGCCTTCTGCAAAGGGTAGCAGCCTTCTGCTGCAAATTTGCTAAAATAGAATAAACCAAAAACAGTAAAAGTAATTGAGGTAGCTAGGAATAGGAGGGTGGGTGAAAATTGTTGTTGACAGAAGATAGAGAGCACAGATGATGAAGTGCAAGCAGTTAAGAAAGGAAAGGAAGGGAGCTAGAGCCAGAGCTAAAGTCTATGCATCTCAGTCCTTTGTGCTCTCTATGCTTCTGTCATCACCCCTTCACCCCACCCCATATTCTCTCTCCCTCTCCACCCCTCATTTCTTAGCACCTTTCCTTTTTTGGTAAATGATTG…
t7461809	gi|354704454	AGAGAGAGAGAGAGAGAGAGAGAGAGAGAGAGAGTAAAAAAGGTGGTTTTCTATTCTGGGGAATGGGGTGAGCGTGAGGGAGAGAAGGGAAGAGAGAGTGTACTATTAATAGAATGGGACCCACATGTTTTATTCTGGGGAATGGGGTGAGCGGGATGGAGAGAAGGGACCCACTCGCGATTCGCGATCTTTGGTTTTTCAACTGTCTTGACACCATCCAATCCAGTTAGGTGTGCCCAAAACCACCACAACCGGTAGCTTTAGTTTTTTTTTATTGACGGCAAATGACGACAAGTGCACTCATTTTCTTTATGGGATCCACATGGTAAAAAACTGATTCGGACCCACCACATTATTTTGAGTAAAATATCCCACTTTTCTTTTCAATAATGATACTAC…	TTCGAACAATGGTTTTGCAAAATGGGTACTGAAAACCGGTTGGGAAAACCCAACCAAACAAGCCCTTTAGGAAAGTTGAAAAACCAATGACCGCGATTTGCGAGTGGTTGGTGTAGTCGTGTAGACAAATGTTACCGGGAGGGTAAGTACCCCAAAAAAAGCTGGATGGGTGCAGATAAGTAGTATCATTATTGAAAAGAAAAGTGGGATATTTTACTCAAAATAATGTGGTGGGTCCGAATCAGTTTTTTACCATGTGGATCCCATAAAGAAAATGAGTGCACTTGTCGTCATTTGCCGTCAATAAAAAAAAACTAAAGCTACCGGTTGTGGTGGTTTTGGGCACACCTAACTGGATTGGATGGTGTCAAGACAGTTGAAAAACCAAAGATCGCGAAT…
t7706649	gi|354703438	TTCTACAGCTCTCCCACTTCTCTCTCTCTCTCTCTCTCTCTCTCTCTCTGTGTCTGTCTATCTGTTAAGGGCAGCAGCAGCAGCCTTCTGCAAAGGGTAGCAGCCTTCTGCTGCAAATTTGCTAAAATAGAATAAACCAAAAACAGTAAAAGTAATTGAGGTAGCTAGGAATAGGAGGGTGGGTGAAAATTGTTGTTGACAGAAGATAGAGAGCACAGATGATGAAGTGCAAGCAGTTAAGAAAGGAAAGGAAGGGAGCTAGAGCCAGAGCTAAAGTCTATGCATCTCAGTCCTTTGTGCTCTCTATGCTTCTGTCATCACCCCTTCACCCCACCCCATATTCTCTCTCCCTCTCCACCCCTCATTTCTTAGCACCTTTCCTTTTTTGGTAAATGATTG…	TTCTACAGCTCTCCCACTTCTCTCTCTCTCTCTCTCTCTCTCTCTCTCTGTGTCTGTCTATCTGTTAAGGGCAGCAGCAGCAGCCTTCTGCAAAGGGTAGCAGCCTTCTGCTGCAAATTTGCTAAAATAGAATAAACCAAAAACAGTAAAAGTAATTGAGGTAGCTAGGAATAGGAGGGTGGGTGAAAATTGTTGTTGACAGAAGATAGAGAGCACAGATGATGAAGTGCAAGCAGTTAAGAAAGGAAAGGAAGGGAGCTAGAGCCAGAGCTAAAGTCTATGCATCTCAGTCCTTTGTGCTCTCTATGCTTCTGTCATCACCCCTTCACCCCACCCCATATTCTCTCTCCCTCTCCACCCCTCATTTCTTAGCACCTTTCCTTTTTTGGTAAATGATTG…
t7974611	gi|354707515	TTCGCGTTCGGGAAGGATGAATCGCTCCCGAAAAGGAATCTACTGATTCTCTGCTAATTGGTTGGACCGTAGGTGCGATGATTTACTTCACGGGCGAGGTCTCTGGTTCAAGTCCAGGATGGCCCAGCTGCGCCAGGGAAAAGAATAGAAGAAGCATCGGACTCCTTCATGCATGCTCCACTTGGCTCGGGGGGATATAGCTCAGTTGGTAGAGCTCCGCTCTTGCAATTGGGTCGTTGCGATTACGGGTTGGATGTCTAATTGTCCAGGCGGTAATGATAGTATCTTGTACCTGAACCGGTGGCTCACTTTTTCTAAGTAATGGGGAAGAGGACCGAAACATGCCACTGACAGACTCTACTGAGACAAAGATGGGCTGTCAAGAACGTAGAGGAGGTA…	TTCGCGTTCGGGAAGGATGAATCGCTCCCGAAAAGGAATCTACTGATTCTCTGCTAATTGGTTGGACCGTAGGTGCGATGATTTACTTCACGGGCGAGGTCTCTGGTTCAAGTCCAGGATGGCCCAGCTGCGCCAGGGAAAAGAATAGAAGAAGCATCGGACTCCTTCATGCATGCTCCACTTGGCTCGGGGGGATATAGCTCAGTTGGTAGAGCTCCGCTCTTGCAATTGGGTCGTTGCGATTACGGGTTGGATGTCTAATTGTCCAGGCGGTAATGATAGTATCTTGTACCTGAACCGGTGGCTCACTTTTTCTAAGTAATGGGGAAGAGGACCGAAACATGCCACTGACAGACTCTACTGAGACAAAGATGGGCTGTCAAGAACGTAGAGGAGGTA…	MNRSRKGIY	MAQLRQGKE
t8090715	gi|354705191	TTCGAAAATCTTGCATAAGGAGCTGGGAAAACGAATTCACAGGTCAGATAAATCCGTTGGAGATCTATAGCTGTGAAGTTACTTGATTCTAGAATTGGAATGATCTAATTTATCATAGTTAAGCCTGATGCTAAATGGATCGGAAGCAACATGTTTCAATATTTACAACTGCAAGTCTTCCATGGATGACTGGAACAGCTGTCAACCCTCTGTTCCGTGCTGCCTATCTTGCGAAAGATGAGGAGAGAAAGGTCACTTTGGTTATTCCTTGGTTGTCTTTGAAGGATCAAGAATGTGTTTATCCGGACAAGATGAGATTTAACTTGCCTTCAGATCAAGAGAAATACATCTACCAGTGGCTAGAGGATCGAATTGGATTTCCATCTCGTTTCACTATAC…	TTCGAAAATCTTGCATAAGGAGCTGGGAAAACGAATTCACAGGTCAGATAAATCCGTTGGAGATCTATAGCTGTGAAGTTACTTGATTCTAGAATTGGAATGATCTAATTTATCATAGTTAAGCCTGATGCTAAATGGATCGGAAGCAACATGTTTCAATATTTACAACTGCAAGTCTTCCATGGATGACTGGAACAGCTGTCAACCCTCTGTTCCGTGCTGCCTATCTTGCGAAAGATGAGGAGAGAAAGGTCACTTTGGTTATTCCTTGGTTGTCTTTGAAGGATCAAGAATGTGTTTATCCGGACAAGATGAGATTTAACTTGCCTTCAGATCAAGAGAAATACATCTACCAGTGGCTAGAGGATCGAATTGGATTTCCATCTCGTTTCACTATAC…	MFQYLQLQVFHG	MLNGSEATCFNIYNCKSSMDDWNSCQPSVPCCLSCER
t8215115	gi|354708186	TCACCGCTGTGTGGGCAATTCACGCAAAACAATGTCCAGGACCTGGAGAGCTTCTTGTGGTGCATCAGCCTGCCTCCCTTCTAAAAACAATCCTAAATGGTGCAAATCAGCACGTGCAGCCAGTTTGATTACAACCTTAAATTCCCTCTCCCTCCTAGCGCTTCCTGATCCATCATCCTCATCAATGAGAGTGATTTTGAACTCTCTCGACACAAAAGGGAGAGGGCCTGCAGTATACAAACTCTTTCTCCCATCATAAGCAGGGAGCCGCTTGCCAAGATGAGATTCCTTATACAATTTCACCAGCTGTTCCATCACAGCACGGTTGACACCCCTTGAGGTCACCTCCGGGGTAATCGAAACATCATATTGGTGCAAATCTTTGTCGGGCAATTCAGC…	TTCCAGTTCCCGAGCTGCACCAAGCTACCCAGGCTCCTCCCTATCAAGCGAAACCTGCTGAAATGCACGGGGAGTCCAGTTCTCAAACTGTGGTGCCCGAGCCTAGCCCTTCACAAGTCACACAGCAGATTCAGCAGCTTTCCATCCAGGAAGAAGGGCCCTCCAGTCAAGCAATCCAGCCTGCTCCTCCATCTAGTAAATCCATGAGGTTCCCTCTTCGGCCGGGCAAGGGAAGGACTGGTGAAAGGTGTATTGTCAGGGCCAACCACTTCTTTGCTGAATTGCCCGACAAAGATTTGCACCAATATGATGTTTCGATTACCCCGGAGGTGACCTCAAGGGGTGTCAACCGTGCTGTGATGGAACAGCTGGTGAAATTGTATAAGGAATCTCATCTTG…	MVQISTCSQFDYNLKFPLPPSAS	MRFLIQFHQLFHHSTVDTP	MSRTWRASCGASACLPSKNNPKWCKSARAASLITTLNSLSLLALPDPSSSSMRVILNSLDTKGRGPAVYKLFLPS	MDLLDGGAGWIA	MESC	MEEQAGLLDWRALLPGWKAAESAV
t8469398	gi|354702996	TTCTGTGTTCGGACTTCAGATAGATAGATATAGATAGAGAGAGTTTAGAGAGAGAGAGAGAGAGAGAGAGAGTAAAAATGGCAAGGGATGGTTGTCTGGCTCGAGTGACCGCAGGCGTAGCAGTCGGTGGTGCTGTTGGAGGCGCTGTCGGTGCTGTGTACGGGACCTATGAGGCTATTAGGTACAAGGTTCCTGGACTGCTGAAAATCAGGTACATCGGGCAAACCACTCTTGGCAGTGCTGCCATTTTTGGTCTTTTCTTGGGTGCTGGCAGCTTGATACATTGTGGGAAGTCTTACTAAGCTTCGCGTTTGAATTTTCATTTAAGCTGGTTCTGTTTTGTTTACAAGAATCGGTTGAAATGAGTGATTATATGCCTGCAAACATTCTGCACAGAAA…	TTCTGTGTTCGGACTTCAGATAGATAGATATAGATAGAGAGAGTTTAGAGAGAGAGAGAGAGAGAGAGAGAGTAAAAATGGCAAGGGATGGTTGTCTGGCTCGAGTGACCGCAGGCGTAGCAGTCGGTGGTGCTGTTGGAGGCGCTGTCGGTGCTGTGTACGGGACCTATGAGGCTATTAGGTACAAGGTTCCTGGACTGCTGAAAATCAGGTACATCGGGCAAACCACTCTTGGCAGTGCTGCCATTTTTGGTCTTTTCTTGGGTGCTGGCAGCTTGATACATTGTGGGAAGTCTTACTAAGCTTCGCGTTTGAATTTTCATTTAAGCTGGTTCTGTTTTGTTTACAAGAATCGGTTGAAATGAGTGATTATATGCCTGCAAACATTCTGCACAGAAA…
t8767820	gi|354702996	TTCTGTGTTCGGACTTCAGATAGATAGATATAGATAGAGAGAGTTTAGAGAGAGAGAGAGAGAGAGAGAGAGTAAAAATGGCAAGGGATGGTTGTCTGGCTCGAGTGACCGCAGGCGTAGCAGTCGGTGGTGCTGTTGGAGGCGCTGTCGGTGCTGTGTACGGGACCTATGAGGCTATTAGGTACAAGGTTCCTGGACTGCTGAAAATCAGGTACATCGGGCAAACCACTCTTGGCAGTGCTGCCATTTTTGGTCTTTTCTTGGGTGCTGGCAGCTTGATACATTGTGGGAAGTCTTACTAAGCTTCGCGTTTGAATTTTCATTTAAGCTGGTTCTGTTTTGTTTACAAGAATCGGTTGAAATGAGTGATTATATGCCTGCAAACATTCTGCACAGAAA…	TTCTGTGTTCGGACTTCAGATAGATAGATATAGATAGAGAGAGTTTAGAGAGAGAGAGAGAGAGAGAGAGAGTAAAAATGGCAAGGGATGGTTGTCTGGCTCGAGTGACCGCAGGCGTAGCAGTCGGTGGTGCTGTTGGAGGCGCTGTCGGTGCTGTGTACGGGACCTATGAGGCTATTAGGTACAAGGTTCCTGGACTGCTGAAAATCAGGTACATCGGGCAAACCACTCTTGGCAGTGCTGCCATTTTTGGTCTTTTCTTGGGTGCTGGCAGCTTGATACATTGTGGGAAGTCTTACTAAGCTTCGCGTTTGAATTTTCATTTAAGCTGGTTCTGTTTTGTTTACAAGAATCGGTTGAAATGAGTGATTATATGCCTGCAAACATTCTGCACAGAAA…
t9038233	gi|354702996	TTCTGTGTTCGGACTTCAGATAGATAGATATAGATAGAGAGAGTTTAGAGAGAGAGAGAGAGAGAGAGAGAGTAAAAATGGCAAGGGATGGTTGTCTGGCTCGAGTGACCGCAGGCGTAGCAGTCGGTGGTGCTGTTGGAGGCGCTGTCGGTGCTGTGTACGGGACCTATGAGGCTATTAGGTACAAGGTTCCTGGACTGCTGAAAATCAGGTACATCGGGCAAACCACTCTTGGCAGTGCTGCCATTTTTGGTCTTTTCTTGGGTGCTGGCAGCTTGATACATTGTGGGAAGTCTTACTAAGCTTCGCGTTTGAATTTTCATTTAAGCTGGTTCTGTTTTGTTTACAAGAATCGGTTGAAATGAGTGATTATATGCCTGCAAACATTCTGCACAGAAA…	TTCTGTGTTCGGACTTCAGATAGATAGATATAGATAGAGAGAGTTTAGAGAGAGAGAGAGAGAGAGAGAGAGTAAAAATGGCAAGGGATGGTTGTCTGGCTCGAGTGACCGCAGGCGTAGCAGTCGGTGGTGCTGTTGGAGGCGCTGTCGGTGCTGTGTACGGGACCTATGAGGCTATTAGGTACAAGGTTCCTGGACTGCTGAAAATCAGGTACATCGGGCAAACCACTCTTGGCAGTGCTGCCATTTTTGGTCTTTTCTTGGGTGCTGGCAGCTTGATACATTGTGGGAAGTCTTACTAAGCTTCGCGTTTGAATTTTCATTTAAGCTGGTTCTGTTTTGTTTACAAGAATCGGTTGAAATGAGTGATTATATGCCTGCAAACATTCTGCACAGAAA…
t9043342	gi|354702996	TTCTGTGTTCGGACTTCAGATAGATAGATATAGATAGAGAGAGTTTAGAGAGAGAGAGAGAGAGAGAGAGAGTAAAAATGGCAAGGGATGGTTGTCTGGCTCGAGTGACCGCAGGCGTAGCAGTCGGTGGTGCTGTTGGAGGCGCTGTCGGTGCTGTGTACGGGACCTATGAGGCTATTAGGTACAAGGTTCCTGGACTGCTGAAAATCAGGTACATCGGGCAAACCACTCTTGGCAGTGCTGCCATTTTTGGTCTTTTCTTGGGTGCTGGCAGCTTGATACATTGTGGGAAGTCTTACTAAGCTTCGCGTTTGAATTTTCATTTAAGCTGGTTCTGTTTTGTTTACAAGAATCGGTTGAAATGAGTGATTATATGCCTGCAAACATTCTGCACAGAAA…	TTCTGTGTTCGGACTTCAGATAGATAGATATAGATAGAGAGAGTTTAGAGAGAGAGAGAGAGAGAGAGAGAGTAAAAATGGCAAGGGATGGTTGTCTGGCTCGAGTGACCGCAGGCGTAGCAGTCGGTGGTGCTGTTGGAGGCGCTGTCGGTGCTGTGTACGGGACCTATGAGGCTATTAGGTACAAGGTTCCTGGACTGCTGAAAATCAGGTACATCGGGCAAACCACTCTTGGCAGTGCTGCCATTTTTGGTCTTTTCTTGGGTGCTGGCAGCTTGATACATTGTGGGAAGTCTTACTAAGCTTCGCGTTTGAATTTTCATTTAAGCTGGTTCTGTTTTGTTTACAAGAATCGGTTGAAATGAGTGATTATATGCCTGCAAACATTCTGCACAGAAA…
t9046644	gi|354702996	TTCTGTGTTCGGACTTCAGATAGATAGATATAGATAGAGAGAGTTTAGAGAGAGAGAGAGAGAGAGAGAGAGTAAAAATGGCAAGGGATGGTTGTCTGGCTCGAGTGACCGCAGGCGTAGCAGTCGGTGGTGCTGTTGGAGGCGCTGTCGGTGCTGTGTACGGGACCTATGAGGCTATTAGGTACAAGGTTCCTGGACTGCTGAAAATCAGGTACATCGGGCAAACCACTCTTGGCAGTGCTGCCATTTTTGGTCTTTTCTTGGGTGCTGGCAGCTTGATACATTGTGGGAAGTCTTACTAAGCTTCGCGTTTGAATTTTCATTTAAGCTGGTTCTGTTTTGTTTACAAGAATCGGTTGAAATGAGTGATTATATGCCTGCAAACATTCTGCACAGAAA…	TTCTGTGTTCGGACTTCAGATAGATAGATATAGATAGAGAGAGTTTAGAGAGAGAGAGAGAGAGAGAGAGAGTAAAAATGGCAAGGGATGGTTGTCTGGCTCGAGTGACCGCAGGCGTAGCAGTCGGTGGTGCTGTTGGAGGCGCTGTCGGTGCTGTGTACGGGACCTATGAGGCTATTAGGTACAAGGTTCCTGGACTGCTGAAAATCAGGTACATCGGGCAAACCACTCTTGGCAGTGCTGCCATTTTTGGTCTTTTCTTGGGTGCTGGCAGCTTGATACATTGTGGGAAGTCTTACTAAGCTTCGCGTTTGAATTTTCATTTAAGCTGGTTCTGTTTTGTTTACAAGAATCGGTTGAAATGAGTGATTATATGCCTGCAAACATTCTGCACAGAAA…
t9211112	gi|354703438	TTCTACAGCTCTCCCACTTCTCTCTCTCTCTCTCTCTCTCTCTCTCTCTGTGTCTGTCTATCTGTTAAGGGCAGCAGCAGCAGCCTTCTGCAAAGGGTAGCAGCCTTCTGCTGCAAATTTGCTAAAATAGAATAAACCAAAAACAGTAAAAGTAATTGAGGTAGCTAGGAATAGGAGGGTGGGTGAAAATTGTTGTTGACAGAAGATAGAGAGCACAGATGATGAAGTGCAAGCAGTTAAGAAAGGAAAGGAAGGGAGCTAGAGCCAGAGCTAAAGTCTATGCATCTCAGTCCTTTGTGCTCTCTATGCTTCTGTCATCACCCCTTCACCCCACCCCATATTCTCTCTCCCTCTCCACCCCTCATTTCTTAGCACCTTTCCTTTTTTGGTAAATGATTG…	TTCTACAGCTCTCCCACTTCTCTCTCTCTCTCTCTCTCTCTCTCTCTCTGTGTCTGTCTATCTGTTAAGGGCAGCAGCAGCAGCCTTCTGCAAAGGGTAGCAGCCTTCTGCTGCAAATTTGCTAAAATAGAATAAACCAAAAACAGTAAAAGTAATTGAGGTAGCTAGGAATAGGAGGGTGGGTGAAAATTGTTGTTGACAGAAGATAGAGAGCACAGATGATGAAGTGCAAGCAGTTAAGAAAGGAAAGGAAGGGAGCTAGAGCCAGAGCTAAAGTCTATGCATCTCAGTCCTTTGTGCTCTCTATGCTTCTGTCATCACCCCTTCACCCCACCCCATATTCTCTCTCCCTCTCCACCCCTCATTTCTTAGCACCTTTCCTTTTTTGGTAAATGATTG…
t9432540	gi|354701645	TTCGTTAACGAAAACATGCTGAGGCTCACCTCGAAGAAGCTCCTAGGGTTAGGGTTCGCGGAGGCCCAATCACCTGCATTTGCACCTGCGCTCTGCCTGCAGCGGTTCTACCATGAGAGGGTGGTGGACCACTACAACAACCCGCGCAACGTGGGGTCCTTCGACAAGAACGATCCGGCGGTAGGGACGGGGCTTGTCGGCGCGCCGGCGTGTGGGGATGTGATGAAGCTGCAGATCAAGATCGATGAGGAGACTGGGAAGATAACCGACGCTTGTTTCAAGACGTTCGGGTGTGGGTCCGCTATTGCTTCTTCATCCGTAGCTACTGAATGGGTAAAGGGGAAGCAGATGGAAGAGGTCCTGACTATTAAGAACACGGAAATTGCAAAGCATCTCTCT…	TTCGTTAACGAAAACATGCTGAGGCTCACCTCGAAGAAGCTCCTAGGGTTAGGGTTCGCGGAGGCCCAATCACCTGCATTTGCACCTGCGCTCTGCCTGCAGCGGTTCTACCATGAGAGGGTGGTGGACCACTACAACAACCCGCGCAACGTGGGGTCCTTCGACAAGAACGATCCGGCGGTAGGGACGGGGCTTGTCGGCGCGCCGGCGTGTGGGGATGTGATGAAGCTGCAGATCAAGATCGATGAGGAGACTGGGAAGATAACCGACGCTTGTTTCAAGACGTTCGGGTGTGGGTCCGCTATTGCTTCTTCATCCGTAGCTACTGAATGGGTAAAGGGGAAGCAGATGGAAGAGGTCCTGACTATTAAGAACACGGAAATTGCAAAGCATCTCTCT…
t9432540	gi|354701967	TTCCTCGAATTGAATCGTTAACGAAAACATGCTGAGGCTCACCTCGAAGAAGCTCCTAGGGTTAGGGTTCGCGGAGGCCCAATCACCTGCATTTGCACCTGCGCTCCGCCTGCAGCGGTTCTACCATGAGAGGGTGGTGGACCACTACAACAACCCGCGCAACGTGGGGTCCTTCGACAAGAACGATCCGGCGGTAGGGACGGGGCTTGTCGGCGCGCCGGCGTGTGGGGATGTGATGAAGCTGCAGATCAAGATCGATGAGGAGACTGGGAAGATAACCGACGCTTGTTTCAAGACGTTCGGGTGTGGGTCCGCTATTGCTTCTTCATCCGTAGCTACTGAATGGGTAAAGGGGAAGCAGATGGAAGAGGTCCTGACTATTAAGAACACGGAAATTGC…	TTCCTCGAATTGAATCGTTAACGAAAACATGCTGAGGCTCACCTCGAAGAAGCTCCTAGGGTTAGGGTTCGCGGAGGCCCAATCACCTGCATTTGCACCTGCGCTCCGCCTGCAGCGGTTCTACCATGAGAGGGTGGTGGACCACTACAACAACCCGCGCAACGTGGGGTCCTTCGACAAGAACGATCCGGCGGTAGGGACGGGGCTTGTCGGCGCGCCGGCGTGTGGGGATGTGATGAAGCTGCAGATCAAGATCGATGAGGAGACTGGGAAGATAACCGACGCTTGTTTCAAGACGTTCGGGTGTGGGTCCGCTATTGCTTCTTCATCCGTAGCTACTGAATGGGTAAAGGGGAAGCAGATGGAAGAGGTCCTGACTATTAAGAACACGGAAATTGC…
t9432540	gi|354702287	TTCGAATCGTTAACGAAAACATGCTGAGGCTCACCTCGAAGAAGCTCCTAGGGTTAGGGTTCGCGGAGGCCCAATCACCTGCATTTGCACCTGCGCTCTGCCTGCAGCGGTTCTACCATGAGAGGGTGGTGGACCACTACAACAACCCGCGCAACGTGGGGTCCTTCGACAAGAACGATCCGGCGGTAGGGACGGGGCTTGTCGGCGCGCCGGCGTGTGGGGATGTGATGAAGCTGCAGATCAAGATCGATGAGGAGACTGGGAAGATAACCGACGCTTGTTTCAAGACGTTCGGGTGTGGGTCCGCTATTGCTTCTTCATCCGTAGCTACTGAATGGGTAAAGGGGAAGCAGATGGAAGAGGTCCTGACTATTAAGAACACGGAAATTGCAAAGCATC…	TTCGAATCGTTAACGAAAACATGCTGAGGCTCACCTCGAAGAAGCTCCTAGGGTTAGGGTTCGCGGAGGCCCAATCACCTGCATTTGCACCTGCGCTCTGCCTGCAGCGGTTCTACCATGAGAGGGTGGTGGACCACTACAACAACCCGCGCAACGTGGGGTCCTTCGACAAGAACGATCCGGCGGTAGGGACGGGGCTTGTCGGCGCGCCGGCGTGTGGGGATGTGATGAAGCTGCAGATCAAGATCGATGAGGAGACTGGGAAGATAACCGACGCTTGTTTCAAGACGTTCGGGTGTGGGTCCGCTATTGCTTCTTCATCCGTAGCTACTGAATGGGTAAAGGGGAAGCAGATGGAAGAGGTCCTGACTATTAAGAACACGGAAATTGCAAAGCATC…
t9458235	gi|354707711	CTGGCGTTGAACCCGCGTATTCCTTCTATCTAACGTTCGATCGGAGCGATGGCGCGAGAATGGCGAGTGGTGGCTGTTGGAGACAGAGTGGTTCTTTAAGATCAGAACCTTCTCCGAGCGCTCTTCGCTATCCACCAAGTAGCTGGATTCTGCGTCTGTTGCGTGTCCGCTCTCCGATTGCAATTCCACTTTTTCAATGCCATTTGCCATCTCTACTCCTTCAGAACCTATTTCTTTGATCAGCAATTCCAAGGAATTAAGAATTTCCTTGGATTCTCGATTGCTTTCACGCATCTCTGTGACCAGTGCACGGTTTGTTTCAATTGCATTTGAAATCAGTGCGTTGAGCTTTTGAAAATCAGGGCGCATGGATTCTAAGATCTCTTGTATTGATGCCAT…	TTCCTGTATTTTCCTTTCTTTGTTTTCTCTTGTATCTCAACTTCTGTATTTCTTCCTTTAGCTTAATAGAAAGCACATTGAGCACCAATTGGTTGCTCCATACCTTTCAATTTGTGTGAATCTATCCAGAAGCGTATCAGTGGTATCAGAGCCGTCGTTTCTCGGCCTCTCTGAAGCTTGTTGCTATGGCGGACGGAACTAGATTGCATGATGTTAAGCAAATCGAAGAAGCTCTCTAGGCGGTTGGACAGTTGCAAACCACCTCCTCTTAGCTATCGATCTTCGGCCATGGCATCAATACAAGAGATCTTAGAATCCATGCGCCCTGATTTTCAAAAGCTCAACGCACTGATTTCAAATGCAATTGAAACAAACCGTGCACTGGTCACAGAGATGCGT…	MAREWRVVAVGDRVVL	MPFAISTPSEPISLISNSKELRISLDSRLLSRISVTSARFVSIAFEISALSF	MDSKISCIDAMAEDR	MASGGCWRQSGSLRSEPSPSALRYPPSSWILRLLRVRSPIAIPLFQCHLPSLLLQNLFL	MPWPKIDS
t9484567	gi|354710388	AGATCCTTATCGGAGTTCACAACATATAAATGGTGTTGCATAATAGATAGTGCCAGGTCGTGCATAAGATCGTGCATTTTACATACTGTTTCACCTTTAAAATTCTCCTCAACATCTTGTAAGAAGGACCTCCAAACTAAGTGGTTGAAAATCTCATGGCCCGTATCATGCAAACTTGCTTCTCCTTTAGAGGGAATAAAACCATTCGCCATCCACAACTCAATCAACATGTCTTTCCCCATTTTAGTGTCTTTGGGAAATATACAGCAATAAGCAAAACATTGCCTCAAATGTGGAGGTAAATTGTCATAGCTCAACCGTAAGGCAGGCAAGATAGTGCTTCCATCATCTAGTAGATCCCAAATGTCACTATTTTTCACATGTAACCACTCACTCTCG…	TTCGACGTTTGGAATGAGTACCATGAGAAGTGGGATAAACTACAAGATGTACTTCGGTGTGGAGCTAAAGGCAGTAAGCTTATTGTGACAACAAGGAGTCAAAAAGTTGCTCGCATCATGGCTACGCTCCCTGTACACCATATGGGTCGTTTATCAGAGGATGATGCCTGGTCCTTGTTTAAGCAACGAGCTTTTGGCAGTGGAAGGAGGGAGGAAAACCATGAGCTGGATCAGATTGGGAAAGCGATAGTGAAAAAATGTGGAGGGCTGCCCTTGGCTATAAAGGCTCTAGGAAGCCTCATGCAGCTAAAAAGCAGCGAGAGTGAGTGGTTACATGTGAAAAATAGTGACATTTGGGATCTACTAGATGATGGAAGCACTATCTTGCCTGCCTTACGG…	MSFPILVSLGNIQQ	MSLFFTCNHSLSLLFSCMRLPRAFIAKGSPPHFFTIAFPI	MVLHNR	MARIMQTCFSFRGNKTIRHPQLNQHVFPHFSVFGKYTAISKTLPQMWR
t9484567	gi|354710882	CCTTTAAAATTCTCCTCAACATCTTGTAAGAAGGACCTCCAAACTAAGTGGTTGAAAATCTCATGGCCCGTATCATGCAAACTTGCTTCTCCTTTAGAGGGAATAAAACCATTCGCCATCCACAACTCAATCAACATGTCTTTCCCCATTTTAGTGTCTTTGGGAAATATACAGCAATAAGCAAAACATTGCCTCAAATGTGGAGGTAAATTGTCATAGCTCAACCGTAAGGCAGGCAAGATAGTGCTTCCATCATCTAGTAGATCCCAAATGTCACTATTTTTCACATGTAACCACTCACTCTCGCTGCTTTTTAGCTGCATGAGGCTTCCTAGAGCCTTTATAGCCAAGGGCAGCCCTCCACATTTTTTCACTATCGCTTTCCCAATCTGATCCAGC…	GTGGGATAAACTACAAGATGTACTTCGGTGTGGAGCTAAAGGCAGTAAGCTTATTGTGACAACAAGGAGTCAAAAAGTTGCTCGCATCATGGCTACGCTCCCTGTACACCATATGGGTCGTTTATCAGAGGATGATGCCTGGTCCTTGTTTAAGCAACGAGCTTTTGGCAGTGGAAGGAGGGAGGAAAACCATGAGCTGGATCAGATTGGGAAAGCGATAGTGAAAAAATGTGGAGGGCTGCCCTTGGCTATAAAGGCTCTAGGAAGCCTCATGCAGCTAAAAAGCAGCGAGAGTGAGTGGTTACATGTGAAAAATAGTGACATTTGGGATCTACTAGATGATGGAAGCACTATCTTGCCTGCCTTACGGTTGAGCTATGACAATTTACCTCCACATTT…	MSFPILVSLGNIQQ	MSLFFTCNHSLSLLFSCMRLPRAFIAKGSPPHFFTIAFPI	MARIMQTCFSFRGNKTIRHPQLNQHVFPHFSVFGKYTAISKTLPQMWR
t9790243	gi|45743461	GAGTTTTTTTTTTTTTTTTTTANTTNAAGTAAGGCAAAGCACTTTCTCTTAAAAATGCATCTAGTTCCATCCNTTTTTTCGTTAGTTAACCCACTTTTTTCTAAAAGAGATTTAAGTAATTCAGGTTTGACACTACTTAGAATGGCTCTCTCATATTGAGAAATTTTGTCTAATGGCATTCGATCACAGAATCCATTGACAGCGGCATAAATGACTATAATTTGTTTTTCTATTGGAAGTGGTGCATATTGTGGTTGTTTCAATACTTCTGTCAGCCTTGCACCTCTATTGAGTAATGCCTGAGTCGCAGCATCAAGGTCTGACCCAAATTGAGCAAAGGCGGCCACTTCGCGATATTGTGCCAATTCCAGTTTTAAACTACCGCAGACTTGTTTCATA…	AAACGATCGGACAAGACAGGCGCAGGTAGCTTGACCGCCTTACCCGTCATTGAAACACAAGCTGGAGACGTATCGGCCTATATTCCTACTAATGTCATTTCCATTACGGATGGACAAATCTGTTTGGAAACCGAGCTCTTTTATCGCGGAATTCGACCTGCTATTAACGTCGGCTTATCTGTCAGTCGCGTCGGGTCTGCCGCTCAGTTGAAAACTATGAAACAAGTCTGCGGTAGTTTAAAACTGGAATTGGCACAATATCGCGAAGTGGCCGCCTTTGCTCAATTTGGGTCAGACCTTGATGCTGCGACTCAGGCATTACTCAATAGAGGTGCAAGGCTGACAGAAGTATTGAAACAACCACAATATGCACCACTTCCAATAGAAAAACAAATTATA…	MHLVPSXFSLVNPLFSKRDLSNSGLTLLRMALSY	MTIICFSIGSGAYCGCFNTSVSLAPLLSNA	MAFDHRIH	MPESQHQGLTQIEQRRPLRDIVPIPVLNYRRLVS
t9790243	gi|45743575	GTCGCAGCATCAAGGTTTGACCCAAATTGAGCAAAGGCGGCCACTTCGCGATATTGTGCCAATTCCAGTTTTAAACTACCGCAGACTTGTTTCATAGTTTTCAACTGAGCGGCAGACCCGACGCGACTGACAGATAAGCCGACGTTAATAGCAGGTCGAATTCCGCGATAAAAGAGCTCGGTTTCCAAACAGATTTGTCCATCCGTAATGGAAATGACATTAGTAGGAATATAGGCCGATACGTCTCCAGCTTGTGTTTCAATGACGGGTAAGGCGGTCAAGCTACCTGCGCCTGTCTTGTCCGATCGTTTGGCGGCTCTTTCTAAGAGACGGGAATGTAAATAGAAAACATCTCCCGGGAAAGCCTCACGGCCTGGTGGTCGTCGTAACAATAATGAC…	GCAGCCACCGCTTCGGATCCTGCTCCTCTGCAATTTCTGGCCCCATATTCTGGGTGTGCCATGGGGGAATATTTCCGCGATAATGGAATGCACGCATTAATAATATATGATGATCTTAGTAAACAGGCGGTGGCATATCGACAAATGTCATTATTGTTACGACGACCACCAGGCCGTGAGGCTTTCCCGGGAGATGTTTTCTATTTACATTCCCGTCTCTTAGAAAGAGCCGCCAAACGATCGGACAAGACAGGCGCAGGTAGCTTGACCGCCTTACCCGTCATTGAAACACAAGCTGGAGACGTATCGGCCTATATTCCTACTAATGTCATTTCCATTACGGATGGACAAATCTGTTTGGAAACCGAGCTCTTTTATCGCGGAATTCGACCTGCTATT…
t9790243	gi|45744107	CCCAAATTGAGCAAAGGCGGCCACTTCGNGATATTGTGCCAATTCCAGTTTAAACTNCCGCAGACTTGTTTCATAGTTTTCAANTGAGCGGCAGACCCGACGCGACTGACAGATAAGCCGACGTTAATAGCAGGTCGAATTCCGCGATAAAAGAGCTCGGTTTCCAAACAGATTTGTCCATCCGTAATGGAAATGACATTAGTAGGAATATAGGCCGATACGTCTCCAGCTTGTGTTTCAATGACGGGTAAGGCGGTCAAGCTACCTGCGCCTGTTCTTGTCCGATCGTTTGGCGGCTCTTTCTAAGAGACGGGAATGTAAATAGAAAACATCTCCCGGGAAAGCCTCACGGCCTGGTGGTCGTCGTAACAATAATGACATTTGTCGATATGCCACCGC…	GTCTATGTAGCGATTGGACAGAAACGCTCAACTGTGGCACAATTAGTTCAAATTCTTTCCGAAGCAAATGCTTTGGAATATTCCATTCTTGTAGCAGCCACCGCTTCGGATCCTGCTCCTCTGCAATTTCTGGCCCCATATTCTGGGTGTGCCATGGGGGAATATTTCCGCGATAATGGAATGCACGCATTAATAATATATGATGATCTTAGTAAACAGGCGGTGGCATATCGACAAATGTCATTATTGTTACGACGACCACCAGGCCGTGAGGCTTTCCCGGGAGATGTTTTCTATTTACATTCCCGTCTCTTAGAAAGAGCCGCCAAACGATCGGACAAGAACAGGCGCAGGTAGCTTGACCGCCTTACCCGTCATTGAAACACAAGCTGGAGACGT…
t9790243	gi|45744114	CGCAGCATCAAGGTCTGACCCAAATTGAGCAAAGGCGGCCACTTCGCGATATTGTGCCAATTNCCAGTTTTAAACTACCGCAGACTTGTTTCATAGTTTTCAACTGAGCGGCAGACCCGACGCGACTGACAGATAAGCCGACGTTAATAGCAGGTCGAATTCCGCGATAAAAGAGCTCGGTTTCCAAACAGATTTGTCCATCCGTAATGGAAATGACATTAGTAGGAATATAGGCCGATACGTCTCCAGCTTGTGTTTCAATGACGGGTAAGGCGGTCAAGCTACCTGCGCCTGTCTTGTCCGATCGTTTGGCGGCTCTTTCTAAGAGACGGGAATGTAAATAGAAAACATCTCCCGGGAAAGCCTCACGGCCTGGTGGTCGTCGTAACAATAATGACA…	GTCTATGTAGCGATTGGACAGAAACGCTCAACTGTGGCACAATTAGTTCAAATTCTTTCCGAAGCAAATGCTTTGGAATATTCCATTCTTGTAGCAGCCACCGCTTCGGATCCTGCTCCTCTGCAATTTCTGGCCCCATATTCTGGGTGTGCCATGGGGGAATATTTCCGCGATAATGGAATGCACGCATTAATAATATATGATGATCTTAGTAAACAGGCGGTGGCATATCGACAAATGTCATTATTGTTACGACGACCACCAGGCCGTGAGGCTTTCCCGGGAGATGTTTTCTATTTACATTCCCGTCTCTTAGAAAGAGCCGCCAAACGATCGGACAAGACAGGCGCAGGTAGCTTGACCGCCTTACCCGTCATTGAAACACAAGCTGGAGACGTA…
t9790243	gi|45744173	TGTCAGCCTTGCACNTTTATTGAGTAATGCCTGAGTCGCAGCATCAAGGTCTGACCCAAATTGAGCAAAGGCGGCCACTTCGCGATATTGTGCCAATTCCAGTTTTAAACTACCGCAGACTTGTTTCATAGTTTTCAACTGAGCGGCAGACCCGACGCGACTGACAGATAAGCCGACGTTAATAGCAGGTCGAATTCCGCGATAAAAGAGCTCGGTTTCCAAACAGATTTGTCCATCCGTAATGGAAATGACATTAGTAGGAATATAGGCCGATACGTCTCCAGCTTGTGTTTCAATGACGGGTAAGGCGGTCAAGCTACCTGCGCCTGTCTTGTCCGATCGTTTGGCGGCTCTTTCTAAGAGACGGGAATGTAAATAGAAAACATCTCCCGGGAAAGC…	GTCTATGTAGCGATTGGACAGAAACGCTCAACTGTGGCACAATTAGTTCAAATTCTTTCCGAAGCAAATGCTTTGGAATATTCCATTCTTGTAGCAGCCACCGCTTCGGATCCTGCTCCTCTGCAATTTCTGGCCCCATATTCTGGGTGTGCCATGGGGGAATATTTCCGCGATAATGGAATGCACGCATTAATAATATATGATGATCTTAGTAAACAGGCGGTGGCATATCGACAAATGTCATTATTGTTACGACGACCACCAGGCCGTGAGGCTTTCCCGGGAGATGTTTTCTATTTACATTCCCGTCTCTTAGAAAGAGCCGCCAAACGATCGGACAAGACAGGCGCAGGTAGCTTGACCGCCTTACCCGTCATTGAAACACAAGCTGGAGACGTA…	MPESQHQGLTQIEQRRPLRDIVPIPVLNYRRLVS
t9790243	gi|45744613	TTTTTTTTTTTTTTTTTCCATTTCTTTTTTTTTTTTTAATTTAAGTAAGGCAAAGCACTTTCTCTTAAAAATGCATCTAGTTCCATCCTTTTTTCGTTAGTTAACCCACTTTTTTCTAAAAGAGATTTAAGTAATTCAGGTTTGACACTACTTANAATGGCTCTCTCATATTGAGAAATTTTGTCTAATGGCATTCGATCACAGAATCCATTGACAGCGGCATAAATGACTATAATTTGTTTTTCTATTGGAAGTGGTGCATATTGNGGTTGTTTCAATACTTCTGTCAGCCTTGCACCTCTATTGAGTAATGCCTGAGTCGCAGCATCAAGGTCTGACCCAAATTGAGCAAAGGCGGCCACTTCGCGATATTGTGCCAATTCCAGTTTTAAACTACCG…	TTTTTTTTTTTTTTTTTCCATTTCTTTTTTTTTTTTTAATTTAAGTAAGGCAAAGCACTTTCTCTTAAAAATGCATCTAGTTCCATCCTTTTTTCGTTAGTTAACCCACTTTTTTCTAAAAGAGATTTAAGTAATTCAGGTTTGACACTACTTANAATGGCTCTCTCATATTGAGAAATTTTGTCTAATGGCATTCGATCACAGAATCCATTGACAGCGGCATAAATGACTATAATTTGTTTTTCTATTGGAAGTGGTGCATATTGNGGTTGTTTCAATACTTCTGTCAGCCTTGCACCTCTATTGAGTAATGCCTGAGTCGCAGCATCAAGGTCTGACCCAAATTGAGCAAAGGCGGCCACTTCGCGATATTGTGCCAATTCCAGTTTTAAACTACCG…	MALSY	MTIICFSIGSGAYXGCFNTSVSLAPLLSNA	MHLVPSFFR	MAFDHRIH	MPESQHQGLTQIEQRRPLRDIVPIPVLNYRRLVS
t9790243	gi|67006482	GGCTCTCTCATATTGAGAAATTTTGTCTAATGGCATTCGATCACAGAATCCATTGACAGCGGCATAAATGACTATAATTTGTTTTTCTATTGGAAGTGGTGCATATTGTGGTTGTTTCAATACTTCTGTCAGCCTTGCACCTCTATTGAGTAATGCCTGAGTCGCAGCATCAAGGTCTGACCCAAATTGAGCAAAGGCGGCCACTTCGCGATATTGTGCCAATTCCAGTTTTAAACTACCGCAGACTTGTTTCATAGTTTTCAACTGAGCGGCAGACCCGACGCGACTGACAGATAAGCCGACGTTAATATCAGGTCGAATTCCGCGATAAAAGAGCTCGGTTTCCAAACAGATTTGTCCATCCGTAATGGAAATGACATTAGTAGGAATATAGGCCGA…	GGAATATTTCCGCGATAATGGAATGCACGCATTAATAATATATGATGATCTTAGTAAACAGGCGGTGGCATATCGACAAATGTCATTATTGTTACGACGACCACCAGGCCGTGAGGCTTTCCCGGGAGATGTTTTCTATTTACATTCCCGTCTCTTAGAAAGAGCCGCCAAACGATCGGACAAGACAGGCGCAGGTAGCTTGACCGCCTTACCCGTCATTGAAACACAAGCTGGAGACGTATCGGCCTATATTCCTACTAATGTCATTTCCATTACGGATGGACAAATCTGTTTGGAAACCGAGCTCTTTTATCGCGGAATTCGACCTGATATTAACGTCGGCTTATCTGTCAGTCGCGTCGGGTCTGCCGCTCAGTTGAAAACTATGAAACAAGTCTG…	MTIICFSIGSGAYCGCFNTSVSLAPLLSNA	MAFDHRIH	MPESQHQGLTQIEQRRPLRDIVPIPVLNYRRLVS
t9790243	gi|67007270	CAGCATCAAGGTCTGACCCAAATTGAGCAAAGGCGGCCAATTCGCGATATTGTGCCAATTCCAATTTTAAACTACCGCAGACTTGTTTCATAGTTTTCAACTGAGCGGCAGACCCGACGCGACTGACAGATAAGCCGGACGTTAATAGCAGGTCGAATTCCGCGATAAAAGAGCTCGGTTTCCAAACAGATTTGTCCATCCGTAATGGAAATGACATTAGTAGGAATATAGGCCGATACGTCTCCAGCTTGTGTTTCAATGACGGGTAAGGCGGTCAAGCTACCTGCGCCTGTCTTGTCCGATCGTTTGGCGGCTCTTTCTAAGAGACGGGAATGTAAATAGAAAACATCTCCCGGGAAAGCCTCACGGCCTGGTGGTCGTCGTAACAATAATGACATT…	GGTCTGGGTGTGCCATGGGGGAATATTTCCGCGATAATGGAATGCACGCATTAATAATATATGAGGATCTTAGTAAACAGGCGGTGGCATATCGACAAATGTCATTATTGTTACGACGACCACCAGGCCGTGAGGCTTTCCCGGGAGATGTTTTCTATTTACATTCCCGTCTCTTAGAAAGAGCCGCCAAACGATCGGACAAGACAGGCGCAGGTAGCTTGACCGCCTTACCCGTCATTGAAACACAAGCTGGAGACGTATCGGCCTATATTCCTACTAATGTCATTTCCATTACGGATGGACAAATCTGTTTGGAAACCGAGCTCTTTTATCGCGGAATTCGACCTGCTATTAACGTCCGGCTTATCTGTCAGTCGCGTCGGGTCTGCCGCTCAGTTG…
t9790243	gi|52033086	ATACTTCTGTCAGCATTGCACCTCTAGTGAGTAATGCCTGAGTCGCAGCATCAAGGTCTGACCCAAATTGAGCAAAGGCGGCCACTTCGCGATATTGTGCCAATTCCAGTTTTAAACTACCGCAGACTTGTTTCATAGTTTTCAACTGAGCGGCAGACCCGACGCGACTGACAGATAAGCCGACGTTAATAGCAGGTCGAATTCCGCGATAAAAGAGCTCGGTTTCCAAACAGATTTGTCCATCCGTAATGGAAATGACATTAGTAGGAATATAGGCCGATACGTCTCCAGCTTGTGTTTCAATGACGGGTAAGNCGGTCAAGCTACCTGCGCCTGTCTTGTCCGATCGTTTGGCGGCTCTTTCTAAGAGACGGGAATGTAAATAGAAAACATCTCCCG…	ATATTCTGGGTGTGCATGGGGGAATATTTCCGCGATAATGGAATGCACGCATTAATAATATATGATGATCTTAGTAAACAGGCGGTGGCATATCGACAAATGTCATTATTGTTACGACGACCACCAGGCCGTGAGGCTTTCCCGGGAGATGTTTTCTATTTACATTCCCGTCTCTTAGAAAGAGCCGCCAAACGATCGGACAAGACAGGCGCAGGTAGCTTGACCGNCTTACCCGTCATTGAAACACAAGCTGGAGACGTATCGGCCTATATTCCTACTAATGTCATTTCCATTACGGATGGACAAATCTGTTTGGAAACCGAGCTCTTTTATCGCGGAATTCGACCTGCTATTAACGTCGGCTTATCTGTCAGTCGCGTCGGGTCTGCCGCTCAGTTG…	MPESQHQGLTQIEQRRPLRDIVPIPVLNYRRLVS
t9790243	gi|52033133	TTTTTTTTTTTTTTTTTAAATTTAAGTAAGGCAAAGCACTTTCTCTTAAAAATGCATCTAGTTCCATCCTTTTTTCGTTAGTTAACCCACTTTTTTCTAAAAGAGATTTAAGTAATTCAGGTTTGACACTACTTAGAATGGCTCTCTCATATTGAGAAATTTTGTCTAATGGCATTCGATCACAGAATCCATTGACAGCGGCATAAATGACTATAATTTGTTTTTCTATTGGAAGTGGTGCATATTGTGGTTGTTTCAATACTTCTGTCAGCCTTGCACCTCTATTGAGTAATGCCTGAGTCGCAGCATCAAGGTCTGACCCAAATTGAGCAAAGGCGGCCACTTCGCGATATTGTGCCAATTCCAGTTTTAAACTACCGCAGACTTGTTTCATAGTTT…	GGTATTTACATTCCCGTCTCTTTAGAAAGAGCCGCCAAACGATCGGACAAGACAGGCGCAGGTAGCTTGACCGCCTTACCCGTCATTGAAACACAAGCTGGAGACGTATCGGCCTATATTCCTACTAATGTCATTTCCATTACGGATGGACAAATCTGTTTGGAAACCGAGCTCTTTTATCGCGGAATTCGACCTGCTATTAACGTCGGCTTATCTGTCAGTCGCGTCGGGTCTGCCGCTCAGTTGAAAACTATGAAACAAGTCTGCGGTAGTTTAAAACTGGAATTGGCACAATATCGCGAAGTGGCCGCCTTTGCTCAATTTGGGTCAGACCTTGATGCTGCGACTCAGGCATTACTCAATAGAGGTGCAAGGCTGACAGAAGTATTGAAACAACCA…	MHLVPSFFR	MAFDHRIH	MPESQHQGLTQIEQRRPLRDIVPIPVLNYRRLVS	MALSY	MTIICFSIGSGAYCGCFNTSVSLAPLLSNA
t9790243	gi|52033927	AGCACTTTCTCTTTAAAAATGCATCTAGTTCCATCCTTTTTTCGTTAGTTAACCCACTTTTTTCTAAAAGAGATTTAAGTAATTCAGATTTGACACTACTTAGAATGGCTCTCTCATATTGAGAAATTTTGTCTAATGGCATTCGATCACAGAATCCATTGACAGCGGCATAAATGACTATAATTTGTTTTTCTATTGGAAGTGGTGCATATTGTGGTTGTTTCAATACTTCTGTCAGCCTTGCACCTCTATTGAGTAATGCCTGAGTCGCAGCATCAAGGTCTGACCCAAATTGAGCAAAGGCGGCCACTTCGCGATATTGTGCCAATTCCAGTTTTAAACTACCGCAGACTTGTTTCATAGTTTTCAACTGAGCGGCAGACCCGACGCGACTGACAG…	GGGACAAATGTCATTATTGTTACGACGACCACCAGGCCGTGAGGCTTTCCNCGGGAGATGTTTTCTATTTACATTCCCGTCTCTTAGAAAGAGCCGCCAAACGATCGGACAAGACAGGCGCAGGTAGCTTGACCGCCTTACCCGTCATTGAAACACAAGCTGGAGACGTATCGGCCTATATTCCTACTAATGTCATTTCCATTACGGATGGACAAATCTGTTTGGAAACCGAGCTCTTTTATCGCGGAATTCGACCTGCTATTAACGTCGGCTTATCTGTCAGTCGCGTCGGGTCTGCCGCTCAGTTGAAAACTATGAAACAAGTCTGCGGTAGTTTAAAACTGGAATTGGCACAATATCGCGAAGTGGCCGCCTTTGCTCAATTTGGGTCAGACCTTG…	MHLVPSFFR	MAFDHRIH	MPESQHQGLTQIEQRRPLRDIVPIPVLNYRRLVS	MALSY	MTIICFSIGSGAYCGCFNTSVSLAPLLSNA
t9790243	gi|51570094	ATTGTGGTTGTTTCAATACTTCTGTCAGCCTTGCACCTCTATTGAGTAATGCCTGAGTCGCAGCATCAAGGTCTGACCCAAATTGAGCAAAGGCGGCCACTTCGCGATATTGTGCCAATTCCAGTTTTAAACTACCGCAGACTTGTTTCATAGTTTTCAACTGAGCGGCAGACCCGACGCGACTGACAGATAAGCCGACGTTAATAGCAGGTCGAATTCCGCGATAAAAGAGCTCGGTTTCCAAACAGATTTGTCCATCCGTAATGGAAATGACATTAGTAGGAATATAGGCCGATACGTCTCCAGCTTGTGTTTCAATGACGGGTAAGGCGGTCAAGCTACCTGCGCCTGTCTTGTCCGATCGTTTGGCGGCTCTTTCTAAGAGACGGGAATGTAAAT…	CTGAGAGTGAGACATTGTATTGTGTCTATGTAGCGATTGGACAGAAACGCTCAACTGTGGCACAATTAGTTCAAATTCTTTCCGAAGCAAATGCTTTGGAATATTCCATTCTTGTAGCAGCCACCGCTTCGGATCCTGCTCCTCTGCAATTTCTGGCCCCATATTCTGGGTGTGCCATGGGGGAATATTTCCGCGATAATGGAATGCACGCATTAATAATATATGATGATCTTAGTAAACAGGCGGTGGCATATCGACAAATGTCATTATTGTTACGACGACCACCAGGCCGTGAGGCTTTCCCGGGAGATGTTTTCTATTTACATTCCCGTCTCTTAGAAAGAGCCGCCAAACGATCGGACAAGACAGGCGCAGGTAGCTTGACCGCCTTACCCGTCA…	MPESQHQGLTQIEQRRPLRDIVPIPVLNYRRLVS
t9790243	gi|51570540	TCTCATATTGAGAAATTTTGTCTAATGGCATTCGATCACAGAATCCATTGACAGCGGCATAAATGACTATAATTTGTTTTCTATTGGAAGTGGTGCATATTGTGGTTGTTTCAATACTTCTGTCAGCCTTGCACCTCTATTGAGTAATGCCTGAGTCGCAGCATCAAGGTCTGACCCAAATTGAGCAAAGGCGGCCACTTCGCGATATTGTGCCAATTCCAGTTTTAAACTACCGCAGACTTGTTTCATAGTTTTCAACTGAGCGGCAGACCCGACGCGACTGACAGATAAGCCGACGTTAATAGCAGGTCGAATTCCGCGATAAAAGAGCTCGGTTTCCAAACAGATTTGTCCATCCGTAATGGAAATGACATTAGTAGGAATATAGGCCGATACGTC…	GATTGTATTGTGTCTATGTAGCGATTGGACAGAAACGCTCAACTGTGGCACAATTAGTTCAAATTCTTTCCGAAGCAAATGCTTTGGAATATTCCATTCTTGTAGCAGCCACCGCTTCGGATCCTGCTCCTCTGCAATTTCTGGCCCCATATTCTGGGTGTGCCATGGGGGAATATTTCCGCGATAATGGAATGCACGCATTAATAATATATGATGATCTTAGTAAACAGGCGGTGGCATATCGACAAATGTCATTATTGTTACGACGACCACCAGGCCGTGAGGCTTTCCCGGGAGATGTTTTCTATTTACATTCCCGTCTCTTAGAAAGAGCCGCCAAACGATCGGACAAGACAGGCGCAGGTAGCTTGACCGCCTTACCCGTCATTGAAACACAAG…	MAFDHRIH	MTIICFLLEVVHIVVVSILLSALHLY	MPESQHQGLTQIEQRRPLRDIVPIPVLNYRRLVS
t9790243	gi|51570708	TTTTTTTTTTTTTTTTTTAATTTAAGTAAGGCAAAGCACTTTCTCTTAAAAATGCATCTAGTTCCATCCTTTTTTCGTTAGTTAACCCACTTTTTTCTAAAAGAGATTTAAGTAATTCAGGTTTGACACTACTTAGAATGGCTCTCTCATATTGAGAAATTTTGTCTAATGGCATTCGATCACAGAATCCATTGACAGCGGCATAAATGACTATAATTTGTTTTTCTATTGGAAGTGGTGCATATTGTGGTTGTTTCAATACTTCTGTCAGCCTTGCACCTCTATTGAGTAATGCCTGAGTCGCAGCATCAAGGTCTGACCCAAATTGAGCAAAGGCGGCCACTTCGCGATATTGTGCCAATTCCAGTTTTAAACTACCGCAGACTTGTTTCATAGTTT…	GTGGAAACCGAGCTCTTTTATCGCGGAATTCGACCTGCTATTAACGTCGGCTTATCTGTCAGTCGCGTCGGGTCTGCCGCTCAGTTGAAAACTATGAAACAAGTCTGCGGTAGTTTAAAACTGGAATTGGCACAATATCGCGAAGTGGCCGCCTTTGCTCAATTTGGGTCAGACCTTGATGCTGCGACTCAGGCATTACTCAATAGAGGTGCAAGGCTGACAGAAGTATTGAAACAACCACAATATGCACCACTTCCAATAGAAAAACAAATTATAGTCATTTATGCCGCTGTCAATGGATTCTGTGATCGAATGCCATTAGACAAAATTTCTCAATATGAGAGAGCCATTCTAAGTAGTGTCAAACCTGAATTACTTAAATCTCTTTTAGAAAAAAGT…	MHLVPSFFR	MAFDHRIH	MPESQHQGLTQIEQRRPLRDIVPIPVLNYRRLVS	MALSY	MTIICFSIGSGAYCGCFNTSVSLAPLLSNA
t9790243	gi|105631166	TCGAGCGGCCGCCCGGGCAGGTACTTTTTTTTTTTTTTTTTTTTTTTTTTTGATTTAAGTAAGGCAAAGCGCTTTCTCTTAAAAATGCATCTAGTTCCATCCTTTTTTCGTTAGTTAACCCACTTTTTTCTAAAAGAAATTTAAGTAATTCAGGTTTGACACTACTTAAAATGGCTCTCTCATATTGAGAAATTCTGTCTAATGGCATTCGATCACAGAATCCATTGACAGCGGCATAAATGACTATAATTTGTTTTTCTATTGGAAGTGGTGCATATTGTGGTTGTTTCAATACTTCTGTCAGCCTTGCACCTCTATTGAGTAATGCCTGAGTCGCAGCATCAAGGTCTGACCCAAATTGAGCAAAGGCGGCCACTTCGCGATATTGTGCCCATTCCA…	TCGAGCGGCCGCCCGGGCAGGTACTTTTTTTTTTTTTTTTTTTTTTTTTTTGATTTAAGTAAGGCAAAGCGCTTTCTCTTAAAAATGCATCTAGTTCCATCCTTTTTTCGTTAGTTAACCCACTTTTTTCTAAAAGAAATTTAAGTAATTCAGGTTTGACACTACTTAAAATGGCTCTCTCATATTGAGAAATTCTGTCTAATGGCATTCGATCACAGAATCCATTGACAGCGGCATAAATGACTATAATTTGTTTTTCTATTGGAAGTGGTGCATATTGTGGTTGTTTCAATACTTCTGTCAGCCTTGCACCTCTATTGAGTAATGCCTGAGTCGCAGCATCAAGGTCTGACCCAAATTGAGCAAAGGCGGCCACTTCGCGATATTGTGCCCATTCCA…	MHLVPSFFR	MAFDHRIH	MPESQHQGLTQIEQRRPLRDIVPIPVLNYRRLVS	MALSY	MTIICFSIGSGAYCGCFNTSVSLAPLLSNA
t9790243	gi|105631066	TCGAGCGGCCGCCCGGGCAGGTACTTTTTTTTTTTTTTTTTTTTTTTTCCTAATTTAAGTAAGGCAAAGCACTTTCTCTTAAAAATGCATCTAGTTCCATCCTTTTTTCGTTAGTTAACCCACTTTTTTCTAAAAGAAAATTTAAGTAATTCAGGTTTGACACTACTTAAAATGGCTCTCTCATATTGAGAAATTTTGTCTAATGGCATTCGATCACAGAATCCATTGACAGCGGCATAAATGACTATAATTTGTTTTTCTATTGGAAGTGGTGCATATTGTGGTTGTTTCAATACTTCTGTCAGCCTTGCACCTCTATTGAGTAATGCCTGAGTCGCAGCATCAAGGTCTGACCCAAATTGAGCAAAGGCGGCCACTTCGCGATATTGCGCCAATTCC…	TCGAGCGGCCGCCCGGGCAGGTACTTTTTTTTTTTTTTTTTTTTTTTTCCTAATTTAAGTAAGGCAAAGCACTTTCTCTTAAAAATGCATCTAGTTCCATCCTTTTTTCGTTAGTTAACCCACTTTTTTCTAAAAGAAAATTTAAGTAATTCAGGTTTGACACTACTTAAAATGGCTCTCTCATATTGAGAAATTTTGTCTAATGGCATTCGATCACAGAATCCATTGACAGCGGCATAAATGACTATAATTTGTTTTTCTATTGGAAGTGGTGCATATTGTGGTTGTTTCAATACTTCTGTCAGCCTTGCACCTCTATTGAGTAATGCCTGAGTCGCAGCATCAAGGTCTGACCCAAATTGAGCAAAGGCGGCCACTTCGCGATATTGCGCCAATTCC…	MHLVPSFFR	MALSY	MTIICFSIGSGAYCGCFNTSVSLAPLLSNA	MAFDHRIH	MPESQHQGLTQIEQRRPLRDIAPIPVLNYRKLVS
t9960523	gi|354709900	TGCCCAGTAACTCTCAAAATACTCCCTCAAAAAAAGCATATAAAAAGATAAACGCACCAAGAGCCATACTCGGGCCCAAACACAAACACCCAAAGAACTCTCTCAATGCCAAAGAGATCCCACCAACCAATTCCCTCCGTAAAATGGAATGAGGTAAACTTCTCCTCAAATTTCAGGTGCCTCACACAACTACATTAGATAGATATTCAATACTAGAGGAATTATGAGAGCATTATTAAAAGACACTCCCTCTGTTCCAAAATTTTGGTCCCTCTTTGGGAATCCAACTATTTTAAGGGGACATGTAATCATTACACTTTATTTCAAATTTCAAACATTTTTTTCTAACAAATACCCTTTCATTTTATTTTTTAAATTTATCCATGAACACTTTCAAGG…	TTCCTCTTGCATGGAAGTACAGTGCTGCCACATTTCTGCGTTTGTCTTGTACATTAAACTGTATGGAGAAATTTGAGCAAATATGCACAAGTATAAATAATACTTAAGTTGACTAGTAGTATTAAAATATTTTGAGGTGAGCGAACTCCCGGGTTTTGAATATTCCATTTCTGAGGTATTGTATTTGACTATTTGTAGTGTTCGTTACTCCCTCCGTCCCATTTTTTTTGTCCATCTTTCCACTTTGGTCCGTCCCAAAATAATTGACCACTTTCCATTTTAGGTTTTCCAATTTTATTAGTTTTCCAATAGTATCCTTGAAAGTGTTCATGGATAAATTTAAAAAATAAAATGAAAGGGTATTTGTTAGAAAAAAATGTTTGAAATTTGAAATAAAGT…	MPKRSHQPIPSVKWNEVNFSSNFRCLTQLH

## Sheet: Table S5
Supplementary Table 5 | Predicted target genes of the abundant conserved and novel miRNAs.
Class	MiRNA ID	Read count	Target gene	Target protein name	Expectation	UPE	MiRNA aligned fragment	Target aligned fragment	MiRNA start	MiRNA end	Target start	Target end	Inhibition type	GO annotation (biological process)	GO annotation (molecular function)
conserved	t0000138	3007	CUFF.17411.1		0.5	21.119	GGGAUGUUGUCUGGCUCGAUG	CCUCGAGCCAGACAACAUUCC	1	21	3358	3378	Cleavage
conserved	t0000138	3007	CUFF.1087.1	Actinidin	2.5	21.074	GGGAUGUUGUCUGGCUCGAU	AUCGGGCCGGCCAACAUUCC	1	20	1483	1502	Translation	GO:0006508:proteolysis; GO:0007568:aging; GO:0009723:response to ethylene	GO:0008234:cysteine-type peptidase activity
conserved	t0000138	3007	CUFF.40856.1		3	16.368	GGGAUGUUGUCUGGCUCGAUG	CAUCGAGGAAGACGACAUCUC	1	21	540	560	Cleavage
conserved	t0000138	3007	CUFF.22585.1	Cyclin-dependent protein kinase p34cdc2	3	16.374	GGGAUGUUGUCUGGCUCGAUG	CAUUAAGCCAGAAAACAUCCU	1	21	2098	2118	Translation	GO:0006468:protein phosphorylation; GO:0009069:serine family amino acid metabolic process; GO:0048544:recognition of pollen	GO:0004674:protein serine/threonine kinase activity; GO:0005524:ATP binding
conserved	t0000138	3007	CUFF.40855.1		3	16.368	GGGAUGUUGUCUGGCUCGAUG	CAUCGAGGAAGACGACAUCUC	1	21	540	560	Cleavage
conserved	t0000138	3007	CUFF.31590.1		3	20.038	GGGAUGUUGUCUGGCUCGAUG	CACCGAGCCAGAUAGCAUUUG	1	21	133	153	Cleavage
conserved	t0000138	3007	CUFF.13538.1		2.5	12.846	GGGAU-GUUGUCUGGCUCGA	UCGAGCCAGACAACCAUCCC	1	19	483	502	Cleavage
conserved	t0000138	3007	CUFF.28736.1		2.5	19.552	GGGAUGUUGUCUGGCUCGAUG	CAGCCAGCCAGAUGACAUCCU	1	21	621	641	Cleavage	GO:0009269:response to desiccation; GO:0009651:response to salt stress; GO:0042742:defense response to bacterium
conserved	t0000138	3007	CUFF.47183.1		3	7.13	GGGAUGUUGUCUGGCUCGAUG	UAUCGUGCCAUACAACAUUUC	1	21	240	260	Translation
conserved	t0000138	3007	CUFF.28736.2		2.5	19.552	GGGAUGUUGUCUGGCUCGAUG	CAGCCAGCCAGAUGACAUCCU	1	21	1618	1638	Cleavage
conserved	t0000138	3007	CUFF.10935.1		3	9.395	GGGAUGUUGUCUGGCUCGAUG	CCUCGAGCCGGAAAACAUUCA	1	21	137	157	Translation
conserved	t0000138	3007	CUFF.46586.1		3	20.197	GGGAUGUUGUCUGGCUCGAUG	CAGCAAGCCAGAUGACAUUCU	1	21	699	719	Cleavage	GO:0009269:response to desiccation; GO:0009651:response to salt stress; GO:0042742:defense response to bacterium
conserved	t0000138	3007	CUFF.25493.1		2	18.832	GGGAUGUUGUCUGGCUCGAUG	CGACGAGGCAGAAAACAUCCC	1	21	798	818	Translation
conserved	t0000138	3007	CUFF.25758.1		3	15.932	GGGAUGUUGUCUGGCUCGAUG	CCUUGAGCCAGAAAACAUGCC	1	21	513	533	Translation
conserved	t0000138	3007	CUFF.2127.1		2	22.057	GGGAUGUUGUCUGGCUCG	CAGGCCAGACAACAUCCU	1	18	1503	1520	Cleavage	GO:0006810:transport
conserved	t0000138	3007	CUFF.46888.1	Putative uncoupling protein	3	19.34	GGGAUGUUGUCUGGCUCGAU	AGCGAGCCAGGCAAGAUCCA	1	20	495	514	Cleavage	GO:0006810:transport
conserved	t0000138	3007	CUFF.8321.1		3	18.925	GGGAUGUUGUCUGGCUCGA	UCCAGCCGGACAGCGUCUC	1	19	784	802	Cleavage
conserved	t0000138	3007	CUFF.33618.1	KUP1	3	23.63	GGGAUGUUGUCUGGCUCGAU	GUUGAGCCUGUCAACAUCUC	1	20	1168	1187	Translation
conserved	t0000138	3007	CUFF.18969.1	Actinidin	3	8.951	GGGAUGUUGUCUGGCUCGAUG	CAGCUAGCCAUGCAACGUCCC	1	21	79	99	Translation		GO:0008233:peptidase activity
conserved	t0000138	3007	CUFF.27914.1		3	17.627	GGGAUGUUGUCUGGCUCGAUG	CACCGAGUCCAACAACAUCUC	1	21	389	409	Translation	GO:0006534:cysteine metabolic process; GO:0016226:iron-sulfur cluster assembly	GO:0005524:ATP binding; GO:0008270:zinc ion binding; GO:0008483:transaminase activity; GO:0030170:pyridoxal phosphate binding; GO:0031071:cysteine desulfurase activity
conserved	t0000138	3007	CUFF.33847.1		3	15.65	GGGAUGUUGUCUGGCUCGAUG	CGACGAUCUAGACAACAUUUU	1	21	36	56	Cleavage	GO:0010103:stomatal complex morphogenesis; GO:0019344:cysteine biosynthetic process	GO:0016787:hydrolase activity
conserved	t0000138	3007	CUFF.33847.2		3	15.65	GGGAUGUUGUCUGGCUCGAUG	CGACGAUCUAGACAACAUUUU	1	21	36	56	Cleavage	GO:0010103:stomatal complex morphogenesis; GO:0019344:cysteine biosynthetic process	GO:0016787:hydrolase activity
conserved	t0000138	3007	CUFF.23310.1		3	16.594	GGGAUGUUGUCUGGCUCGAUG	CUUCAAUCCAGACGACAUCUC	1	21	887	907	Cleavage	GO:0006094:gluconeogenesis; GO:0006096:glycolytic process; GO:0006144:purine nucleobase metabolic process; GO:0006633:fatty acid biosynthetic process; GO:0010431:seed maturation; GO:0015976:carbon utilization; GO:0016310:phosphorylation	GO:0000287:magnesium ion binding; GO:0004743:pyruvate kinase activity; GO:0030955:potassium ion binding
conserved	t0000138	3007	CUFF.14796.1		2.5	19.659	GGGAUGUUGUCUGGCUCG	CCAGCUGGACAGCAUCCC	1	18	436	453	Cleavage		GO:0003824:catalytic activity
conserved	t0000138	3007	CUFF.19564.1		3	18.83	GGGAUGUUGUCUGGCUCG	UGAGCCGGAUAACAUCAC	1	18	1309	1326	Cleavage
conserved	t0000138	3007	CUFF.17526.1		2.5	12.882	GGGAUGUUGUCUGGCUCG	CGGUCCAGGCAACAUCUC	1	18	2251	2268	Cleavage
conserved	t0000138	3007	CUFF.17526.2		2.5	12.882	GGGAUGUUGUCUGGCUCG	CGGUCCAGGCAACAUCUC	1	18	2384	2401	Cleavage
conserved	t0000138	3007	CUFF.2075.1		3	16.576	GGGAUGUUGUCUGGCUCGA	UCUAGCCCGACAACAUUUC	1	19	3605	3623	Cleavage
conserved	t0000138	3007	CUFF.2075.2		3	16.576	GGGAUGUUGUCUGGCUCGA	UCUAGCCCGACAACAUUUC	1	19	3620	3638	Cleavage
conserved	t0000258	1677	CUFF.2457.1		2	21.661	CCGACCUUAGCUCAGUUGGU	ACCACUUGAGCUAAGGUUGG	1	20	15	34	Cleavage	GO:0006508:proteolysis	GO:0004222:metalloendopeptidase activity
conserved	t0000258	1677	CUFF.40587.1		2.5	11.459	CCGACCUUAGCUCAGUUGGU	ACCAAUGGAGCUAGGGUUGG	1	20	1112	1131	Cleavage
conserved	t0000258	1677	CUFF.40538.1		2.5	19.745	CCGACCUUAGCUCAGUUGGU	AUCAACUGGGUGAGGGUCGG	1	20	52	71	Translation
conserved	t0000258	1677	CUFF.1669.1		2.5	16.618	CCGACCUUAGCUCAGUUGGU	GUUAGUUGAGCUAGGGUUGG	1	20	2667	2686	Cleavage	GO:0006000:fructose metabolic process; GO:0006013:mannose metabolic process; GO:0006020:inositol metabolic process; GO:0006094:gluconeogenesis; GO:0006096:glycolytic process; GO:0006098:pentose-phosphate shunt; GO:0015976:carbon utilization	GO:0004332:fructose-bisphosphate aldolase activity
conserved	t0000258	1677	CUFF.6907.2		3	20.735	CCGACCUUAGCUCAGUUGG	CCAACGGAGUUGAGGUCGC	1	19	535	553	Cleavage
conserved	t0000258	1677	CUFF.6907.3		3	20.735	CCGACCUUAGCUCAGUUGG	CCAACGGAGUUGAGGUCGC	1	19	535	553	Cleavage
conserved	t0000258	1677	CUFF.26891.1		2.5	20.078	CCGACCUUAGCUCAGUUGG	UCAAUUCAGCUGAGGUUGG	1	19	1221	1239	Cleavage
conserved	t0000258	1677	CUFF.41333.1		3	15.059	CCGACCUUAGCUCAGUUGGUA	UUUCGAUUGAGCAAAGGUCGA	1	21	311	331	Translation
conserved	t0000258	1677	CUFF.34387.1		3	19.606	CCGACCUUAGCUCAGUUGGU	AUGAACCGAGUUAGGGUCGG	1	20	496	515	Cleavage
conserved	t0000258	1677	CUFF.43273.1	Auxin efflux facilitator	3	24.182	CCGACCUUAG-CUCAGUUGGUA	UGCAAACUGAGGCUGAGGUUGG	1	21	1112	1133	Translation	GO:0055085:transmembrane transport
conserved	t0000258	1677	CUFF.23092.2		3	20.769	CCGACCUUAGCUCAGUUGG	UCAAUUUGGCUGAGGUUGG	1	19	1937	1955	Cleavage
conserved	t0000258	1677	CUFF.23092.1		3	20.769	CCGACCUUAGCUCAGUUGG	UCAAUUUGGCUGAGGUUGG	1	19	1937	1955	Cleavage
conserved	t0000258	1677	CUFF.18095.1		2.5	13.94	CCGACCUUAGCUCAGUUGG	UCAAAUAAGCUAAGGUUGG	1	19	3514	3532	Cleavage
conserved	t0000258	1677	CUFF.9299.1		3	18.244	CCGACCUUAGCUCAGUUG	CGGAUGGGCUAGGGUCGG	1	18	93	110	Cleavage		GO:0005509:calcium ion binding
conserved	t0000258	1677	CUFF.39848.1		3	15.609	CCGACCUUAGCUCAGUUGG	UCUACCGAGCUAAGGUCGC	1	19	14	32	Cleavage	GO:0008152:metabolic process; GO:0009743:response to carbohydrate	GO:0005488:binding; GO:0016747:transferase activity, transferring acyl groups other than amino-acyl groups
conserved	t0000258	1677	CUFF.9298.1		3	23.852	CCGACCUUAGCUCAGUUG	CGGAUGGGCUAGGGUCGG	1	18	547	564	Cleavage		GO:0005509:calcium ion binding
conserved	t0000258	1677	CUFF.20460.1	4-coumarate:coenzyme A ligase	3	16.787	CCGACCUUAGCUCAGUUG	CACCUGAGCUAAGUUUGG	1	18	3086	3103	Cleavage	GO:0009805:coumarin biosynthetic process; GO:0009809:lignin biosynthetic process; GO:0009811:stilbene biosynthetic process; GO:0055114:oxidation-reduction process	GO:0005524:ATP binding; GO:0016207:4-coumarate-CoA ligase activity; GO:0047077:Photinus-luciferin 4-monooxygenase (ATP-hydrolyzing) activity
conserved	t0000258	1677	CUFF.3047.1		3	22.685	CCGACCUUAGCUCAGUUGG	UCAAUCGAGCAAAGGUUGG	1	19	393	411	Translation	GO:0006511:ubiquitin-dependent protein catabolic process; GO:0006979:response to oxidative stress; GO:0009853:photorespiration; GO:0051788:response to misfolded protein; GO:0055114:oxidation-reduction process; GO:0080129:proteasome core complex assembly	GO:0008270:zinc ion binding; GO:0016491:oxidoreductase activity; GO:0051287:NAD binding; GO:0051537:2 iron, 2 sulfur cluster binding
conserved	t0000258	1677	CUFF.40993.2		3	17.458	CCGACCU-UAGCUCAGUUGGUA	UCUUAACUGGGCUACAGGUUGG	1	21	788	809	Cleavage
conserved	t0000265	1628	CUFF.2457.1		2	21.661	CCGACCUUAGCUCAGUUGGU	ACCACUUGAGCUAAGGUUGG	1	20	15	34	Cleavage	GO:0006508:proteolysis	GO:0004222:metalloendopeptidase activity
conserved	t0000265	1628	CUFF.40587.1		2.5	11.459	CCGACCUUAGCUCAGUUGGUAG	CAACCAAUGGAGCUAGGGUUGG	1	22	1110	1131	Cleavage
conserved	t0000265	1628	CUFF.43273.1	Auxin efflux facilitator	3	24.182	CCGACCUUAG-CUCAGUUGGUAGA	UCUGCAAACUGAGGCUGAGGUUGG	1	23	1110	1133	Translation	GO:0055085:transmembrane transport
conserved	t0000265	1628	CUFF.40538.1		2.5	19.745	CCGACCUUAGCUCAGUUGGU	AUCAACUGGGUGAGGGUCGG	1	20	52	71	Translation
conserved	t0000265	1628	CUFF.1669.1		2.5	16.618	CCGACCUUAGCUCAGUUGGU	GUUAGUUGAGCUAGGGUUGG	1	20	2667	2686	Cleavage	GO:0006000:fructose metabolic process; GO:0006013:mannose metabolic process; GO:0006020:inositol metabolic process; GO:0006094:gluconeogenesis; GO:0006096:glycolytic process; GO:0006098:pentose-phosphate shunt; GO:0015976:carbon utilization	GO:0004332:fructose-bisphosphate aldolase activity
conserved	t0000265	1628	CUFF.41333.1		3	15.059	CCGACCUUAGCUCAGUUGGUAG	CUUUCGAUUGAGCAAAGGUCGA	1	22	310	331	Translation
conserved	t0000265	1628	CUFF.6907.2		3	20.735	CCGACCUUAGCUCAGUUGG	CCAACGGAGUUGAGGUCGC	1	19	535	553	Cleavage
conserved	t0000265	1628	CUFF.6907.3		3	20.735	CCGACCUUAGCUCAGUUGG	CCAACGGAGUUGAGGUCGC	1	19	535	553	Cleavage
conserved	t0000265	1628	CUFF.34387.1		3	19.606	CCGACCUUAGCUCAGUUGGU	AUGAACCGAGUUAGGGUCGG	1	20	496	515	Cleavage
conserved	t0000265	1628	CUFF.23092.2		3	20.769	CCGACCUUAGCUCAGUUGG	UCAAUUUGGCUGAGGUUGG	1	19	1937	1955	Cleavage
conserved	t0000265	1628	CUFF.23092.1		3	20.769	CCGACCUUAGCUCAGUUGG	UCAAUUUGGCUGAGGUUGG	1	19	1937	1955	Cleavage
conserved	t0000265	1628	CUFF.18095.1		2.5	13.94	CCGACCUUAGCUCAGUUGG	UCAAAUAAGCUAAGGUUGG	1	19	3514	3532	Cleavage
conserved	t0000754	596	CUFF.2457.1		2	21.661	CCGACCUUAGCUCAGUUGGU	ACCACUUGAGCUAAGGUUGG	1	20	15	34	Cleavage	GO:0006508:proteolysis	GO:0004222:metalloendopeptidase activity
conserved	t0000754	596	CUFF.40587.1		2.5	11.459	CCGACCUUAGCUCAGUUGGUAG	CAACCAAUGGAGCUAGGGUUGG	1	22	1110	1131	Cleavage
conserved	t0000754	596	CUFF.40538.1		2.5	19.745	CCGACCUUAGCUCAGUUGGU	AUCAACUGGGUGAGGGUCGG	1	20	52	71	Translation
conserved	t0000754	596	CUFF.1669.1		2.5	16.618	CCGACCUUAGCUCAGUUGGU	GUUAGUUGAGCUAGGGUUGG	1	20	2667	2686	Cleavage	GO:0006000:fructose metabolic process; GO:0006013:mannose metabolic process; GO:0006020:inositol metabolic process; GO:0006094:gluconeogenesis; GO:0006096:glycolytic process; GO:0006098:pentose-phosphate shunt; GO:0015976:carbon utilization	GO:0004332:fructose-bisphosphate aldolase activity
conserved	t0000754	596	CUFF.41333.1		3	15.059	CCGACCUUAGCUCAGUUGGUAG	CUUUCGAUUGAGCAAAGGUCGA	1	22	310	331	Translation
conserved	t0000754	596	CUFF.43273.1	Auxin efflux facilitator	3	24.182	CCGACCUUAG-CUCAGUUGGUAG	CUGCAAACUGAGGCUGAGGUUGG	1	22	1111	1133	Translation	GO:0055085:transmembrane transport
conserved	t0000754	596	CUFF.6907.2		3	20.735	CCGACCUUAGCUCAGUUGG	CCAACGGAGUUGAGGUCGC	1	19	535	553	Cleavage
conserved	t0000754	596	CUFF.6907.3		3	20.735	CCGACCUUAGCUCAGUUGG	CCAACGGAGUUGAGGUCGC	1	19	535	553	Cleavage
conserved	t0000754	596	CUFF.26891.1		2.5	20.078	CCGACCUUAGCUCAGUUGG	UCAAUUCAGCUGAGGUUGG	1	19	1221	1239	Cleavage
conserved	t0000754	596	CUFF.34387.1		3	19.606	CCGACCUUAGCUCAGUUGGU	AUGAACCGAGUUAGGGUCGG	1	20	496	515	Cleavage
conserved	t0000754	596	CUFF.23092.1		3	20.769	CCGACCUUAGCUCAGUUGG	UCAAUUUGGCUGAGGUUGG	1	19	1937	1955	Cleavage
conserved	t0000754	596	CUFF.23092.2		3	20.769	CCGACCUUAGCUCAGUUGG	UCAAUUUGGCUGAGGUUGG	1	19	1937	1955	Cleavage
conserved	t0000754	596	CUFF.18095.1		2.5	13.94	CCGACCUUAGCUCAGUUGG	UCAAAUAAGCUAAGGUUGG	1	19	3514	3532	Cleavage
conserved	t0000754	596	CUFF.9299.1		3	18.244	CCGACCUUAGCUCAGUUG	CGGAUGGGCUAGGGUCGG	1	18	93	110	Cleavage		GO:0005509:calcium ion binding
conserved	t0000754	596	CUFF.39848.1		3	15.609	CCGACCUUAGCUCAGUUGG	UCUACCGAGCUAAGGUCGC	1	19	14	32	Cleavage	GO:0008152:metabolic process; GO:0009743:response to carbohydrate	GO:0005488:binding; GO:0016747:transferase activity, transferring acyl groups other than amino-acyl groups
conserved	t0000754	596	CUFF.9298.1		3	23.852	CCGACCUUAGCUCAGUUG	CGGAUGGGCUAGGGUCGG	1	18	547	564	Cleavage		GO:0005509:calcium ion binding
conserved	t0000754	596	CUFF.20460.1	4-coumarate:coenzyme A ligase	3	16.787	CCGACCUUAGCUCAGUUG	CACCUGAGCUAAGUUUGG	1	18	3086	3103	Cleavage	GO:0009805:coumarin biosynthetic process; GO:0009809:lignin biosynthetic process; GO:0009811:stilbene biosynthetic process; GO:0055114:oxidation-reduction process	GO:0005524:ATP binding; GO:0016207:4-coumarate-CoA ligase activity; GO:0047077:Photinus-luciferin 4-monooxygenase (ATP-hydrolyzing) activity
conserved	t0000779	582	CUFF.33858.1		3	13.346	GCUCUCUAUGCUUCUGUCAU	AUGACAGAAGCAUAGCUAGC	1	20	648	667	Cleavage
conserved	t0000779	582	gene.g820.t1.1	Cyclin-dependent kinase	2.5	13.235	GCUCUCUAUGCUUCUGUCAUC	GAAGGUAGGAGCAUGGAGGGC	1	21	744	764	Cleavage
conserved	t0000779	582	CUFF.38940.1		3	15.355	GCUCUCUAUGCUUCUGUCAUC	GGUGACUGACGCAUAGAGAGA	1	21	138	158	Cleavage
conserved	t0000779	582	95249_g.1	Cyclin-dependent kinase	2	12.599	GCUCUCUAUGCUUCUGUCAU	AAGGUAGAAGCAUGGAGGGC	1	20	438	457	Cleavage
conserved	t0000779	582	CUFF.56301.1	Cyclin-dependent kinase	2	9.998	GCUCUCUAUGCUUCUGUCAU	AAGGUAGAAGCAUGGAGGGC	1	20	533	552	Cleavage
conserved	t0000779	582	CUFF.22813.1		1.5	20.216	GCUCUCUAUGCUUCUGUC	GAUAGAAGCAGAGAGAGC	1	18	1014	1031	Cleavage
conserved	t0000779	582	CUFF.30842.1		3	12.466	GCUCUCUAUGCUUCUGUCAUC	GGUGGCUGAAGAAUAGGGAGC	1	21	448	468	Translation
conserved	t0000779	582	CUFF.18931.1		2.5	9.592	GCUCUCUAUGCUUCUGUC	CACAGAGGCAUAGAGAGA	1	18	34	51	Cleavage
conserved	t0000779	582	CUFF.39617.1		2	6.77	GCUCUCUAUGCUUCUGUC	GACAGAAGGAUAGAGAGG	1	18	236	253	Translation
conserved	t0000779	582	CUFF.20763.1		3	20.877	GCUCUCUAUGCUUCUGUCAUC	GACGGCGGAGGCGGAGAGAGC	1	21	356	376	Cleavage
conserved	t0000779	582	CUFF.11760.1		3	17.518	GCUCUCUAUGCUUCUGUCAUC	GAGCACAGGAGCAUGGAGGGU	1	21	665	685	Cleavage
conserved	t0000779	582	CUFF.17339.1		2	18.575	GCUCUCUAUGCUUCUGUC	GACAUGAGCAUAGAGGGC	1	18	392	409	Cleavage	GO:0009987:cellular process; GO:0043170:macromolecule metabolic process; GO:0044238:primary metabolic process; GO:1901700:response to oxygen-containing compound	GO:0016787:hydrolase activity
conserved	t0000779	582	CUFF.11759.1		3	17.518	GCUCUCUAUGCUUCUGUCAUC	GAGCACAGGAGCAUGGAGGGU	1	21	665	685	Cleavage
conserved	t0000779	582	CUFF.11761.1		2.5	16.974	GCUCUCUAUGCUUCUGUC	UACAUAAGCAUAGGGAGC	1	18	102	119	Cleavage
conserved	t0000779	582	CUFF.40841.1	Cyclin-dependent kinase	3	8.656	GCUCUCUAUGCUUCUGUCAU	AAGAUAGGAGCGUGGAGGGU	1	20	969	988	Cleavage
conserved	t0000779	582	CUFF.59480.1		3	18.648	GCUCUCUAUGCUUCUGUC	AACGGGAGCAUGGAGAGU	1	18	1106	1123	Cleavage
conserved	t0000779	582	CUFF.34742.1		2.5	8.262	GCUCUCUAUGCUUCUGUCAU	AAGACACAAGCAUAGAGAAC	1	20	227	246	Cleavage
conserved	t0000779	582	CUFF.2638.1		3	23.274	GCUCUCUAUGCUUCUGUC	CAUGGAAGCGUAGAGGGC	1	18	1357	1374	Cleavage	GO:0006355:regulation of transcription, DNA-templated; GO:0006952:defense response; GO:0010629:negative regulation of gene expression; GO:0044763:single-organism cellular process
conserved	t0000779	582	CUFF.2638.2	Ethylene-overproducer1-like protein	3	23.51	GCUCUCUAUGCUUCUGUC	CAUGGAAGCGUAGAGGGC	1	18	1357	1374	Cleavage	GO:0016458:gene silencing; GO:0040029:regulation of gene expression, epigenetic; GO:0042742:defense response to bacterium; GO:0045892:negative regulation of transcription, DNA-templated
conserved	t0000779	582	CUFF.54902.1		3	12.623	GCUCUCUAUGCUUCUGUC	GGCAGGAGUGUAGAGAGA	1	18	1181	1198	Cleavage
conserved	t0000779	582	CUFF.57895.1		3	12.196	GCUCUCUAUGCUUCUGUCA	UGACAGAAGGAGAGAGAGA	1	19	169	187	Translation
conserved	t0000779	582	CUFF.37927.1		3	15.446	GCUCUCUAUGCUUCUGUCAU	GUGAUAACAGCAUAGAGAGU	1	20	1515	1534	Cleavage	GO:0006508:proteolysis	GO:0004198:calcium-dependent cysteine-type endopeptidase activity
conserved	t0000779	582	CUFF.9998.2		2.5	14.648	GCUCUCUAUGCUUCUGUCAU	AAGAUAGAAGUACAGGGAGC	1	20	26	45	Cleavage		GO:0003677:DNA binding; GO:0003682:chromatin binding; GO:0004386:helicase activity; GO:0005524:ATP binding; GO:0016740:transferase activity
conserved	t0000779	582	gene.g30667.t1.1	Sorbitol dehydrogenase	3	18.988	GCUCUCUAUGCUUCUGUC	GACAGAAGCAUCGAGUGC	1	18	595	612	Cleavage	GO:0006970:response to osmotic stress; GO:0009862:systemic acquired resistance, salicylic acid mediated signaling pathway; GO:0010310:regulation of hydrogen peroxide metabolic process; GO:0045333:cellular respiration	GO:0000166:nucleotide binding; GO:0004022:alcohol dehydrogenase (NAD) activity; GO:0008270:zinc ion binding
conserved	t0000779	582	CUFF.37543.1		3	20.312	GCUCUCUAUGCUUCUGUCAUC	GGGGAUAGAGGUUUGGAGAGC	1	21	352	372	Translation
conserved	t0000779	582	CUFF.52858.1		2.5	21.947	GCUCUCUAUGCUUCUGUC	GGCAGGAGCCUGGAGAGC	1	18	316	333	Translation
conserved	t0000779	582	CUFF.33292.1		3	12.351	GCUCUCUAUGCUUCUGUCAUC	GGAGACAGAAGAAUGGGGGGU	1	21	3503	3523	Translation	GO:0044238:primary metabolic process; GO:0044260:cellular macromolecule metabolic process	GO:0046872:metal ion binding
conserved	t0000779	582	CUFF.33292.2		3	12.351	GCUCUCUAUGCUUCUGUCAUC	GGAGACAGAAGAAUGGGGGGU	1	21	3517	3537	Translation	GO:0044238:primary metabolic process; GO:0044260:cellular macromolecule metabolic process	GO:0046872:metal ion binding
conserved	t0000779	582	CUFF.1435.1		3	21.016	GCUCUCUAUGCUUCUGUCA	UGCUAGAAGCAGGGAGAGC	1	19	504	522	Cleavage		GO:0051753:mannan synthase activity
conserved	t0000779	582	CUFF.39055.1	CXE carboxylesterase	3	17.051	GCUCUCUAUGCUUCUGUCAU	AGGAUGGAACCAUAGAGAGG	1	20	120	139	Translation
conserved	t0000779	582	CUFF.39054.1	CXE carboxylesterase	3	17.341	GCUCUCUAUGCUUCUGUCAU	AGGAUGGAACCAUAGAGAGG	1	20	530	549	Translation
conserved	t0000779	582	CUFF.34780.1		3	22.977	GCUCUCUAUGCUUCUGUCA	UGACUGAAGUCUGGAGAGC	1	19	2386	2404	Translation
conserved	t0001004	460	CUFF.41604.1		2.5	14.45	GGAGCGACCUGAGAUCACAUG	UACGUGGUUUCAGGUUGCUUU	1	21	383	403	Cleavage
conserved	t0001004	460	CUFF.40434.1		3	17.45	GGAGCGACCUGAGAUCACA	UGUGAUUUUAGGUCUCUUC	1	19	30	48	Cleavage
conserved	t0001004	460	CUFF.12304.1		3	16.2	GGAGCGACCUGAGAUCACAU	AUGGGGUUGCAGGUCGCUCC	1	20	1729	1748	Cleavage	GO:0000956:nuclear-transcribed mRNA catabolic process; GO:0006418:tRNA aminoacylation for protein translation; GO:0007346:regulation of mitotic cell cycle	GO:0004812:aminoacyl-tRNA ligase activity
conserved	t0001004	460	CUFF.2925.2		3	23.235	GGAGCGACCUGAGAUCACAUG	CACGUCGUUUCAGGUUGCUUC	1	21	424	444	Cleavage
conserved	t0001004	460	CUFF.2925.1		3	23.235	GGAGCGACCUGAGAUCACAUG	CACGUCGUUUCAGGUUGCUUC	1	21	424	444	Cleavage
conserved	t0001004	460	CUFF.13330.1		3	15.384	GGAGCGACCUGAGAUCAC	UUGAUUUCAGGUUGCUCA	1	18	166	183	Cleavage
conserved	t0001004	460	CUFF.30812.1		3	14.213	GGAGCGACCUGAGAUCACA	UGUGGGUUUAGGUCGUUCC	1	19	2489	2507	Cleavage	GO:0006275:regulation of DNA replication; GO:0009294:DNA mediated transformation; GO:0009555:pollen development; GO:0051726:regulation of cell cycle; GO:0070734:histone H3-K27 methylation	GO:0008270:zinc ion binding; GO:0046976:histone methyltransferase activity (H3-K27 specific)
conserved	t0001004	460	CUFF.20126.1		3	18.062	GGAGCGACCUGAGAUCACAUG	CCUGUGAUAUCACGUCGUUUC	1	21	20	40	Translation
conserved	t0001004	460	CUFF.30397.1		3	17.032	GGAGCGACCUGAGAUCACA	UGGGAUUUCAAGUUGCUCC	1	19	2217	2235	Translation
conserved	t0001004	460	CUFF.52975.1		3	14.628	GGAGCGACCUGAGAUCACAU	AGGAGAUUUUAGGUUGCUUC	1	20	276	295	Cleavage
conserved	t0001004	460	CUFF.279.1		3	18.57	GGAGCGACCUGAGAUCAC	GUAGUUUUGGGUCGCUCC	1	18	2033	2050	Cleavage	GO:0007020:microtubule nucleation; GO:0009909:regulation of flower development; GO:0016570:histone modification; GO:0040007:growth; GO:0043622:cortical microtubule organization; GO:0048449:floral organ formation	GO:0015631:tubulin binding
conserved	t0001004	460	CUFF.27096.1		2.5	20.092	GGAGCGACCUG-AGAUCA	UGAUUUACAGGUCGCUCC	1	17	321	338	Cleavage
conserved	t0001296	373	CUFF.5713.1		3	20.084	UGUGUUCUCAGGUCGCCCCUG	UAGAGGUGACUUGGGAAUACA	1	21	757	777	Cleavage	GO:0015996:chlorophyll catabolic process
conserved	t0001296	373	CUFF.34452.1		2	15.106	UGUGUUCUCAGGUCGCCCC	GGGGCGACCCGAGAACAUG	1	19	1281	1299	Translation
conserved	t0001296	373	CUFF.46648.1		2	20.528	UGUGUUCUCAGGUCGCCC	GGGCGACCUGGGAACAUU	1	18	275	292	Cleavage	GO:0006801:superoxide metabolic process; GO:0006825:copper ion transport; GO:0006878:cellular copper ion homeostasis; GO:0055114:oxidation-reduction process	GO:0004784:superoxide dismutase activity; GO:0016532:superoxide dismutase copper chaperone activity
conserved	t0001296	373	CUFF.12238.1		2.5	17.911	UGUGUUCUCAGGUCGCCCCU	AGGGGUGAC-UGAGAACACA	1	20	411	429	Translation		GO:0008270:zinc ion binding
conserved	t0001296	373	CUFF.46094.1	Putative basic leucine-zipper transcription factor	3	17.675	UGUGUUCUCAGGUCGCCC	UUGCGACUUGGGAACACA	1	18	1463	1480	Cleavage		GO:0097159:organic cyclic compound binding; GO:1901363:heterocyclic compound binding
conserved	t0001296	373	CUFF.46094.2	Putative basic leucine-zipper transcription factor	3	17.675	UGUGUUCUCAGGUCGCCC	UUGCGACUUGGGAACACA	1	18	1810	1827	Cleavage		GO:0097159:organic cyclic compound binding; GO:1901363:heterocyclic compound binding
conserved	t0001296	373	CUFF.32664.1		2.5	20.354	UGUGUUCUCAGGUCGCCC	UGGCUAUCUGAGAACACA	1	18	642	659	Cleavage	GO:0006431:methionyl-tRNA aminoacylation; GO:0006555:methionine metabolic process	GO:0000049:tRNA binding; GO:0004825:methionine-tRNA ligase activity; GO:0005524:ATP binding
conserved	t0001296	373	CUFF.50526.1		3	19.738	UGUGUUCUCAGGUCGCCCCUG	CACCGGCGGCUUAAGAACACA	1	21	589	609	Translation
conserved	t0001296	373	CUFF.40099.1		3	20.813	UGUGUUCUCAGGUCGCCCCUG	CAUGGCCAACCUGAGGACAUA	1	21	173	193	Cleavage	GO:0006184:obsolete GTP catabolic process	GO:0003924:GTPase activity; GO:0005525:GTP binding
conserved	t0001296	373	CUFF.35936.1		2.5	23.936	UGUGUUCUCAGGUCGCCC	GAGUGACCUGAGAGCACG	1	18	803	820	Cleavage
conserved	t0001296	373	CUFF.33752.1		2.5	17.387	UGUGUUCUCAGGUCGCCCCUG	UAUGGAAGACCUGGGAACACA	1	21	3962	3982	Cleavage
conserved	t0001296	373	CUFF.14005.1		3	8.999	UGUGUUCUCAGGUCGCCC	UGGCGAAUUGAGAACAUA	1	18	704	721	Cleavage
conserved	t0001296	373	CUFF.280.1		3	14.448	UGUGUUCUCAGGUCGCCCCU	ACGGGUGAACUGAGAACAAA	1	20	1582	1601	Cleavage	GO:0032259:methylation	GO:0008168:methyltransferase activity
conserved	t0001296	373	CUFF.27379.2		3	19.589	UGUGUUCUCAGGUCGCCC	GGGUGACAUGAGAACAUC	1	18	506	523	Translation
conserved	t0001296	373	CUFF.46451.1		3	17.774	UGUGUUCUCAGGUCGCCC	GGGUGAUCUUGGAAUACA	1	18	500	517	Translation
conserved	t0001296	373	CUFF.34700.1		3	18.956	UGUGUUCUCAGGUCGCCC	GGUUGAUUUGAGAGCACA	1	18	1931	1948	Cleavage	GO:0006511:ubiquitin-dependent protein catabolic process; GO:0006869:lipid transport; GO:0016567:protein ubiquitination; GO:0048767:root hair elongation	GO:0004842:ubiquitin-protein transferase activity
conserved	t0001296	373	CUFF.34700.2		3	18.956	UGUGUUCUCAGGUCGCCC	GGUUGAUUUGAGAGCACA	1	18	1931	1948	Cleavage	GO:0006511:ubiquitin-dependent protein catabolic process; GO:0006869:lipid transport; GO:0016567:protein ubiquitination; GO:0048767:root hair elongation	GO:0004842:ubiquitin-protein transferase activity
conserved	t0001296	373	CUFF.52093.1		3	15.992	UGUGUUCUCAGGUCGCCCCU	ACGGGCCACCUGUGAAUGCA	1	20	701	720	Cleavage
conserved	t0001454	341	CUFF.10916.1	AP2 domain class transcription factor	3	19.748	UUUCACGUCGGGUUCACCA	UGGUGAACCCGGUGUCGAA	1	19	1627	1645	Cleavage	GO:0006351:transcription, DNA-templated
conserved	t0001454	341	CUFF.13848.1		3	14.973	UUUCACGUCGGGUUCACCA	UGGUGAACUCUACUUGAAA	1	19	3440	3458	Translation	GO:0006342:chromatin silencing; GO:0016569:covalent chromatin modification; GO:0030422:production of siRNA involved in RNA interference; GO:0043414:macromolecule methylation	GO:0005488:binding; GO:0016779:nucleotidyltransferase activity
conserved	t0001454	341	CUFF.26595.1		3	18.404	UUUCACG-UCGGGUUCACCA	UGGUGAACCUGGUCGUGAAA	1	19	611	630	Cleavage
conserved	t0001454	341	CUFF.26595.2		3	18.404	UUUCACG-UCGGGUUCACCA	UGGUGAACCUGGUCGUGAAA	1	19	611	630	Cleavage
conserved	t0001454	341	CUFF.32888.1		3	24.998	UUUCACGUCGGGUUCACC	GGUGGACCCGACGGGAGG	1	18	1220	1237	Cleavage
conserved	t0001454	341	CUFF.37679.1		3	15.29	UUUCACGUCGGGUUCACC	GGUGAAUUCGAUGUGCAA	1	18	1522	1539	Cleavage	GO:0006118:obsolete electron transport; GO:0006635:fatty acid beta-oxidation; GO:0006637:acyl-CoA metabolic process	GO:0003995:acyl-CoA dehydrogenase activity; GO:0003997:acyl-CoA oxidase activity; GO:0050660:flavin adenine dinucleotide binding
conserved	t0001454	341	CUFF.9764.1	Alcohol dehydrogenase 1	3	21.603	UUUCACGUCGGGUUCACCA	UCGUGAUUCCGACGUGAGA	1	19	264	282	Cleavage	GO:0006699:bile acid biosynthetic process; GO:0008207:C21-steroid hormone metabolic process; GO:0055114:oxidation-reduction process	GO:0047044:androstan-3-alpha,17-beta-diol dehydrogenase activity
conserved	t0001454	341	CUFF.10837.1	Lectin	3	20.343	UUUCACGUCGGGUUCACCA	UGGGGAGCCCAACGUGGAA	1	19	755	773	Translation
conserved	t0001454	341	CUFF.35349.1		3	18.668	UUUCACGUCGGGUUCACCA	UGAUGAACUCCACGUGAAG	1	19	6	24	Translation
conserved	t0001454	341	CUFF.40035.1	Rab GTPase	3	16.437	UUUCACGUCGGGUUCACCA	UGGUGAUCUGGAUGUGAAA	1	19	1292	1310	Translation	GO:0009408:response to heat; GO:0044237:cellular metabolic process; GO:0044238:primary metabolic process; GO:0044710:single-organism metabolic process; GO:0044763:single-organism cellular process; GO:0071704:organic substance metabolic process	GO:0005515:protein binding
conserved	t0001454	341	CUFF.2863.1		3	16.432	UUUCACGUCGGGUUCACCA	UGGUGCUCCUGAUGUGAAA	1	19	1579	1597	Cleavage
conserved	t0001454	341	CUFF.46199.1		3	16.152	UUUCACGUCGGGUUCACC	AGUGAAAUCGACGUGAAG	1	18	1377	1394	Cleavage
conserved	t0001454	341	CUFF.1376.1		3	18.597	UUUCACGUCGGGUUCACC	GCUGAAUCCGAUGUGGAG	1	18	260	277	Cleavage
conserved	t0001454	341	CUFF.31081.1		2.5	15.112	UUUCACGUCGGGUUCACC	GGUGAAAGUGACGUGAAA	1	18	1068	1085	Translation
conserved	t0001454	341	CUFF.11282.1		3	18.163	UUUCACGUCGGGUUCACC	GGUGAACCUGUCCUGAAA	1	18	2028	2045	Cleavage
conserved	t0001454	341	CUFF.11282.2		3	18.163	UUUCACGUCGGGUUCACC	GGUGAACCUGUCCUGAAA	1	18	2128	2145	Cleavage
conserved	t0001454	341	CUFF.1376.2		3	18.597	UUUCACGUCGGGUUCACC	GCUGAAUCCGAUGUGGAG	1	18	2980	2997	Cleavage
conserved	t0001454	341	CUFF.45539.1		2.5	15.816	UUUCACGUCGGGUUCACC	GGUCAACCAGAUGUGAAA	1	18	6231	6248	Translation
conserved	t0001454	341	CUFF.45539.2		2.5	15.816	UUUCACGUCGGGUUCACC	GGUCAACCAGAUGUGAAA	1	18	6231	6248	Translation
conserved	t0001454	341	CUFF.45539.3		2.5	15.816	UUUCACGUCGGGUUCACC	GGUCAACCAGAUGUGAAA	1	18	8900	8917	Translation
conserved	t0001454	341	CUFF.12513.1		3	23.572	UUUCACGUCGG-GUUCACC	GGUGGACUCCGACGUGGAA	1	18	559	577	Cleavage
conserved	t0001454	341	CUFF.8403.1	Cyclin-dependent protein kinase p34cdc2	3	15.398	UUUCACGUCGGGUUCACCA	UGGUGAAUCC-ACGUGGAA	1	19	3133	3150	Translation	GO:0009069:serine family amino acid metabolic process; GO:0009742:brassinosteroid mediated signaling pathway; GO:0009791:post-embryonic development; GO:0046777:protein autophosphorylation; GO:0051510:regulation of unidimensional cell growth	GO:0004674:protein serine/threonine kinase activity; GO:0005524:ATP binding
conserved	t0001454	341	CUFF.8402.1	Cyclin-dependent protein kinase p34cdc2	3	15.398	UUUCACGUCGGGUUCACCA	UGGUGAAUCC-ACGUGGAA	1	19	3419	3436	Translation	GO:0009069:serine family amino acid metabolic process; GO:0009742:brassinosteroid mediated signaling pathway; GO:0009791:post-embryonic development; GO:0046777:protein autophosphorylation; GO:0051510:regulation of unidimensional cell growth	GO:0004674:protein serine/threonine kinase activity; GO:0005524:ATP binding
conserved	t0001454	341	CUFF.30294.1		3	16.393	UUUCACGUCGGGUUCACC	GGUAACCUUGACGUGAAA	1	18	981	998	Cleavage	GO:0015693:magnesium ion transport	GO:0015095:magnesium ion transmembrane transporter activity
conserved	t0001454	341	CUFF.8224.1		3	18.177	UUUCACGUCGGGUUCACC	GGUGAAAUCAGCGUGAAA	1	18	775	792	Translation
conserved	t0001454	341	CUFF.2177.1		3	15.606	UUUCACGUCGGGUUCACC	GCUGAAGCUGACGUGGAA	1	18	3037	3054	Cleavage
conserved	t0001805	285	CUFF.2457.1		2	21.661	CCGACCUUAGCUCAGUUGGU	ACCACUUGAGCUAAGGUUGG	1	20	15	34	Cleavage	GO:0006508:proteolysis	GO:0004222:metalloendopeptidase activity
conserved	t0001805	285	CUFF.40587.1		2.5	11.459	CCGACCUUAGCUCAGUUGGU	ACCAAUGGAGCUAGGGUUGG	1	20	1112	1131	Cleavage
conserved	t0001805	285	CUFF.40538.1		2.5	19.745	CCGACCUUAGCUCAGUUGGU	AUCAACUGGGUGAGGGUCGG	1	20	52	71	Translation
conserved	t0001805	285	CUFF.1669.1		2.5	16.618	CCGACCUUAGCUCAGUUGGU	GUUAGUUGAGCUAGGGUUGG	1	20	2667	2686	Cleavage	GO:0006000:fructose metabolic process; GO:0006013:mannose metabolic process; GO:0006020:inositol metabolic process; GO:0006094:gluconeogenesis; GO:0006096:glycolytic process; GO:0006098:pentose-phosphate shunt; GO:0015976:carbon utilization	GO:0004332:fructose-bisphosphate aldolase activity
conserved	t0001805	285	CUFF.6907.2		3	20.735	CCGACCUUAGCUCAGUUGG	CCAACGGAGUUGAGGUCGC	1	19	535	553	Cleavage
conserved	t0001805	285	CUFF.6907.3		3	20.735	CCGACCUUAGCUCAGUUGG	CCAACGGAGUUGAGGUCGC	1	19	535	553	Cleavage
conserved	t0001805	285	CUFF.26891.1		2.5	20.078	CCGACCUUAGCUCAGUUGG	UCAAUUCAGCUGAGGUUGG	1	19	1221	1239	Cleavage
conserved	t0001805	285	CUFF.34387.1		3	19.606	CCGACCUUAGCUCAGUUGGU	AUGAACCGAGUUAGGGUCGG	1	20	496	515	Cleavage
conserved	t0001805	285	CUFF.41333.1		3	15.059	CCGACCUUAGCUCAGUUGG	UCGAUUGAGCAAAGGUCGA	1	19	313	331	Translation
conserved	t0001805	285	CUFF.23092.1		3	20.769	CCGACCUUAGCUCAGUUGG	UCAAUUUGGCUGAGGUUGG	1	19	1937	1955	Cleavage
conserved	t0001805	285	CUFF.23092.2		3	20.769	CCGACCUUAGCUCAGUUGG	UCAAUUUGGCUGAGGUUGG	1	19	1937	1955	Cleavage
conserved	t0001805	285	CUFF.18095.1		2.5	13.94	CCGACCUUAGCUCAGUUGG	UCAAAUAAGCUAAGGUUGG	1	19	3514	3532	Cleavage
conserved	t0001805	285	CUFF.9299.1		3	18.244	CCGACCUUAGCUCAGUUG	CGGAUGGGCUAGGGUCGG	1	18	93	110	Cleavage		GO:0005509:calcium ion binding
conserved	t0001805	285	CUFF.39848.1		3	15.609	CCGACCUUAGCUCAGUUGG	UCUACCGAGCUAAGGUCGC	1	19	14	32	Cleavage	GO:0008152:metabolic process; GO:0009743:response to carbohydrate	GO:0005488:binding; GO:0016747:transferase activity, transferring acyl groups other than amino-acyl groups
conserved	t0001805	285	CUFF.9298.1		3	23.852	CCGACCUUAGCUCAGUUG	CGGAUGGGCUAGGGUCGG	1	18	547	564	Cleavage		GO:0005509:calcium ion binding
conserved	t0001805	285	CUFF.20460.1	4-coumarate:coenzyme A ligase	3	16.787	CCGACCUUAGCUCAGUUG	CACCUGAGCUAAGUUUGG	1	18	3086	3103	Cleavage	GO:0009805:coumarin biosynthetic process; GO:0009809:lignin biosynthetic process; GO:0009811:stilbene biosynthetic process; GO:0055114:oxidation-reduction process	GO:0005524:ATP binding; GO:0016207:4-coumarate-CoA ligase activity; GO:0047077:Photinus-luciferin 4-monooxygenase (ATP-hydrolyzing) activity
conserved	t0001805	285	CUFF.3047.1		3	22.685	CCGACCUUAGCUCAGUUGG	UCAAUCGAGCAAAGGUUGG	1	19	393	411	Translation	GO:0006511:ubiquitin-dependent protein catabolic process; GO:0006979:response to oxidative stress; GO:0009853:photorespiration; GO:0051788:response to misfolded protein; GO:0055114:oxidation-reduction process; GO:0080129:proteasome core complex assembly	GO:0008270:zinc ion binding; GO:0016491:oxidoreductase activity; GO:0051287:NAD binding; GO:0051537:2 iron, 2 sulfur cluster binding
conserved	t0001805	285	CUFF.40993.2		3	17.458	CCGACCU-UAGCUCAGUUGG	UUAACUGGGCUACAGGUUGG	1	19	790	809	Cleavage
conserved	t0003671	162	CUFF.17411.1		1	14.687	UCGGACCAGGCUCCAUUCCCC	GGGGAAUGAAGCCUGGUCCGA	1	21	3231	3251	Cleavage
conserved	t0003671	162	CUFF.2619.1	Subtilisin-like serine protease	2.5	15.357	UCGGACCAGGCUCCAUUCC	GGAAUGGGGCCUGUUUCGA	1	19	650	668	Cleavage	GO:0006508:proteolysis; GO:0043086:negative regulation of catalytic activity; GO:0048359:mucilage metabolic process involved in seed coat development; GO:0080001:mucilage extrusion from seed coat	GO:0004252:serine-type endopeptidase activity; GO:0042802:identical protein binding
conserved	t0003671	162	CUFF.3432.1	Cutin deficient 2	2	20.242	UCGGACCAGGCUCCAUUCC	GGGAUGAAGCCUGGUCCGG	1	19	1416	1434	Cleavage	GO:0006355:regulation of transcription, DNA-templated; GO:0007155:cell adhesion; GO:0009855:determination of bilateral symmetry; GO:0009944:polarity specification of adaxial/abaxial axis; GO:0009956:radial pattern formation; GO:0009965:leaf morphogenesis; GO:0010051:xylem and phloem pattern formation; GO:0010072:primary shoot apical meristem specification; GO:0010075:regulation of meristem growth…	GO:0003700:transcription factor activity, sequence-specific DNA binding; GO:0008289:lipid binding; GO:0043565:sequence-specific DNA binding
conserved	t0003671	162	CUFF.24981.1	DELLA protein GAI	3	17.829	UCGGACCAGGCUCCAUUCCCC	GGGGAAUGG-GCUUGGUCCGG	1	21	1867	1886	Cleavage	GO:0006355:regulation of transcription, DNA-templated; GO:0045449:regulation of transcription	GO:0003700:transcription factor activity, sequence-specific DNA binding
conserved	t0003671	162	CUFF.60373.1		3	18.117	UCGGACCAGGCUCCAUUCCC	GGGAAUAAAGCCUGGUCCGU	1	20	291	310	Cleavage
conserved	t0003671	162	CUFF.60373.2		3	18.117	UCGGACCAGGCUCCAUUCCC	GGGAAUAAAGCCUGGUCCGU	1	20	291	310	Cleavage
conserved	t0003671	162	CUFF.20573.1	Chalcone synthase	2	21.454	UCGGACCAGGCUCCAUUC	GGAUGGGCCCUGGUCCGA	1	18	1418	1435	Translation	GO:0006633:fatty acid biosynthetic process	GO:0016747:transferase activity, transferring acyl groups other than amino-acyl groups
conserved	t0003671	162	CUFF.19181.1		3	20.541	UCGGACCAGGCUCCAUUCC	GGGAUGCAGCCUGGUCCAA	1	19	952	970	Cleavage	GO:0006522:alanine metabolic process; GO:0006531:aspartate metabolic process; GO:0070981:L-asparagine biosynthetic process	GO:0004066:asparagine synthase (glutamine-hydrolyzing) activity; GO:0005524:ATP binding
conserved	t0003671	162	CUFF.18891.1		3	23.297	UCGGACCAGGCUCCAUUCC	GGAGGGGAGCUUGGUCUGG	1	19	38	56	Cleavage
conserved	t0003671	162	CUFF.17013.1		3	19.691	UCGGACCAGGCUCCAUUCC	GGAAUUGGGUUUGGUUCGA	1	19	2462	2480	Cleavage	GO:0006094:gluconeogenesis; GO:0006096:glycolytic process; GO:0006144:purine nucleobase metabolic process; GO:0015976:carbon utilization; GO:0016310:phosphorylation	GO:0000287:magnesium ion binding; GO:0004743:pyruvate kinase activity; GO:0030955:potassium ion binding
conserved	t0003671	162	CUFF.37255.1		2.5	21.153	UCGGACCAGGCUCCAUUCCC	GUGACUGGAGUUUGGUUCGA	1	20	1061	1080	Cleavage
conserved	t0003671	162	CUFF.37927.1		3	18.461	UCGGACCAGGCUCCAUUCCCC	GUGGAAUGGCCCUUGGUCUGA	1	21	6091	6111	Translation	GO:0006508:proteolysis	GO:0004198:calcium-dependent cysteine-type endopeptidase activity
conserved	t0003671	162	CUFF.1937.1	Homeodomain leucine zipper protein	3	22.831	UCGGACCAGGCUCCAUUCC	GGGAUGAAGGCUGGUCCGG	1	19	1511	1529	Translation	GO:0006355:regulation of transcription, DNA-templated; GO:0007155:cell adhesion; GO:0009855:determination of bilateral symmetry; GO:0009944:polarity specification of adaxial/abaxial axis; GO:0009956:radial pattern formation; GO:0009965:leaf morphogenesis; GO:0010051:xylem and phloem pattern formation; GO:0010072:primary shoot apical meristem specification; GO:0010075:regulation of meristem growth…	GO:0003700:transcription factor activity, sequence-specific DNA binding; GO:0008289:lipid binding; GO:0043565:sequence-specific DNA binding
conserved	t0003671	162	CUFF.50055.2		3	13.809	UCGGACCAGGCUCCAUUCCC	GAGGAAGGAGUAUGGUCCGA	1	20	31	50	Translation
conserved	t0003671	162	CUFF.50055.1		3	12.999	UCGGACCAGGCUCCAUUCCC	GAGGAAGGAGUAUGGUCCGA	1	20	1952	1971	Translation
conserved	t0003671	162	CUFF.28095.1		3	16.951	UCGGACCAGGCUCCAUUC	GGAUUGAGCCAGGUCUGA	1	18	545	562	Cleavage
conserved	t0003679	162	CUFF.35349.1		3	18.668	GUUUCACGUCGGGUUCACCA	UGAUGAACUCCACGUGAAGC	1	20	6	25	Translation
conserved	t0003679	162	CUFF.2863.1		3	15.95	GUUUCACGUCGGGUUCACCA	UGGUGCUCCUGAUGUGAAAC	1	20	1579	1598	Cleavage
conserved	t0003679	162	CUFF.13380.1		2.5	10.856	GUUUCACGUCGGGUUCAC	GUGAGCCUGACGAGAAAC	1	18	21	38	Cleavage
conserved	t0003679	162	CUFF.21246.1		2.5	20.164	GUUUCACGUCGGGUUCAC	GUGAGCUUGAUGUGGAAC	1	18	588	605	Cleavage	GO:0006863:purine nucleobase transport
conserved	t0003679	162	CUFF.1376.1		3	19.197	GUUUCACGUCGGGUUCACC	GCUGAAUCCGAUGUGGAGC	1	19	260	278	Cleavage
conserved	t0003679	162	CUFF.31081.1		2.5	15.718	GUUUCACGUCGGGUUCACC	GGUGAAAGUGACGUGAAAC	1	19	1068	1086	Cleavage
conserved	t0003679	162	CUFF.11282.1		3	18.091	GUUUCACGUCGGGUUCACC	GGUGAACCUGUCCUGAAAC	1	19	2028	2046	Translation
conserved	t0003679	162	CUFF.11282.2		3	18.091	GUUUCACGUCGGGUUCACC	GGUGAACCUGUCCUGAAAC	1	19	2128	2146	Translation
conserved	t0003679	162	CUFF.1376.2		3	19.197	GUUUCACGUCGGGUUCACC	GCUGAAUCCGAUGUGGAGC	1	19	2980	2998	Cleavage
conserved	t0003679	162	CUFF.45539.1		2.5	15.788	GUUUCACGUCGGGUUCACC	GGUCAACCAGAUGUGAAAC	1	19	6231	6249	Translation
conserved	t0003679	162	CUFF.45539.2		2.5	15.788	GUUUCACGUCGGGUUCACC	GGUCAACCAGAUGUGAAAC	1	19	6231	6249	Translation
conserved	t0003679	162	CUFF.45539.3		2.5	15.788	GUUUCACGUCGGGUUCACC	GGUCAACCAGAUGUGAAAC	1	19	8900	8918	Translation
conserved	t0003679	162	CUFF.10131.1		3	21.385	GUUUCACGUCGGGUUCACCA	UUGUGAACCCGGCGAGGAGC	1	20	1559	1578	Cleavage
conserved	t0003679	162	CUFF.56126.1		3	16.524	GUUUCACGUCGGGUUCAC	GUGAACCUGAUGUAAGAC	1	18	216	233	Cleavage
conserved	t0003679	162	CUFF.6596.1		3	16.207	GUUUCACGUCGGGUUCAC	GUGGGCCUGACAUGAAAC	1	18	1174	1191	Cleavage
conserved	t0003679	162	CUFF.5297.1		2.5	8.836	GUUUCACGUCGGGUUCAC	GUGAACUUGAGGUGAAGC	1	18	251	268	Cleavage	GO:0007094:mitotic spindle assembly checkpoint; GO:0009630:gravitropism
conserved	t0003679	162	CUFF.5801.2		2.5	20.165	GUUUCACGUCGGGUUCAC	GUGAAGCUGGCGUGGAAC	1	18	1352	1369	Cleavage
conserved	t0003679	162	CUFF.5801.1		2.5	20.165	GUUUCACGUCGGGUUCAC	GUGAAGCUGGCGUGGAAC	1	18	1550	1567	Cleavage
conserved	t0003679	162	CUFF.9764.1	Alcohol dehydrogenase 1	3	21.346	GUUUCACGUCGGGUUCACCA	UCGUGAUUCCGACGUGAGAA	1	20	264	283	Cleavage	GO:0006699:bile acid biosynthetic process; GO:0008207:C21-steroid hormone metabolic process; GO:0055114:oxidation-reduction process	GO:0047044:androstan-3-alpha,17-beta-diol dehydrogenase activity
conserved	t0003679	162	CUFF.15435.1		3	20.796	GUUUCACGUCGGGUUCAC	CUGAUCCUGAUGUGAAAC	1	18	548	565	Cleavage
conserved	t0003679	162	CUFF.15435.2		3	20.796	GUUUCACGUCGGGUUCAC	CUGAUCCUGAUGUGAAAC	1	18	653	670	Cleavage
conserved	t0003679	162	CUFF.46199.1		3	15.97	GUUUCACGUCGGGUUCAC	GUGAAAUCGACGUGAAGA	1	18	1378	1395	Cleavage
conserved	t0003679	162	30325_g.1		3	11.122	GUUUCACGUCGGGUUCAC	GUGAUCCCGAUAUGAAAC	1	18	17	34	Cleavage
conserved	t0003679	162	gene.scaffold00313.path1.gene19.1		3	9.358	GUUUCACGU-CGGGUUCACCA	UUGUGAACUUGUACGUGAAAC	1	20	306	326	Translation
conserved	t0003679	162	CUFF.20988.1		3	14.898	GUUUCACGUCGGGUUCAC	GAGAAUCUGGUGUGAAAC	1	18	324	341	Cleavage
conserved	t0003679	162	CUFF.17589.1	CTR1-like protein kinase CTR1	3	15.045	GUUUCACGUCGGGUUCAC	GUGAAUCAGAUGUGAGAU	1	18	998	1015	Translation	GO:0006468:protein phosphorylation; GO:0009069:serine family amino acid metabolic process	GO:0004703:G-protein coupled receptor kinase activity; GO:0005524:ATP binding
conserved	t0003679	162	CUFF.44038.1		2.5	20.446	GUUUCACGUCGGGUUCAC	GUUAUCUCGACGUGAAAC	1	18	633	650	Cleavage
conserved	t0003679	162	CUFF.44543.1		3	12.242	GUUUCACGUCGGGUUCAC	GUGAGUCUGUUGUGAAAC	1	18	517	534	Translation
conserved	t0003679	162	CUFF.32373.2		3	22.42	GUUUCACGUCGGGUUCAC	GUGAAUCCAAUGUGGAAU	1	18	866	883	Translation
conserved	t0003679	162	CUFF.32373.1		3	22.42	GUUUCACGUCGGGUUCAC	GUGAAUCCAAUGUGGAAU	1	18	921	938	Translation
conserved	t0003679	162	CUFF.32373.3		3	22.42	GUUUCACGUCGGGUUCAC	GUGAAUCCAAUGUGGAAU	1	18	925	942	Translation
conserved	t0003679	162	CUFF.4568.1		3	14.854	GUUUCACGUCGGGUUCAC	GUGAAUCCAAUGUGGAAU	1	18	939	956	Translation	GO:0010075:regulation of meristem growth
conserved	t0004374	142	CUFF.51485.1		3	12.472	UAUUGGCCUGGUUCACUCAGA	UCUGAGUGAACAAGGUCAGUC	1	21	2387	2407	Translation	GO:0044238:primary metabolic process; GO:0044260:cellular macromolecule metabolic process	GO:0016772:transferase activity, transferring phosphorus-containing groups; GO:0046872:metal ion binding; GO:0097159:organic cyclic compound binding; GO:1901363:heterocyclic compound binding
conserved	t0004374	142	CUFF.29710.1		3	14.318	UAUUGGCCUGGUUCACUCAGA	UUUGAGUGAUUUAAGCCAAUA	1	21	1091	1111	Cleavage
conserved	t0004374	142	CUFF.26259.1		3	17.913	UAUUGGCCUGGUUCACUCAG	UUGGCUGAAUCAGGCUGAUA	1	20	107	126	Cleavage
conserved	t0004374	142	CUFF.18293.2		3	18.133	UAUUGGCCUGGUUCACUCA	UCAGUGAACCAGGGCAGUA	1	19	838	856	Cleavage
conserved	t0004374	142	CUFF.18293.1		3	18.133	UAUUGGCCUGGUUCACUCA	UCAGUGAACCAGGGCAGUA	1	19	838	856	Cleavage
conserved	t0004374	142	CUFF.7522.1		2.5	15.777	UAUUGGCCUGGUUCACUC	GAGUAAAUCAGGUCAAUG	1	18	333	350	Cleavage
conserved	t0004374	142	CUFF.7521.1		2.5	15.777	UAUUGGCCUGGUUCACUC	GAGUAAAUCAGGUCAAUG	1	18	336	353	Cleavage
conserved	t0004374	142	CUFF.3303.1		3	14.149	UAUUGGCCUGGUUCA-CUCAGA	UUUAAGAUGAACCAGGCCGAUG	1	21	516	537	Cleavage
conserved	t0004374	142	CUFF.44329.1		3	15.703	UAUUGGCCUGGUUCACUCA	UGAGUGGAUCCCGCCAAUA	1	19	3762	3780	Translation
conserved	t0004374	142	CUFF.21693.1		3	16.978	UAUUGGCCUGGUUCACUCAG	CAGAGAGAACCAGGCCACUG	1	20	81	100	Cleavage
conserved	t0004374	142	CUFF.1409.1		3	22.261	UAUUGGCCUGGUUCACUC	CAGUGACUCAGGCCAAUG	1	18	2056	2073	Cleavage	GO:0006886:intracellular protein transport; GO:0016192:vesicle-mediated transport	GO:0008565:protein transporter activity
conserved	t0004374	142	CUFF.10663.1		3	16.876	UAUUGGCCUGGUUCACUC	AAGUGAACAAGGCCAGUG	1	18	528	545	Translation
conserved	t0004374	142	CUFF.10663.2		3	16.876	UAUUGGCCUGGUUCACUC	AAGUGAACAAGGCCAGUG	1	18	528	545	Translation
conserved	t0004374	142	CUFF.59060.1	Putative uncoupling protein	2.5	18.867	UAUUGGCCUGGUUCACUC	GAGGUAACCAGGCCAAUG	1	18	906	923	Cleavage	GO:0048316:seed development; GO:0048364:root development; GO:0051503:adenine nucleotide transport; GO:0055085:transmembrane transport	GO:0005471:ATP:ADP antiporter activity
conserved	t0005873	112	CUFF.17411.1		0.5	14.687	UCGGGCCAGGCUUCAUUCCUC	GGGGAAUGAAGCCUGGUCCGA	1	21	3231	3251	Cleavage
conserved	t0005873	112	CUFF.3432.1	Cutin deficient 2	1.5	20.242	UCGGGCCAGGCUUCAUUCC	GGGAUGAAGCCUGGUCCGG	1	19	1416	1434	Cleavage	GO:0006355:regulation of transcription, DNA-templated; GO:0007155:cell adhesion; GO:0009855:determination of bilateral symmetry; GO:0009944:polarity specification of adaxial/abaxial axis; GO:0009956:radial pattern formation; GO:0009965:leaf morphogenesis; GO:0010051:xylem and phloem pattern formation; GO:0010072:primary shoot apical meristem specification; GO:0010075:regulation of meristem growth…	GO:0003700:transcription factor activity, sequence-specific DNA binding; GO:0008289:lipid binding; GO:0043565:sequence-specific DNA binding
conserved	t0005873	112	CUFF.60373.1		2.5	18.117	UCGGGCCAGGCUUCAUUCCU	GGGAAUAAAGCCUGGUCCGU	1	20	291	310	Cleavage
conserved	t0005873	112	CUFF.60373.2		2.5	18.117	UCGGGCCAGGCUUCAUUCCU	GGGAAUAAAGCCUGGUCCGU	1	20	291	310	Cleavage
conserved	t0005873	112	gene.g6171.t1.1		3	16.763	UCGGGCCAGGCUUCAUUC	GGAUGAAGCCUGGCCCUG	1	18	365	382	Cleavage
conserved	t0005873	112	CUFF.1937.1	Homeodomain leucine zipper protein	2.5	22.831	UCGGGCCAGGCUUCAUUCC	GGGAUGAAGGCUGGUCCGG	1	19	1511	1529	Translation	GO:0006355:regulation of transcription, DNA-templated; GO:0007155:cell adhesion; GO:0009855:determination of bilateral symmetry; GO:0009944:polarity specification of adaxial/abaxial axis; GO:0009956:radial pattern formation; GO:0009965:leaf morphogenesis; GO:0010051:xylem and phloem pattern formation; GO:0010072:primary shoot apical meristem specification; GO:0010075:regulation of meristem growth…	GO:0003700:transcription factor activity, sequence-specific DNA binding; GO:0008289:lipid binding; GO:0043565:sequence-specific DNA binding
conserved	t0005873	112	CUFF.30398.1		3	21.616	UCGGGCCAGGCUUCAUUCCUC	GAAGUAUGGAGCUUGGCUUGA	1	21	832	852	Cleavage		GO:0019894:kinesin binding
conserved	t0005873	112	CUFF.35980.2	COP1 homolog	3	17.065	UCGGGCCAGGCUUCAUUCCU	AAGAAUGAAGUUUGGUUCGU	1	20	1269	1288	Cleavage
conserved	t0005873	112	CUFF.35980.3	COP1 homolog	3	17.065	UCGGGCCAGGCUUCAUUCCU	AAGAAUGAAGUUUGGUUCGU	1	20	1490	1509	Cleavage
conserved	t0005873	112	CUFF.44469.1		3	16.6	UCGGGCCAGGCUUCAUUC	AAAAGAAGCCUGGCCCGU	1	18	361	378	Cleavage
conserved	t0005873	112	CUFF.36545.1		2.5	21.975	UCGGGCCAG-GCUUCAUUC	GAAUGAAGCACUGGUCCGA	1	18	854	872	Translation	GO:0032259:methylation	GO:0003723:RNA binding; GO:0008168:methyltransferase activity
conserved	t0005873	112	CUFF.20573.1	Chalcone synthase	3	21.454	UCGGGCCAGGCUUCAUUCCU	AUGGAUGGGCCCUGGUCCGA	1	20	1416	1435	Translation	GO:0006633:fatty acid biosynthetic process	GO:0016747:transferase activity, transferring acyl groups other than amino-acyl groups
conserved	t0005873	112	CUFF.13496.1		3	12.25	UCGGGCCAGGCUUCAUUC	AAGUGAUGCCUGGCUCGA	1	18	681	698	Cleavage
conserved	t0005873	112	CUFF.30812.1		3	21.292	UCGGGCCAGGCUUCAUUC	UAAUUAAGCCUGGCUUGA	1	18	1271	1288	Cleavage	GO:0006275:regulation of DNA replication; GO:0009294:DNA mediated transformation; GO:0009555:pollen development; GO:0051726:regulation of cell cycle; GO:0070734:histone H3-K27 methylation	GO:0008270:zinc ion binding; GO:0046976:histone methyltransferase activity (H3-K27 specific)
conserved	t0005991	111	CUFF.17411.1		1	14.687	UCGGACCAGGCUCCAUUCCUC	GGGGAAUGAAGCCUGGUCCGA	1	21	3231	3251	Cleavage
conserved	t0005991	111	CUFF.2619.1	Subtilisin-like serine protease	2.5	15.357	UCGGACCAGGCUCCAUUCC	GGAAUGGGGCCUGUUUCGA	1	19	650	668	Cleavage	GO:0006508:proteolysis; GO:0043086:negative regulation of catalytic activity; GO:0048359:mucilage metabolic process involved in seed coat development; GO:0080001:mucilage extrusion from seed coat	GO:0004252:serine-type endopeptidase activity; GO:0042802:identical protein binding
conserved	t0005991	111	CUFF.3432.1	Cutin deficient 2	2	20.242	UCGGACCAGGCUCCAUUCC	GGGAUGAAGCCUGGUCCGG	1	19	1416	1434	Cleavage	GO:0006355:regulation of transcription, DNA-templated; GO:0007155:cell adhesion; GO:0009855:determination of bilateral symmetry; GO:0009944:polarity specification of adaxial/abaxial axis; GO:0009956:radial pattern formation; GO:0009965:leaf morphogenesis; GO:0010051:xylem and phloem pattern formation; GO:0010072:primary shoot apical meristem specification; GO:0010075:regulation of meristem growth…	GO:0003700:transcription factor activity, sequence-specific DNA binding; GO:0008289:lipid binding; GO:0043565:sequence-specific DNA binding
conserved	t0005991	111	CUFF.17013.1		3	19.691	UCGGACCAGGCUCCAUUCCU	AGGAAUUGGGUUUGGUUCGA	1	20	2461	2480	Cleavage	GO:0006094:gluconeogenesis; GO:0006096:glycolytic process; GO:0006144:purine nucleobase metabolic process; GO:0015976:carbon utilization; GO:0016310:phosphorylation	GO:0000287:magnesium ion binding; GO:0004743:pyruvate kinase activity; GO:0030955:potassium ion binding
conserved	t0005991	111	CUFF.20573.1	Chalcone synthase	2	21.454	UCGGACCAGGCUCCAUUCCU	AUGGAUGGGCCCUGGUCCGA	1	20	1416	1435	Translation	GO:0006633:fatty acid biosynthetic process	GO:0016747:transferase activity, transferring acyl groups other than amino-acyl groups
conserved	t0005991	111	CUFF.24981.1	DELLA protein GAI	3	17.829	UCGGACCAGGCUCCAUUCCUC	GGGGAAUGG-GCUUGGUCCGG	1	21	1867	1886	Cleavage	GO:0006355:regulation of transcription, DNA-templated; GO:0045449:regulation of transcription	GO:0003700:transcription factor activity, sequence-specific DNA binding
conserved	t0005991	111	CUFF.60373.1		3	18.117	UCGGACCAGGCUCCAUUCCU	GGGAAUAAAGCCUGGUCCGU	1	20	291	310	Cleavage
conserved	t0005991	111	CUFF.60373.2		3	18.117	UCGGACCAGGCUCCAUUCCU	GGGAAUAAAGCCUGGUCCGU	1	20	291	310	Cleavage
conserved	t0005991	111	CUFF.19181.1		3	20.541	UCGGACCAGGCUCCAUUCC	GGGAUGCAGCCUGGUCCAA	1	19	952	970	Cleavage	GO:0006522:alanine metabolic process; GO:0006531:aspartate metabolic process; GO:0070981:L-asparagine biosynthetic process	GO:0004066:asparagine synthase (glutamine-hydrolyzing) activity; GO:0005524:ATP binding
conserved	t0005991	111	CUFF.18891.1		3	23.297	UCGGACCAGGCUCCAUUCC	GGAGGGGAGCUUGGUCUGG	1	19	38	56	Cleavage
conserved	t0005991	111	CUFF.37255.1		2.5	21.153	UCGGACCAGGCUCCAUUC	GACUGGAGUUUGGUUCGA	1	18	1063	1080	Cleavage
conserved	t0005991	111	CUFF.37927.1		3	18.461	UCGGACCAGGCUCCAUUCCUC	GUGGAAUGGCCCUUGGUCUGA	1	21	6091	6111	Translation	GO:0006508:proteolysis	GO:0004198:calcium-dependent cysteine-type endopeptidase activity
conserved	t0005991	111	CUFF.1937.1	Homeodomain leucine zipper protein	3	22.831	UCGGACCAGGCUCCAUUCC	GGGAUGAAGGCUGGUCCGG	1	19	1511	1529	Translation	GO:0006355:regulation of transcription, DNA-templated; GO:0007155:cell adhesion; GO:0009855:determination of bilateral symmetry; GO:0009944:polarity specification of adaxial/abaxial axis; GO:0009956:radial pattern formation; GO:0009965:leaf morphogenesis; GO:0010051:xylem and phloem pattern formation; GO:0010072:primary shoot apical meristem specification; GO:0010075:regulation of meristem growth…	GO:0003700:transcription factor activity, sequence-specific DNA binding; GO:0008289:lipid binding; GO:0043565:sequence-specific DNA binding
conserved	t0005991	111	CUFF.28095.1		3	16.951	UCGGACCAGGCUCCAUUCCU	AAGGAUUGAGCCAGGUCUGA	1	20	543	562	Cleavage
conserved	t0006835	100	CUFF.2457.1		2	21.661	CCGACCUUAGCUCAGUUGG	CCACUUGAGCUAAGGUUGG	1	19	16	34	Cleavage	GO:0006508:proteolysis	GO:0004222:metalloendopeptidase activity
conserved	t0006835	100	CUFF.40587.1		2.5	11.459	CCGACCUUAGCUCAGUUGG	CCAAUGGAGCUAGGGUUGG	1	19	1113	1131	Cleavage
conserved	t0006835	100	CUFF.1669.1		2.5	16.618	CCGACCUUAGCUCAGUUGG	UUAGUUGAGCUAGGGUUGG	1	19	2668	2686	Cleavage	GO:0006000:fructose metabolic process; GO:0006013:mannose metabolic process; GO:0006020:inositol metabolic process; GO:0006094:gluconeogenesis; GO:0006096:glycolytic process; GO:0006098:pentose-phosphate shunt; GO:0015976:carbon utilization	GO:0004332:fructose-bisphosphate aldolase activity
conserved	t0006835	100	CUFF.6907.2		3	20.735	CCGACCUUAGCUCAGUUGG	CCAACGGAGUUGAGGUCGC	1	19	535	553	Cleavage
conserved	t0006835	100	CUFF.6907.3		3	20.735	CCGACCUUAGCUCAGUUGG	CCAACGGAGUUGAGGUCGC	1	19	535	553	Cleavage
conserved	t0006835	100	CUFF.40538.1		2.5	19.745	CCGACCUUAGCUCAGUUGG	UCAACUGGGUGAGGGUCGG	1	19	53	71	Translation
conserved	t0006835	100	CUFF.26891.1		2.5	20.078	CCGACCUUAGCUCAGUUGG	UCAAUUCAGCUGAGGUUGG	1	19	1221	1239	Cleavage
conserved	t0006835	100	CUFF.41333.1		3	15.059	CCGACCUUAGCUCAGUUGG	UCGAUUGAGCAAAGGUCGA	1	19	313	331	Translation
conserved	t0006835	100	CUFF.23092.2		3	20.769	CCGACCUUAGCUCAGUUGG	UCAAUUUGGCUGAGGUUGG	1	19	1937	1955	Cleavage
conserved	t0006835	100	CUFF.23092.1		3	20.769	CCGACCUUAGCUCAGUUGG	UCAAUUUGGCUGAGGUUGG	1	19	1937	1955	Cleavage
conserved	t0006835	100	CUFF.18095.1		2.5	13.94	CCGACCUUAGCUCAGUUGG	UCAAAUAAGCUAAGGUUGG	1	19	3514	3532	Cleavage
conserved	t0006835	100	CUFF.34387.1		3	19.606	CCGACCUUAGCUCAGUUG	GAACCGAGUUAGGGUCGG	1	18	498	515	Cleavage
conserved	t0006835	100	CUFF.9299.1		3	18.244	CCGACCUUAGCUCAGUUG	CGGAUGGGCUAGGGUCGG	1	18	93	110	Cleavage		GO:0005509:calcium ion binding
conserved	t0006835	100	CUFF.39848.1		3	15.609	CCGACCUUAGCUCAGUUGG	UCUACCGAGCUAAGGUCGC	1	19	14	32	Cleavage	GO:0008152:metabolic process; GO:0009743:response to carbohydrate	GO:0005488:binding; GO:0016747:transferase activity, transferring acyl groups other than amino-acyl groups
conserved	t0006835	100	CUFF.9298.1		3	23.852	CCGACCUUAGCUCAGUUG	CGGAUGGGCUAGGGUCGG	1	18	547	564	Cleavage		GO:0005509:calcium ion binding
conserved	t0006835	100	CUFF.20460.1	4-coumarate:coenzyme A ligase	3	16.787	CCGACCUUAGCUCAGUUG	CACCUGAGCUAAGUUUGG	1	18	3086	3103	Cleavage	GO:0009805:coumarin biosynthetic process; GO:0009809:lignin biosynthetic process; GO:0009811:stilbene biosynthetic process; GO:0055114:oxidation-reduction process	GO:0005524:ATP binding; GO:0016207:4-coumarate-CoA ligase activity; GO:0047077:Photinus-luciferin 4-monooxygenase (ATP-hydrolyzing) activity
conserved	t0006835	100	CUFF.3047.1		3	22.685	CCGACCUUAGCUCAGUUGG	UCAAUCGAGCAAAGGUUGG	1	19	393	411	Translation	GO:0006511:ubiquitin-dependent protein catabolic process; GO:0006979:response to oxidative stress; GO:0009853:photorespiration; GO:0051788:response to misfolded protein; GO:0055114:oxidation-reduction process; GO:0080129:proteasome core complex assembly	GO:0008270:zinc ion binding; GO:0016491:oxidoreductase activity; GO:0051287:NAD binding; GO:0051537:2 iron, 2 sulfur cluster binding
conserved	t0006835	100	CUFF.40993.2		3	17.458	CCGACCU-UAGCUCAGUUGG	UUAACUGGGCUACAGGUUGG	1	19	790	809	Cleavage
conserved	t0006835	100	CUFF.39030.1	Cutin deficient 2	3	18.552	CCGACCUUAGCUCAGUUG	CAAGUGAGUUUAGGUUGG	1	18	198	215	Cleavage	GO:0006355:regulation of transcription, DNA-templated; GO:0045449:regulation of transcription	GO:0003700:transcription factor activity, sequence-specific DNA binding; GO:0043565:sequence-specific DNA binding
conserved	t0006852	99	CUFF.32888.1		3	24.998	UUUCACGUCGGGUUCACC	GGUGGACCCGACGGGAGG	1	18	1220	1237	Cleavage
conserved	t0006852	99	CUFF.10916.1	AP2 domain class transcription factor	3	19.748	UUUCACGUCGGGUUCACC	GGUGAACCCGGUGUCGAA	1	18	1628	1645	Cleavage	GO:0006351:transcription, DNA-templated
conserved	t0006852	99	CUFF.37679.1		3	15.29	UUUCACGUCGGGUUCACC	GGUGAAUUCGAUGUGCAA	1	18	1522	1539	Cleavage	GO:0006118:obsolete electron transport; GO:0006635:fatty acid beta-oxidation; GO:0006637:acyl-CoA metabolic process	GO:0003995:acyl-CoA dehydrogenase activity; GO:0003997:acyl-CoA oxidase activity; GO:0050660:flavin adenine dinucleotide binding
conserved	t0006852	99	CUFF.9764.1	Alcohol dehydrogenase 1	3	21.603	UUUCACGUCGGGUUCACC	CGUGAUUCCGACGUGAGA	1	18	265	282	Cleavage	GO:0006699:bile acid biosynthetic process; GO:0008207:C21-steroid hormone metabolic process; GO:0055114:oxidation-reduction process	GO:0047044:androstan-3-alpha,17-beta-diol dehydrogenase activity
conserved	t0006852	99	CUFF.46199.1		3	16.152	UUUCACGUCGGGUUCACC	AGUGAAAUCGACGUGAAG	1	18	1377	1394	Cleavage
conserved	t0006852	99	CUFF.1376.1		3	18.597	UUUCACGUCGGGUUCACC	GCUGAAUCCGAUGUGGAG	1	18	260	277	Cleavage
conserved	t0006852	99	CUFF.31081.1		2.5	15.112	UUUCACGUCGGGUUCACC	GGUGAAAGUGACGUGAAA	1	18	1068	1085	Translation
conserved	t0006852	99	CUFF.11282.1		3	18.163	UUUCACGUCGGGUUCACC	GGUGAACCUGUCCUGAAA	1	18	2028	2045	Cleavage
conserved	t0006852	99	CUFF.11282.2		3	18.163	UUUCACGUCGGGUUCACC	GGUGAACCUGUCCUGAAA	1	18	2128	2145	Cleavage
conserved	t0006852	99	CUFF.1376.2		3	18.597	UUUCACGUCGGGUUCACC	GCUGAAUCCGAUGUGGAG	1	18	2980	2997	Cleavage
conserved	t0006852	99	CUFF.13848.1		3	14.973	UUUCACGUCGGGUUCACC	GGUGAACUCUACUUGAAA	1	18	3441	3458	Translation	GO:0006342:chromatin silencing; GO:0016569:covalent chromatin modification; GO:0030422:production of siRNA involved in RNA interference; GO:0043414:macromolecule methylation	GO:0005488:binding; GO:0016779:nucleotidyltransferase activity
conserved	t0006852	99	CUFF.45539.1		2.5	15.816	UUUCACGUCGGGUUCACC	GGUCAACCAGAUGUGAAA	1	18	6231	6248	Translation
conserved	t0006852	99	CUFF.45539.2		2.5	15.816	UUUCACGUCGGGUUCACC	GGUCAACCAGAUGUGAAA	1	18	6231	6248	Translation
conserved	t0006852	99	CUFF.45539.3		2.5	15.816	UUUCACGUCGGGUUCACC	GGUCAACCAGAUGUGAAA	1	18	8900	8917	Translation
conserved	t0006852	99	CUFF.12513.1		3	23.572	UUUCACGUCGG-GUUCACC	GGUGGACUCCGACGUGGAA	1	18	559	577	Cleavage
conserved	t0006852	99	CUFF.26595.1		3	18.404	UUUCACG-UCGGGUUCACC	GGUGAACCUGGUCGUGAAA	1	18	612	630	Cleavage
conserved	t0006852	99	CUFF.26595.2		3	18.404	UUUCACG-UCGGGUUCACC	GGUGAACCUGGUCGUGAAA	1	18	612	630	Cleavage
conserved	t0006852	99	CUFF.10837.1	Lectin	3	20.343	UUUCACGUCGGGUUCACC	GGGGAGCCCAACGUGGAA	1	18	756	773	Translation
conserved	t0006852	99	CUFF.35349.1		3	18.668	UUUCACGUCGGGUUCACC	GAUGAACUCCACGUGAAG	1	18	7	24	Translation
conserved	t0006852	99	CUFF.30294.1		3	16.393	UUUCACGUCGGGUUCACC	GGUAACCUUGACGUGAAA	1	18	981	998	Cleavage	GO:0015693:magnesium ion transport	GO:0015095:magnesium ion transmembrane transporter activity
conserved	t0006852	99	CUFF.8224.1		3	18.177	UUUCACGUCGGGUUCACC	GGUGAAAUCAGCGUGAAA	1	18	775	792	Translation
conserved	t0006852	99	CUFF.40035.1	Rab GTPase	3	16.437	UUUCACGUCGGGUUCACC	GGUGAUCUGGAUGUGAAA	1	18	1293	1310	Translation	GO:0009408:response to heat; GO:0044237:cellular metabolic process; GO:0044238:primary metabolic process; GO:0044710:single-organism metabolic process; GO:0044763:single-organism cellular process; GO:0071704:organic substance metabolic process	GO:0005515:protein binding
conserved	t0006852	99	CUFF.2863.1		3	16.432	UUUCACGUCGGGUUCACC	GGUGCUCCUGAUGUGAAA	1	18	1580	1597	Cleavage
conserved	t0006852	99	CUFF.2177.1		3	15.606	UUUCACGUCGGGUUCACC	GCUGAAGCUGACGUGGAA	1	18	3037	3054	Cleavage
conserved	t0006852	99	gene.scaffold00313.path1.gene19.1		3	11.147	UUUCACGU-CGGGUUCAC	GUGAACUUGUACGUGAAA	1	17	308	325	Translation
conserved	t0007603	91	CUFF.36934.1		2	23.537	UUCCACGGCUUUCUUGAACUU	AAGCUCAAGAAAGCUGUGGGA	1	21	25	45	Cleavage
conserved	t0007603	91	CUFF.27439.1		2	15.568	UUCCACGGCUUUCUUGAACUU	AUGUUCAAGAAAGCUGUAGAA	1	21	2448	2468	Cleavage
conserved	t0007603	91	15392_g.1		3	14.101	UUCCACGGCUUUCUUGAACUU	AGGUUCAAGGAAGGCCUGGAA	1	21	270	290	Cleavage
conserved	t0007603	91	CUFF.13659.1		3	20.535	UUCCACGGCUUUCUUGAACUU	AAGUUGAGGAAAGAUGUGGAA	1	21	5416	5436	Cleavage	GO:0006096:glycolytic process; GO:0006364:rRNA processing; GO:0009657:plastid organization; GO:0009773:photosynthetic electron transport in photosystem I; GO:0010103:stomatal complex morphogenesis; GO:0010207:photosystem II assembly; GO:0015976:carbon utilization; GO:0035304:regulation of protein dephosphorylation	GO:0047100:glyceraldehyde-3-phosphate dehydrogenase (NADP+) (phosphorylating) activity; GO:0050661:NADP binding; GO:0051287:NAD binding
conserved	t0007603	91	CUFF.639.1		2.5	14.95	UUCCAC-GGCUUUCUUGAAC	GUUCAAGAAAGCCUGUGGAA	1	19	380	399	Cleavage
conserved	t0007603	91	CUFF.640.1		2.5	14.95	UUCCAC-GGCUUUCUUGAAC	GUUCAAGAAAGCCUGUGGAA	1	19	201	220	Cleavage
conserved	t0007603	91	CUFF.30705.1		2.5	24.707	UUCCAC-GGCUUUCUUGAAC	GUUCAAGAAAGCCUGUGGAA	1	19	676	695	Cleavage
conserved	t0007603	91	CUFF.12369.1		2.5	22.301	UUCCAC-GGCUUUCUUGAAC	GUUCAAGAAAGCCUGUGGAA	1	19	903	922	Cleavage
conserved	t0007603	91	CUFF.50533.1		2.5	20.432	UUCCAC-GGCUUUCUUGAAC	GUUCAAGAAAGCCUGUGGAA	1	19	842	861	Cleavage
conserved	t0007603	91	CUFF.22281.1		2.5	7.462	UUCCAC-GGCUUUCUUGAAC	GUUCAAGAAAGCCUGUGGAA	1	19	1080	1099	Cleavage
conserved	t0007603	91	CUFF.43444.2		2.5	22.141	UUCCAC-GGCUUUCUUGAAC	GUUCAAGAAAGCCUGUGGAA	1	19	885	904	Cleavage
conserved	t0007603	91	CUFF.43444.1		2.5	22.141	UUCCAC-GGCUUUCUUGAAC	GUUCAAGAAAGCCUGUGGAA	1	19	885	904	Cleavage
conserved	t0007603	91	CUFF.10919.1		2.5	24.804	UUCCAC-GGCUUUCUUGAAC	GUUCAAGAAAGCCUGUGGAA	1	19	1917	1936	Cleavage
conserved	t0007603	91	CUFF.26642.1		2	21.22	UUCCACGGCUUUCUUGAA	UUCAAGGAAGCCGUCGAA	1	18	94	111	Cleavage	GO:0000051:obsolete urea cycle intermediate metabolic process; GO:0006520:cellular amino acid metabolic process	GO:0004046:aminoacylase activity
conserved	t0007603	91	CUFF.34605.1		2.5	11.03	UUCCACGGCUUUCUUGAACUU	GAUUUCAAGGAAGCCGUUGGA	1	21	253	273	Cleavage
conserved	t0007603	91	CUFF.2251.1		3	14.875	UUCCACGGCUUUCUUGAACUU	AACUUCAGGGAAGUCGUGAAA	1	21	303	323	Cleavage
conserved	t0007603	91	CUFF.29953.1	Vacuolar protein sorting-associated protein 4-like	2	13.97	UUCCACGGCUUUCUUGAA	UUUGAGGAAGCUGUGGAA	1	18	522	539	Cleavage	GO:0006200:obsolete ATP catabolic process; GO:0006511:ubiquitin-dependent protein catabolic process	GO:0005524:ATP binding; GO:0008233:peptidase activity; GO:0016887:ATPase activity
conserved	t0007603	91	CUFF.21420.1		2	24.059	UUCCACGGCUUUCUUGAACUU	GACUUCGUGAAGGCCGUGGAA	1	21	136	156	Cleavage	GO:0009690:cytokinin metabolic process
conserved	t0007603	91	CUFF.50031.1		2.5	20.93	UUCCACGGCUUUCUUGAACUU	AAAUUGAGGGAAGCUGUGGAA	1	21	672	692	Cleavage
conserved	t0007603	91	CUFF.50030.1		2.5	20.93	UUCCACGGCUUUCUUGAACUU	AAAUUGAGGGAAGCUGUGGAA	1	21	672	692	Cleavage
conserved	t0007603	91	CUFF.2229.1		2.5	20.424	UUCCACG-GCUUUCUUGAAC	GUUCAAGAAAGCAUGUGGAA	1	19	606	625	Cleavage
conserved	t0007603	91	CUFF.3917.1		3	16.013	UUCCACGGCUUUCUUGAACUU	AACUUCAAUGAAGCUGUGGAU	1	21	1034	1054	Cleavage
conserved	t0007603	91	CUFF.28600.2		2	22.657	UUCCACGGCUUUCUUGAACU	ACUCCAAGAGAGUCGUGGAA	1	20	500	519	Cleavage
conserved	t0007603	91	CUFF.28600.1		2	22.657	UUCCACGGCUUUCUUGAACU	ACUCCAAGAGAGUCGUGGAA	1	20	500	519	Cleavage
conserved	t0007603	91	CUFF.35222.1		3	18.793	UUCCAC-GGCUUUCUUGAAC	GUUCAAGAAAGCUUGUGGAA	1	19	1197	1216	Cleavage
conserved	t0007603	91	CUFF.44406.1		2	12.535	UUCCACGGCUUUCUUGAA	UUGAAGAAAGCUGUGGAG	1	18	286	303	Cleavage
conserved	t0007603	91	CUFF.918.1		2	18.462	UUCCACGGCUUUCUUGAACU	AAUUCAAAAAAGCUGUGGAG	1	20	1294	1313	Cleavage
conserved	t0007603	91	CUFF.33903.1		2.5	12.744	UUCCACGGCUUUCUUGAA	AUCAGGAAGGUCGUGGAA	1	18	989	1006	Cleavage
conserved	t0007603	91	gene.g25955.t1.1		3	18.926	UUCCACGGCUUUCUUGAACUU	AGCUUUGAGAAAGUCGUAGAA	1	21	49	69	Cleavage
conserved	t0007603	91	CUFF.33906.1		2.5	15.204	UUCCACGGCUUUCUUGAA	AUCAGGAAGGUCGUGGAA	1	18	1443	1460	Cleavage
conserved	t0007603	91	55255_g.1		2.5	23.175	UUCCACGGCU-UUCUUGAACUU	AGGCUCAAGAGGAGCCGUGGAA	1	21	74	95	Translation
conserved	t0007603	91	73352_g.1		2.5	24.442	UUCCACGGCU-UUCUUGAACUU	AGGCUCAAGAGGAGCCGUGGAA	1	21	74	95	Translation
conserved	t0007603	91	CUFF.26566.2		2.5	13.397	UUCCACGGCUUUCUUGAA	UUCAAGAAAGUUCUGGAA	1	18	552	569	Cleavage
conserved	t0007603	91	CUFF.45661.1		2.5	9.006	UUCCACGGCUUUCUUGAACUU	AAAAUCAAGAAAACUGUGGAA	1	21	219	239	Translation
conserved	t0007603	91	CUFF.26566.1		2.5	12.541	UUCCACGGCUUUCUUGAA	UUCAAGAAAGUUCUGGAA	1	18	701	718	Cleavage
conserved	t0007603	91	CUFF.7586.1		3	22.495	UUCCACGGCUUUCUUGAACUU	AACUUCAAGAAACCUGUGGGU	1	21	7653	7673	Translation	GO:0008152:metabolic process	GO:0030170:pyridoxal phosphate binding; GO:0047654:alliin lyase activity
conserved	t0007603	91	CUFF.51450.1	CTR1-like protein kinase	2.5	10.979	UUCCACGGCUUUCUUGAACUU	GACUUCAACAAAGCCAUGGAA	1	21	283	303	Cleavage	GO:0006468:protein phosphorylation; GO:0055114:oxidation-reduction process	GO:0004672:protein kinase activity; GO:0005524:ATP binding; GO:0016491:oxidoreductase activity
conserved	t0007603	91	CUFF.21810.1	ABA 8'-hydroxylase	2.5	17.656	UUCCACGGCUUUCUUGAA	UUCAGGGAAGCCGUUGAA	1	18	864	881	Cleavage	GO:0006118:obsolete electron transport; GO:0055114:oxidation-reduction process	GO:0005506:iron ion binding; GO:0009055:electron carrier activity; GO:0010295:(+)-abscisic acid 8'-hydroxylase activity; GO:0019825:oxygen binding; GO:0020037:heme binding
conserved	t0007603	91	CUFF.41022.1		2.5	18.046	UUCCACGGCUUUCUUGAA	UUCAAGGAAGCAGUGGAG	1	18	606	623	Cleavage
conserved	t0007603	91	CUFF.2580.1		2.5	15.549	UUCCACGGCUUUCUUGAACUU	AUGUUCACGAAAGAUGUGGAA	1	21	672	692	Cleavage
conserved	t0007603	91	CUFF.51449.1	CTR1-like protein kinase	2.5	10.979	UUCCACGGCUUUCUUGAACUU	GACUUCAACAAAGCCAUGGAA	1	21	283	303	Cleavage	GO:0006468:protein phosphorylation; GO:0055114:oxidation-reduction process	GO:0004672:protein kinase activity; GO:0005524:ATP binding; GO:0016491:oxidoreductase activity
conserved	t0007603	91	CUFF.44544.1		2	12.441	UUCCACGGCUUUCUUGAA	UUCAAUGAAGCUGUGGAA	1	18	1404	1421	Cleavage
conserved	t0007603	91	CUFF.11391.1		3	15.623	UUCCACGGCUUUCUUGAACUU	GAAUUUGAGAAGGCAGUGGAA	1	21	1446	1466	Cleavage
conserved	t0007603	91	CUFF.44544.2		2	12.441	UUCCACGGCUUUCUUGAA	UUCAAUGAAGCUGUGGAA	1	18	1635	1652	Cleavage
conserved	t0007603	91	CUFF.44543.1		2	12.441	UUCCACGGCUUUCUUGAA	UUCAAUGAAGCUGUGGAA	1	18	1575	1592	Cleavage
conserved	t0007603	91	CUFF.6142.1		2	18.509	UUCCACGGCUUUCUUGAA	UUCAACAAGGCUGUGGAA	1	18	1666	1683	Cleavage	GO:0009395:phospholipid catabolic process; GO:0035556:intracellular signal transduction; GO:0007242:intracellular signaling cascade	GO:0004629:phospholipase C activity
conserved	t0007603	91	CUFF.36197.1		3	14.484	UUCCACGGCUUUCUUGAACUU	AUGUUCAAUGAAGUUGUGGAG	1	21	2318	2338	Cleavage
conserved	t0007603	91	CUFF.42626.1		2.5	17.275	UUCCACGGCUUUCUUGAA	UUUAAGAAAGUAGUGGAA	1	18	602	619	Cleavage
conserved	t0007603	91	CUFF.6143.1		2	18.461	UUCCACGGCUUUCUUGAA	UUCAACAAGGCUGUGGAA	1	18	3237	3254	Cleavage	GO:0009395:phospholipid catabolic process; GO:0035556:intracellular signal transduction; GO:0007242:intracellular signaling cascade	GO:0004629:phospholipase C activity
conserved	t0007603	91	CUFF.44872.1		2.5	16.492	UUCCACGGCUUUCUUGAACUU	AAUUUUAAGCAAACCGUGGAA	1	21	6297	6317	Translation		GO:0043424:protein histidine kinase binding
conserved	t0007603	91	CUFF.3497.2		2.5	14.902	UUCCACGGCUUUCUUGAAC	GUCCAAGAAAACUGUGGAA	1	19	567	585	Translation		GO:0016787:hydrolase activity
conserved	t0007603	91	CUFF.3497.1		2.5	14.902	UUCCACGGCUUUCUUGAAC	GUCCAAGAAAACUGUGGAA	1	19	671	689	Translation		GO:0016787:hydrolase activity
conserved	t0007603	91	CUFF.8586.1		3	17.946	UUCCACGGCUUUCUUGAA	AGCAAGGAAGUCGUGGAA	1	18	498	515	Cleavage
conserved	t0007603	91	CUFF.619.2	Cyclin-dependent protein kinase p34cdc2	3	17.452	UUCCACGGCUUUCUUGAAC	GUUCGAGUGGGCUGUGGAA	1	19	904	922	Cleavage	GO:0006468:protein phosphorylation; GO:0007020:microtubule nucleation; GO:0009069:serine family amino acid metabolic process; GO:0016998:cell wall macromolecule catabolic process	GO:0004674:protein serine/threonine kinase activity; GO:0004713:protein tyrosine kinase activity; GO:0005524:ATP binding
conserved	t0007603	91	CUFF.7860.1		2.5	17.879	UUCCACGGCUUUCUUGAACU	ACUUCAAGAAAUUCGUGGAU	1	20	107	126	Translation
conserved	t0007603	91	CUFF.37920.1		3	20.472	UUCCACGGCUUUCUUGAA	AGCAGGAGAGCCGUGGAA	1	18	376	393	Cleavage	GO:0000902:cell morphogenesis; GO:0006623:protein targeting to vacuole; GO:0008033:tRNA processing; GO:0016049:cell growth; GO:0048193:Golgi vesicle transport	GO:0016787:hydrolase activity
conserved	t0007603	91	CUFF.42875.2		3	16.923	UUCCACGGCUUUCUUGAA	GUCAGGGAAGUUGUGGAA	1	18	721	738	Cleavage
conserved	t0007603	91	CUFF.59977.1		2.5	10.645	UUCCACGGCUUUCUUGAA	UUCAAGAAUGCUGUGGGG	1	18	18	35	Translation
conserved	t0007603	91	CUFF.25795.1		3	16.84	UUCCACGGCUUUCUUGAACU	GGUUCAGAAAAGAUGUGGAA	1	20	187	206	Cleavage
conserved	t0007603	91	CUFF.41413.1		3	18.759	UUCCACGGCUUUCUUGAACUU	AGCUUCAAGAUAGUUGUGGAU	1	21	1809	1829	Translation	GO:0006508:proteolysis	GO:0004252:serine-type endopeptidase activity; GO:0008240:tripeptidyl-peptidase activity
conserved	t0007603	91	CUFF.37338.1		3	14.125	UUCCACGGCUUUCUUGAA	UUCAAGAAGGUUGUAGAA	1	18	311	328	Cleavage
conserved	t0007603	91	66149_g.1		3	14.127	UUCCACGGCUUUCUUGAA	UUUAAGAAGGUGGUGGAA	1	18	60	77	Cleavage	GO:0006952:defense response	GO:0043531:ADP binding
conserved	t0007603	91	CUFF.55123.2		3	17.54	UUCCACGGCUUUCUUGAACUU	AAAAUCCAGAAAGCUGUGGAG	1	21	369	389	Cleavage	GO:0050789:regulation of biological process
conserved	t0007603	91	CUFF.50922.1		3	23.192	UUCCACGGCUUUCUUGAACUU	AAUGUUGAGAACGCCGUGGAA	1	21	562	582	Translation
conserved	t0007603	91	52743_g.1		3	22.771	UUCCACGGCU-UUCUUGAACUU	AGGCUCAGGAGGAGCCGUGGAA	1	21	74	95	Translation
conserved	t0007603	91	CUFF.52938.1		3	12.074	UUCCACGGCUUUCUUGAACUU	GACUUCAAGAAAACUGAGGAA	1	21	36	56	Translation
conserved	t0007603	91	20807_g.1		3	22.254	UUCCACGGCU-UUCUUGAACUU	AGGCUCAGGAGGAGCCGUGGAA	1	21	88	109	Translation
conserved	t0009253	78	CUFF.17411.1		2.5	13.653	UCUCGGACCAGGCUCCAUUCC	GGAAUGAAGCCUGGUCCGACA	1	21	3233	3253	Cleavage
conserved	t0009253	78	CUFF.2543.1	Soluble acid invertase	2.5	20.384	UCUCGGACCAGGCUCCAUUCC	GGUGUGGAACUUGGUCCGGGA	1	21	1533	1553	Cleavage	GO:0005982:starch metabolic process; GO:0005985:sucrose metabolic process	GO:0004575:sucrose alpha-glucosidase activity
conserved	t0009253	78	CUFF.28095.1		2.5	18.984	UCUCGGACCAGGCUCCAUUC	GGAUUGAGCCAGGUCUGAGA	1	20	545	564	Translation
conserved	t0009253	78	CUFF.50055.2		2.5	14.176	UCUCGGACCAGGCUCCAUUC	GGAAGGAGUAUGGUCCGAGA	1	20	33	52	Translation
conserved	t0009253	78	CUFF.5624.1		2.5	19.748	UCUCGGACCAGGCUCCAU	UUGGAGCCUGGUCAGAGA	1	18	2216	2233	Cleavage	GO:0055085:transmembrane transport
conserved	t0009253	78	CUFF.50055.1		2.5	13.028	UCUCGGACCAGGCUCCAUUC	GGAAGGAGUAUGGUCCGAGA	1	20	1954	1973	Translation
conserved	t0009253	78	CUFF.8216.1		2	17.16	UCUCGGACCAGGCUCCAU	AUAGAGCUUGGUCUGAGA	1	18	262	279	Cleavage
conserved	t0009253	78	CUFF.4482.1		3	21.096	UCUCGGACCAGGCUCCAUUCC	GCAAUGCAGUCUGGUGCGAGA	1	21	1661	1681	Cleavage	GO:0006261:DNA-dependent DNA replication	GO:0003677:DNA binding; GO:0003887:DNA-directed DNA polymerase activity
conserved	t0009253	78	CUFF.14847.1		2.5	14.292	UCUCGGACCAGGCUCCAU	AUGGGGCCUGGUAUGAGA	1	18	2468	2485	Cleavage	GO:0000086:G2/M transition of mitotic cell cycle; GO:0009934:regulation of meristem structural organization; GO:0051301:cell division
conserved	t0009253	78	CUFF.19391.1		2.5	16.532	UCUCGGACCAGGCUCCAUU	GGUUGAGUCUGGUCUGAGA	1	19	1615	1633	Cleavage
conserved	t0009253	78	CUFF.20473.1		3	14.077	UCUCGGACCAGGCUCCAUU	AGUGGACCCUGGUUUGGGA	1	19	2553	2571	Cleavage
conserved	t0009253	78	CUFF.20473.2		3	14.077	UCUCGGACCAGGCUCCAUU	AGUGGACCCUGGUUUGGGA	1	19	2695	2713	Cleavage
conserved	t0009253	78	CUFF.49433.1		3	18.142	UCUCGGACCAGGCUCCAUU	GGUGGAGCCUGCUCUGAGC	1	19	359	377	Cleavage
conserved	t0009253	78	CUFF.20969.2	Beta-amyrin synthase	2.5	23.28	UCUCGGACCAGGCUCCAU	AUGGUGCCUGGUUUGGGA	1	18	1383	1400	Cleavage	GO:0006636:unsaturated fatty acid biosynthetic process; GO:0006655:phosphatidylglycerol biosynthetic process; GO:0009555:pollen development; GO:0010027:thylakoid membrane organization; GO:0015995:chlorophyll biosynthetic process; GO:0016117:carotenoid biosynthetic process; GO:0016126:sterol biosynthetic process; GO:0019288:isopentenyl diphosphate biosynthetic process, methylerythritol 4-phosphate…	GO:0016871:cycloartenol synthase activity
conserved	t0009253	78	CUFF.20969.1	Beta-amyrin synthase	2.5	23.28	UCUCGGACCAGGCUCCAU	AUGGUGCCUGGUUUGGGA	1	18	2086	2103	Cleavage	GO:0006636:unsaturated fatty acid biosynthetic process; GO:0006655:phosphatidylglycerol biosynthetic process; GO:0009555:pollen development; GO:0010027:thylakoid membrane organization; GO:0015995:chlorophyll biosynthetic process; GO:0016117:carotenoid biosynthetic process; GO:0016126:sterol biosynthetic process; GO:0019288:isopentenyl diphosphate biosynthetic process, methylerythritol 4-phosphate…	GO:0016871:cycloartenol synthase activity
conserved	t0009253	78	CUFF.6490.1		3	24.935	UCUCGGACCAGGCUCCAUU	AGUCGGGCCUAGUCCGAGA	1	19	353	371	Translation
conserved	t0009253	78	gene.g33442.t1.1		3	24.828	UCUCGGACCAGGCUCCAUU	GAUGGGGCCGGGUCCAAGA	1	19	402	420	Translation		GO:0005488:binding
conserved	t0009253	78	CUFF.31507.1	Phytoene desaturase	3	18.64	UCUCGGACCAGGCUCCAUU	GAUGGAGACUGGUAUGAGA	1	19	885	903	Cleavage	GO:0006694:steroid biosynthetic process; GO:0010155:regulation of proton transport; GO:0016117:carotenoid biosynthetic process; GO:0016120:carotene biosynthetic process; GO:0046777:protein autophosphorylation; GO:0055114:oxidation-reduction process	GO:0016166:phytoene dehydrogenase activity; GO:0016719:carotene 7,8-desaturase activity
conserved	t0009253	78	CUFF.31507.2	Phytoene desaturase	3	18.64	UCUCGGACCAGGCUCCAUU	GAUGGAGACUGGUAUGAGA	1	19	933	951	Cleavage	GO:0006694:steroid biosynthetic process; GO:0010155:regulation of proton transport; GO:0016117:carotenoid biosynthetic process; GO:0016120:carotene biosynthetic process; GO:0046777:protein autophosphorylation; GO:0055114:oxidation-reduction process	GO:0016166:phytoene dehydrogenase activity; GO:0016719:carotene 7,8-desaturase activity
conserved	t0009253	78	CUFF.7508.1		3	24.263	UCUCGGACCAGGCUCCAUUC	GCAUGGAGUCUCGUCCAAGA	1	20	1627	1646	Translation	GO:0006547:histidine metabolic process; GO:0006558:L-phenylalanine metabolic process; GO:0006568:tryptophan metabolic process; GO:0006570:tyrosine metabolic process; GO:0009821:alkaloid biosynthetic process; GO:0042432:indole biosynthetic process	GO:0004058:aromatic-L-amino-acid decarboxylase activity; GO:0004837:tyrosine decarboxylase activity; GO:0030170:pyridoxal phosphate binding
conserved	t0009253	78	CUFF.16988.1	Expansin	3	19.381	UCUCGGACCAGGCUCCAU	GUGGAGCUUGCUUUGAGA	1	18	281	298	Cleavage	GO:0009664:plant-type cell wall organization
conserved	t0009253	78	CUFF.21717.1	Expansin	3	24.541	UCUCGGACCAGGCUCCAU	GUGGGGCUUGCUUCGAGA	1	18	678	695	Cleavage	GO:0006949:syncytium formation; GO:0009664:plant-type cell wall organization
conserved	t0009253	78	CUFF.5288.2		2.5	19.937	UCUCGGACCAGGCUCCAU	AUGAAGACUGGUCCGAGG	1	18	1679	1696	Cleavage
conserved	t0009253	78	CUFF.10159.1	Cyclin-dependent protein kinase p34cdc2	3	24.408	UCUCGGACCAGGCUCCAU	AUGGAGCUUGUUCAGAGA	1	18	1667	1684	Cleavage	GO:0006468:protein phosphorylation	GO:0004715:non-membrane spanning protein tyrosine kinase activity; GO:0005524:ATP binding
conserved	t0009253	78	CUFF.30617.1		3	17.591	UCUCGGACCAGGCUCCAU	AUGGGGUCUGAUUCGGGA	1	18	647	664	Cleavage	GO:0001731:formation of translation preinitiation complex; GO:0006446:regulation of translational initiation	GO:0003743:translation initiation factor activity; GO:0031369:translation initiation factor binding
conserved	t0009253	78	CUFF.27258.1		3	19.119	UCUCGGACCAGGCUCCAU	AUGGAGCAUGGUUCUAGA	1	18	8877	8894	Translation
conserved	t0009253	78	CUFF.27258.2		3	19.119	UCUCGGACCAGGCUCCAU	AUGGAGCAUGGUUCUAGA	1	18	9085	9102	Translation
conserved	t0009253	78	CUFF.53826.1	Blight resistance protein RGA1	3	18.641	UCUCGGACCAGGCUCCAUU	GAUGAAGACUGGUCUGAGG	1	19	330	348	Cleavage
conserved	t0009253	78	CUFF.2649.1		3	16.186	UCUCGGACCAGGCUCCAUU	GAUGAGCCCUGGUUCGAGA	1	19	1794	1812	Cleavage
conserved	t0009968	73	CUFF.45040.1		0.5	24.902	UGCAUUUGCACCUGCACCUGA	UCAGGUGCAGGUGUAAAUGCA	1	21	156	176	Cleavage		GO:0005488:binding
conserved	t0009968	73	CUFF.45040.2		0.5	24.902	UGCAUUUGCACCUGCACCUGA	UCAGGUGCAGGUGUAAAUGCA	1	21	204	224	Cleavage		GO:0005488:binding
conserved	t0009968	73	CUFF.39993.1	Inward rectifying shaker-like K+ channel	2	19.178	UGCAUUUGCACCUGCACCUG	CGGGUGCAGGUGCGGAUGUG	1	20	2052	2071	Cleavage
conserved	t0009968	73	CUFF.37968.1		2.5	21.842	UGCAUUUGCACCUGCACCUG	CAGGUGCAGUUGCAAUUGCA	1	20	722	741	Translation
conserved	t0009968	73	82549_g.1		2	15.558	UGCAUUUGCACCUGCACC	AAUGCAGGUGCAAAUGCA	1	18	53	70	Cleavage
conserved	t0009968	73	CUFF.28902.1		3	21.228	UGCAUUUGCACCUGCACCUGA	UUGGGUGCGGGUGCGAGUCCA	1	21	813	833	Cleavage
conserved	t0009968	73	CUFF.10862.1		3	19.669	UGCAUUUGCACCUGCACCUGA	UUGGGUGUGGGUGCAAGUCCA	1	21	673	693	Cleavage
conserved	t0009968	73	CUFF.2211.1		2	17.369	UGCAUUUGCACCUGCACCUGA	UCUGGUGCAGGUACAAGUGUA	1	21	2336	2356	Translation
conserved	t0009968	73	CUFF.2211.2		2	17.369	UGCAUUUGCACCUGCACCUGA	UCUGGUGCAGGUACAAGUGUA	1	21	2496	2516	Translation
conserved	t0009968	73	CUFF.16696.1		3	17.98	UGCAUUUGCACCUGCACCUGA	UCUGGUGCAGGUGUAGAUCUA	1	21	744	764	Cleavage
conserved	t0009968	73	CUFF.16695.1		3	17.98	UGCAUUUGCACCUGCACCUGA	UCUGGUGCAGGUGUAGAUCUA	1	21	935	955	Cleavage
conserved	t0009968	73	CUFF.39591.1	Phospholipase D	2	19.108	UGCAUUUGCACCUGCACCU	GGGUCCAGGUGCAAAUGUG	1	19	1080	1098	Cleavage
conserved	t0009968	73	CUFF.58837.1		2	22.704	UGCAUUUGCACCUGCACCU	AGUUGCAGGUGAAAAUGCA	1	19	730	748	Cleavage	GO:0000272:polysaccharide catabolic process; GO:0005982:starch metabolic process; GO:0005985:sucrose metabolic process	GO:0016161:beta-amylase activity; GO:0043169:cation binding
conserved	t0009968	73	CUFF.58837.2		2	22.704	UGCAUUUGCACCUGCACCU	AGUUGCAGGUGAAAAUGCA	1	19	755	773	Cleavage	GO:0000272:polysaccharide catabolic process; GO:0005982:starch metabolic process; GO:0005985:sucrose metabolic process	GO:0016161:beta-amylase activity; GO:0043169:cation binding
conserved	t0009968	73	CUFF.12014.1	Cyclin-dependent protein kinase p34cdc2	2	17.229	UGCAUUUGCACCUGCACCU	AGGUGCAGUUCCAAAUGCA	1	19	506	524	Translation		GO:0016301:kinase activity
conserved	t0009968	73	CUFF.32585.1		3	18.22	UGCAUUUGCACCUGCACCUG	CAGAUGGAGGUGCAAAUGCU	1	20	1917	1936	Cleavage
conserved	t0009968	73	CUFF.37631.1	Protein phosphatase 2C	2	17.664	UGCAUUUGCACCUGCACC	UGUGCAGGGGCAAAUGCA	1	18	280	297	Translation	GO:0006470:protein dephosphorylation	GO:0004721:phosphoprotein phosphatase activity
conserved	t0009968	73	CUFF.1652.1		3	16.646	UGCAUUUGCACCUGCACCUG	CGGGUGUGGGAGCAGAUGCG	1	20	401	420	Translation
conserved	t0009968	73	CUFF.36051.1		2.5	19.85	UGCAUUUGCACCUGCACCUGA	UUUGGUGCAGUUGUAAAUGCU	1	21	2946	2966	Translation	GO:0006397:mRNA processing
conserved	t0009968	73	CUFF.24415.2		2.5	17.752	UGCAUUUGCACCUGCACCUGA	UUUGGUGCAGUUGUAAAUGCU	1	21	2787	2807	Translation	GO:0006397:mRNA processing
conserved	t0009968	73	CUFF.24415.1		2.5	17.752	UGCAUUUGCACCUGCACCUGA	UUUGGUGCAGUUGUAAAUGCU	1	21	2825	2845	Translation	GO:0006397:mRNA processing
conserved	t0009968	73	CUFF.32353.1		3	15.525	UGCAUUUGCACCUGCACCUGA	UAAGUUGUGGGUGUAAAUGUA	1	21	615	635	Cleavage
conserved	t0009968	73	CUFF.19130.1		3	17.936	UGCAUUUGCACCUGCACCUGA	UAAGUUGUGGGUGUAAAUGCG	1	21	11	31	Cleavage
conserved	t0009968	73	CUFF.13309.1		3	20.1	UGCAUUUGCACCUGCACCUGA	UUGGGUGCAUGUGGGAAUGUA	1	21	485	505	Cleavage
conserved	t0009968	73	CUFF.9578.1	Sucrose phosphate synthase	3	14.626	UGCAUUUGCACCUGCACCU	AGGUGUCGGUGCAGGUGCG	1	19	329	347	Cleavage	GO:0007049:cell cycle
conserved	t0009968	73	CUFF.31651.1		2	23.67	UGCAUUUGCACCUG-CACC	GGUGUCAGGUGCAAAUGCA	1	18	3692	3710	Cleavage
conserved	t0009968	73	CUFF.11410.2	Squamosa promoter binding-like protein	3	19.396	UGCAUUUGCACCUGCACCUG	UAGGAGCAGUUGCAGGUGCA	1	20	1860	1879	Translation	GO:0006468:protein phosphorylation; GO:0007169:transmembrane receptor protein tyrosine kinase signaling pathway; GO:0009069:serine family amino acid metabolic process	GO:0004674:protein serine/threonine kinase activity; GO:0004713:protein tyrosine kinase activity; GO:0005524:ATP binding
conserved	t0009968	73	CUFF.11410.1	Squamosa promoter binding-like protein	3	19.396	UGCAUUUGCACCUGCACCUG	UAGGAGCAGUUGCAGGUGCA	1	20	1932	1951	Translation	GO:0006468:protein phosphorylation; GO:0007169:transmembrane receptor protein tyrosine kinase signaling pathway; GO:0009069:serine family amino acid metabolic process	GO:0004674:protein serine/threonine kinase activity; GO:0004713:protein tyrosine kinase activity; GO:0005524:ATP binding
conserved	t0009968	73	CUFF.9935.2	Monodehydroascorbate reductase	3	24.629	UGCAUUUGCACCUGCACCUG	UAGUUGGAGGUGGAAAUGCA	1	20	311	330	Cleavage	GO:0006118:obsolete electron transport; GO:0019852:L-ascorbic acid metabolic process; GO:0055114:oxidation-reduction process	GO:0016656:monodehydroascorbate reductase (NADH) activity; GO:0050660:flavin adenine dinucleotide binding
conserved	t0009968	73	CUFF.9935.1	Monodehydroascorbate reductase	3	24.629	UGCAUUUGCACCUGCACCUG	UAGUUGGAGGUGGAAAUGCA	1	20	435	454	Cleavage	GO:0006118:obsolete electron transport; GO:0019852:L-ascorbic acid metabolic process; GO:0042744:hydrogen peroxide catabolic process; GO:0055114:oxidation-reduction process	GO:0005524:ATP binding; GO:0009055:electron carrier activity; GO:0016656:monodehydroascorbate reductase (NADH) activity; GO:0050660:flavin adenine dinucleotide binding
conserved	t0009968	73	CUFF.1706.2		3	15.088	UGCAUUUGCACCUGCACCUG	CGGGUUCAGGUCAAAAUGCA	1	20	198	217	Translation		GO:0016772:transferase activity, transferring phosphorus-containing groups
conserved	t0009968	73	CUFF.187.2		2.5	12.256	UGCAUUUGCACCUGCACCUG	CUGGUGAAAGUGUAAAUGCA	1	20	1439	1458	Cleavage	GO:0000381:regulation of alternative mRNA splicing, via spliceosome; GO:0009845:seed germination; GO:0009846:pollen germination	GO:0000166:nucleotide binding; GO:0003723:RNA binding
conserved	t0010286	71	CUFF.17411.1		2	13.653	UCUCGGACCAGGCUUCGUUCC	GGAAUGAAGCCUGGUCCGACA	1	21	3233	3253	Cleavage
conserved	t0010286	71	CUFF.3852.1		1.5	19.861	UCUCGGACCAGGCUUCGUUC	GCACGAAGCCUUGUCUGAGA	1	20	978	997	Translation		GO:0016874:ligase activity
conserved	t0010286	71	CUFF.40178.1		2.5	20.944	UCUCGGACCAGGCUUCGUUCC	GGUGCGAACCCUGGUUCGGGA	1	21	8981	9001	Cleavage	GO:0006278:RNA-dependent DNA biosynthetic process; GO:0016567:protein ubiquitination	GO:0003723:RNA binding; GO:0003964:RNA-directed DNA polymerase activity; GO:0004842:ubiquitin-protein transferase activity; GO:0008270:zinc ion binding
conserved	t0010286	71	CUFF.40178.2		2.5	20.944	UCUCGGACCAGGCUUCGUUCC	GGUGCGAACCCUGGUUCGGGA	1	21	8996	9016	Cleavage	GO:0006278:RNA-dependent DNA biosynthetic process; GO:0016567:protein ubiquitination	GO:0003723:RNA binding; GO:0003964:RNA-directed DNA polymerase activity; GO:0004842:ubiquitin-protein transferase activity; GO:0008270:zinc ion binding
conserved	t0010286	71	CUFF.35364.1		3	24.993	UCUCGGACCAGGCUUCGUUC	GAAUGAAGCUGAGUCCGAGA	1	20	180	199	Translation	GO:0000051:obsolete urea cycle intermediate metabolic process; GO:0006144:purine nucleobase metabolic process; GO:0019381:atrazine catabolic process; GO:0043419:urea catabolic process	GO:0009039:urease activity; GO:0016151:nickel cation binding
conserved	t0010286	71	CUFF.46095.1	Putative basic leucine-zipper transcription factor	3	17.982	UCUCGGACCAGGCUUCGUUC	GGACGAAGUGUGGUCAGAGA	1	20	563	582	Translation		GO:0097159:organic cyclic compound binding; GO:1901363:heterocyclic compound binding
conserved	t0010286	71	CUFF.46094.1	Putative basic leucine-zipper transcription factor	3	17.982	UCUCGGACCAGGCUUCGUUC	GGACGAAGUGUGGUCAGAGA	1	20	563	582	Translation		GO:0097159:organic cyclic compound binding; GO:1901363:heterocyclic compound binding
conserved	t0010286	71	CUFF.46094.2	Putative basic leucine-zipper transcription factor	3	17.982	UCUCGGACCAGGCUUCGUUC	GGACGAAGUGUGGUCAGAGA	1	20	563	582	Translation		GO:0097159:organic cyclic compound binding; GO:1901363:heterocyclic compound binding
conserved	t0010286	71	CUFF.47341.1	Ethylene response factor	2.5	17.227	UCUCGGACCAGGCUUCGU	CCGAAGCUUGGUUCGAGG	1	18	2205	2222	Cleavage
conserved	t0010286	71	CUFF.30807.2		3	12.399	UCUCGGACCAGGCUUCGU	AGUAAGCCUGGUCCGAGA	1	18	4	21	Cleavage
conserved	t0010286	71	CUFF.5288.2		2	19.937	UCUCGGACCAGGCUUCGU	AUGAAGACUGGUCCGAGG	1	18	1679	1696	Cleavage
conserved	t0010286	71	CUFF.30807.1		3	18.642	UCUCGGACCAGGCUUCGU	AGUAAGCCUGGUCCGAGA	1	18	1685	1702	Cleavage
conserved	t0010286	71	CUFF.4151.1		2.5	16.74	UCUCGGACCAGGCUUCGUU	AACGAUGUCUUGUCCGAGA	1	19	273	291	Translation
conserved	t0010286	71	CUFF.53826.1	Blight resistance protein RGA1	2.5	18.641	UCUCGGACCAGGCUUCGUU	GAUGAAGACUGGUCUGAGG	1	19	330	348	Cleavage
conserved	t0010286	71	CUFF.24430.1		2.5	17.896	UCUCGGACCAGGCUUCGUU	GGCGGAGCCUGAUCCGAGG	1	19	994	1012	Cleavage
conserved	t0010286	71	CUFF.2649.1		2.5	16.186	UCUCGGACCAGGCUUCGUU	GAUGAGCCCUGGUUCGAGA	1	19	1794	1812	Cleavage
conserved	t0010286	71	CUFF.50055.2		3	14.176	UCUCGGACCAGGCUUCGUUC	GGAAGGAGUAUGGUCCGAGA	1	20	33	52	Translation
conserved	t0010286	71	CUFF.50055.1		3	13.028	UCUCGGACCAGGCUUCGUUC	GGAAGGAGUAUGGUCCGAGA	1	20	1954	1973	Translation
conserved	t0010286	71	CUFF.38.1		2	17.126	UCUCGGACCAGGCUUCGU	ACAAAGCCUAGUCCGAGA	1	18	1033	1050	Translation
conserved	t0010286	71	64459_g.1		3	20.179	UCUCGGACCAGGCUUCGUU	AACAGAGUAUGGUCCGAGA	1	19	377	395	Translation	GO:0006952:defense response	GO:0043531:ADP binding
conserved	t0010286	71	28262_g.1		3	20.998	UCUCGGACCAGGCUUCGUU	AACAGAGUAUGGUCCGAGA	1	19	97	115	Translation	GO:0006952:defense response	GO:0043531:ADP binding
conserved	t0010286	71	CUFF.26951.1		3	22.73	UCUCGGACCAGGCUUCGU	ACGAAGGCUGGUCCAGGA	1	18	1718	1735	Cleavage	GO:0009611:response to wounding; GO:0009620:response to fungus; GO:0009695:jasmonic acid biosynthetic process; GO:0009753:response to jasmonic acid; GO:0009790:embryo development; GO:0010027:thylakoid membrane organization; GO:0019375:galactolipid biosynthetic process; GO:0030259:lipid glycosylation; GO:0046486:glycerolipid metabolic process	GO:0030246:carbohydrate binding; GO:0046509:1,2-diacylglycerol 3-beta-galactosyltransferase activity
conserved	t0010286	71	CUFF.8216.1		3	17.16	UCUCGGACCAGGCUUCGU	AUAGAGCUUGGUCUGAGA	1	18	262	279	Cleavage
conserved	t0010286	71	CUFF.12971.2		3	19.39	UCUCGGACCAGGC-UUCGU	AUGAAUGCUUGGUCCGAGA	1	18	1075	1093	Cleavage	GO:0032781:positive regulation of ATPase activity	GO:0001671:ATPase activator activity; GO:0051087:chaperone binding
conserved	t0010286	71	CUFF.8573.1		3	17.41	UCUCGGACCAGGCUUCGUU	AUCCAAUCCUGGUCCGAGA	1	19	154	172	Cleavage
conserved	t0012867	59	CUFF.17411.1		2.5	13.653	UCUCGGACCAGGCUUCACUCC	GGAAUGAAGCCUGGUCCGACA	1	21	3233	3253	Cleavage
conserved	t0012867	59	CUFF.2543.1	Soluble acid invertase	2.5	20.384	UCUCGGACCAGGCUUCACUCC	GGUGUGGAACUUGGUCCGGGA	1	21	1533	1553	Cleavage	GO:0005982:starch metabolic process; GO:0005985:sucrose metabolic process	GO:0004575:sucrose alpha-glucosidase activity
conserved	t0012867	59	CUFF.39239.1		3	19.641	UCUCGGACCAGGCUUCAC	GUGAAGCCUGGUUCGAUC	1	18	266	283	Cleavage
conserved	t0012867	59	CUFF.5188.1	L-ascorbate oxidase	3	17.243	UCUCGGACCAGGCUUCACU	AGUGAAGUUUGGUUCGAAA	1	19	1125	1143	Cleavage	GO:0006118:obsolete electron transport; GO:0019852:L-ascorbic acid metabolic process; GO:0046274:lignin catabolic process; GO:0055114:oxidation-reduction process	GO:0005507:copper ion binding; GO:0008447:L-ascorbate oxidase activity; GO:0052716:hydroquinone:oxygen oxidoreductase activity
conserved	t0012867	59	CUFF.8600.1		3	20.59	UCUCGGACCAGGCUUCACU	AGAGAAGUCUGGUCUGAGC	1	19	94	112	Cleavage
conserved	t0012867	59	CUFF.30807.2		3	12.399	UCUCGGACCAGGCUUCAC	AGUAAGCCUGGUCCGAGA	1	18	4	21	Cleavage
conserved	t0012867	59	CUFF.30924.1		2.5	11.951	UCUCGGACCAGGCUUCAC	GUGAAGUUUGGUUCGGGG	1	18	815	832	Cleavage
conserved	t0012867	59	CUFF.30807.1		3	18.642	UCUCGGACCAGGCUUCAC	AGUAAGCCUGGUCCGAGA	1	18	1685	1702	Cleavage
conserved	t0012867	59	CUFF.45298.2		3	15.881	UCUCGGACCAGGCUUCAC	UUGAGGCCUGGUUCGAGC	1	18	10	27	Cleavage
conserved	t0012867	59	CUFF.45298.1		3	15.881	UCUCGGACCAGGCUUCAC	UUGAGGCCUGGUUCGAGC	1	18	10	27	Cleavage
conserved	t0012867	59	CUFF.19391.1		2.5	16.532	UCUCGGACCAGGCUUCACU	GGUUGAGUCUGGUCUGAGA	1	19	1615	1633	Cleavage
conserved	t0012867	59	CUFF.20473.1		3	14.077	UCUCGGACCAGGCUUCACU	AGUGGACCCUGGUUUGGGA	1	19	2553	2571	Cleavage
conserved	t0012867	59	CUFF.20473.2		3	14.077	UCUCGGACCAGGCUUCACU	AGUGGACCCUGGUUUGGGA	1	19	2695	2713	Cleavage
conserved	t0012867	59	CUFF.5288.2		2.5	19.937	UCUCGGACCAGGCUUCAC	AUGAAGACUGGUCCGAGG	1	18	1679	1696	Cleavage
conserved	t0012867	59	CUFF.5624.1		3	19.748	UCUCGGACCAGGCUUCAC	UUGGAGCCUGGUCAGAGA	1	18	2216	2233	Cleavage	GO:0055085:transmembrane transport
conserved	t0012867	59	CUFF.49433.1		3	18.142	UCUCGGACCAGGCUUCACU	GGUGGAGCCUGCUCUGAGC	1	19	359	377	Cleavage
conserved	t0012867	59	CUFF.42827.1		3	24.474	UCUCGGACCAGGCUUCAC	GUGAAGUUUGGUCCAGGA	1	18	958	975	Cleavage
conserved	t0012867	59	CUFF.40178.1		3	20.944	UCUCGGACCAGGCUUCACUCC	GGUGCGAACCCUGGUUCGGGA	1	21	8981	9001	Cleavage	GO:0006278:RNA-dependent DNA biosynthetic process; GO:0016567:protein ubiquitination	GO:0003723:RNA binding; GO:0003964:RNA-directed DNA polymerase activity; GO:0004842:ubiquitin-protein transferase activity; GO:0008270:zinc ion binding
conserved	t0012867	59	CUFF.40178.2		3	20.944	UCUCGGACCAGGCUUCACUCC	GGUGCGAACCCUGGUUCGGGA	1	21	8996	9016	Cleavage	GO:0006278:RNA-dependent DNA biosynthetic process; GO:0016567:protein ubiquitination	GO:0003723:RNA binding; GO:0003964:RNA-directed DNA polymerase activity; GO:0004842:ubiquitin-protein transferase activity; GO:0008270:zinc ion binding
conserved	t0012867	59	CUFF.6490.1		3	24.935	UCUCGGACCAGGCUUCACU	AGUCGGGCCUAGUCCGAGA	1	19	353	371	Translation
conserved	t0012867	59	CUFF.12451.1		3	18.904	UCUCGGACCAGGCUUCACU	AGGGAAGCCUGAUCUGAGG	1	19	715	733	Cleavage	GO:0001510:RNA methylation; GO:0006412:translation; GO:0009793:embryo development ending in seed dormancy; GO:0042254:ribosome biogenesis	GO:0003735:structural constituent of ribosome
conserved	t0012867	59	CUFF.53826.1	Blight resistance protein RGA1	3	18.641	UCUCGGACCAGGCUUCAC	AUGAAGACUGGUCUGAGG	1	18	331	348	Cleavage
conserved	t0012867	59	gene.g8850.t1.1		3	12.256	UCUCGGACCAGGCUUCAC	GAGGAGCUUGGUCCGAGU	1	18	906	923	Cleavage	GO:0044710:single-organism metabolic process	GO:0016628:oxidoreductase activity, acting on the CH-CH group of donors, NAD or NADP as acceptor
conserved	t0012867	59	CUFF.2649.1		3	16.186	UCUCGGACCAGGCUUCAC	AUGAGCCCUGGUUCGAGA	1	18	1795	1812	Cleavage
conserved	t0012867	59	CUFF.16988.1	Expansin	3	19.381	UCUCGGACCAGGCUUCAC	GUGGAGCUUGCUUUGAGA	1	18	281	298	Cleavage	GO:0009664:plant-type cell wall organization
conserved	t0012867	59	CUFF.21717.1	Expansin	3	24.541	UCUCGGACCAGGCUUCAC	GUGGGGCUUGCUUCGAGA	1	18	678	695	Cleavage	GO:0006949:syncytium formation; GO:0009664:plant-type cell wall organization
conserved	t0012867	59	CUFF.27671.1		3	19.417	UCUCGGACCAGGCUUCACU	GGUGAAACAUGGUUUGAGA	1	19	84	102	Translation
conserved	t0012867	59	CUFF.24430.1		3	17.896	UCUCGGACCAGGCUUCACU	GGCGGAGCCUGAUCCGAGG	1	19	994	1012	Cleavage
conserved	t0012867	59	CUFF.20367.1		3	22.222	UCUCGGACCAGGCUUCACUC	GCGUGAAGUCUGG-CCGAGA	1	20	584	602	Cleavage	GO:0006412:translation; GO:0032259:methylation	GO:0005507:copper ion binding; GO:0008168:methyltransferase activity
conserved	t0013260	58	CUFF.38783.1		3	14.026	UGUUCGUUUCACGUCGGGUUCAC	GUGAACUUGAUGUCAAAUGAACA	1	23	1385	1407	Translation
conserved	t0013260	58	CUFF.38782.1		3	14.026	UGUUCGUUUCACGUCGGGUUCAC	GUGAACUUGAUGUCAAAUGAACA	1	23	1622	1644	Translation
conserved	t0013260	58	CUFF.30614.1		2.5	14.063	UGUUCGUUUCACGUCGGGUU	AACUCGGUGGGAAACGAACA	1	20	578	597	Translation
conserved	t0013260	58	CUFF.11883.1		3	12.049	UGUUCGUUUCACGUCGGGUU	AACCCGAAGUGAAAUGCACA	1	20	108	127	Cleavage
conserved	t0013260	58	CUFF.7361.1		3	14.474	UGUUCGUUUCACGUCGGGUUC	GAAACCGAGUUGAAACGAACA	1	21	1434	1454	Cleavage	GO:0007018:microtubule-based movement	GO:0003777:microtubule motor activity; GO:0005524:ATP binding; GO:0008017:microtubule binding
conserved	t0013260	58	CUFF.38513.1		2.5	16.183	UGUUCGUUUCACGUCGGGUUCA	UCAGCCCCAAGUGAAACGAGCA	1	22	1662	1683	Cleavage	GO:0009765:photosynthesis, light harvesting; GO:0018298:protein-chromophore linkage	GO:0016168:chlorophyll binding; GO:0046872:metal ion binding
conserved	t0013260	58	CUFF.8639.1		3	20.231	UGUUCGUUUCACGUCGGGUUC	GAUCCCAAUGUGAAGCGAACC	1	21	369	389	Cleavage
conserved	t0013260	58	CUFF.50097.1		2.5	13.007	UGUUCGUUUCACGUCGGG	ACUGGUGUGAAACGAACA	1	18	707	724	Cleavage
conserved	t0013260	58	CUFF.1327.1		3	14.867	UGUUCGUUUCACGUCGGGUUCACC	GGUUGUACCUACGUGAAAUGAAUA	1	24	209	232	Cleavage
conserved	t0014150	55	CUFF.38783.1		3	13.915	UUCGUUUCACGUCGGGUUCAC	GUGAACUUGAUGUCAAAUGAA	1	21	1385	1405	Cleavage
conserved	t0014150	55	CUFF.38782.1		3	13.915	UUCGUUUCACGUCGGGUUCAC	GUGAACUUGAUGUCAAAUGAA	1	21	1622	1642	Cleavage
conserved	t0014150	55	CUFF.11245.1		1.5	22.065	UUCGUUUCACGUCGGGUU	AACCCGACGUGGAACGAC	1	18	382	399	Cleavage
conserved	t0014150	55	CUFF.23005.2		2	17.707	UUCGUUUCACGUCGGGUUCACC	GUUCAAUCCGAUGUGGAAUGAA	1	22	1676	1697	Cleavage
conserved	t0014150	55	CUFF.23005.1		2	17.707	UUCGUUUCACGUCGGGUUCACC	GUUCAAUCCGAUGUGGAAUGAA	1	22	1746	1767	Cleavage
conserved	t0014150	55	CUFF.41438.1	Anthocyanin permease	2.5	17.185	UUCGUUUCACGUCGGGUUC	GAAGCUGACGUGGAAUGAA	1	19	1612	1630	Cleavage	GO:0006855:drug transmembrane transport	GO:0015238:drug transmembrane transporter activity; GO:0015297:antiporter activity
conserved	t0014150	55	CUFF.493.1		3	10.218	UUCGUUUCACGUCGGGUUCACCA	UGAUAAACCCGACGAGAAUCGAG	1	23	485	507	Translation
conserved	t0014150	55	CUFF.15664.1		3	14.718	UUCGUUUCACGUCGGGUUCAC	GGGGACCUGACGUUAAACGAU	1	21	601	621	Cleavage
conserved	t0014150	55	CUFF.16574.1		3	17.052	UUCGUUUCACGUCGGGUUCACCA	UGGGUAAUUUGAUAUGAAACGAA	1	23	698	720	Translation
conserved	t0014150	55	CUFF.31290.2		3	13.815	UUCGUUUCACGUCGGGUUCA	UGAACCCGACCCGAAAUGGA	1	20	109	128	Translation
conserved	t0014150	55	CUFF.31290.1		3	13.815	UUCGUUUCACGUCGGGUUCA	UGAACCCGACCCGAAAUGGA	1	20	109	128	Translation
conserved	t0014150	55	CUFF.44038.1		3	21.199	UUCGUUUCACGUCGGGUUCAC	GUUAUCUCGACGUGAAACAAA	1	21	633	653	Cleavage
conserved	t0014150	55	CUFF.4993.1	Vacuolar protein sorting-associated protein 4-like	3	15.942	UUCGUUUCACGUCGGGUUC	GAACCUGAUAUGAAACGGG	1	19	77	95	Translation	GO:0006508:proteolysis; GO:0009627:systemic acquired resistance; GO:0009697:salicylic acid biosynthetic process; GO:0051301:cell division	GO:0005524:ATP binding; GO:0008233:peptidase activity; GO:0017111:nucleoside-triphosphatase activity
conserved	t0014150	55	CUFF.6420.1		3	18.838	UUCGUUUCACGUCGGGUU	UUCCCGAUGUGAAAUGAA	1	18	104	121	Cleavage
conserved	t0014150	55	CUFF.55769.1		3	10.358	UUCGUUUCACGUCGGGUUC	GAAUCCGACAUGAUACGAA	1	19	55	73	Translation
conserved	t0014150	55	CUFF.20744.1		3	21.162	UUCGUUUCACGUCGGGUUC	GGAACCGACGUGGAAUGAG	1	19	67	85	Cleavage
conserved	t0014150	55	CUFF.52142.4		3	10.684	UUCGUUUCACGUCGGGUU	CAUCUGAUGUGAAAUGAA	1	18	1126	1143	Cleavage
conserved	t0014150	55	CUFF.52142.5		3	10.684	UUCGUUUCACGUCGGGUU	CAUCUGAUGUGAAAUGAA	1	18	1256	1273	Cleavage
conserved	t0014150	55	CUFF.30614.1		2.5	14.175	UUCGUUUCACGUCGGGUU	AACUCGGUGGGAAACGAA	1	18	578	595	Translation
conserved	t0014336	54	CUFF.17411.1		0.5	21.119	GGGAUGUUGUCUGGCUCGAUG	CCUCGAGCCAGACAACAUUCC	1	21	3358	3378	Cleavage
conserved	t0014336	54	CUFF.31590.1		3	20.038	GGGAUGUUGUCUGGCUCGAUGC	GCACCGAGCCAGAUAGCAUUUG	1	22	132	153	Cleavage
conserved	t0014336	54	CUFF.1087.1	Actinidin	2.5	21.074	GGGAUGUUGUCUGGCUCGAUGC	GAAUCGGGCCGGCCAACAUUCC	1	22	1481	1502	Translation	GO:0006508:proteolysis; GO:0007568:aging; GO:0009723:response to ethylene	GO:0008234:cysteine-type peptidase activity
conserved	t0014336	54	CUFF.40856.1		3	16.368	GGGAUGUUGUCUGGCUCGAUG	CAUCGAGGAAGACGACAUCUC	1	21	540	560	Cleavage
conserved	t0014336	54	CUFF.22585.1	Cyclin-dependent protein kinase p34cdc2	3	16.374	GGGAUGUUGUCUGGCUCGAUG	CAUUAAGCCAGAAAACAUCCU	1	21	2098	2118	Translation	GO:0006468:protein phosphorylation; GO:0009069:serine family amino acid metabolic process; GO:0048544:recognition of pollen	GO:0004674:protein serine/threonine kinase activity; GO:0005524:ATP binding
conserved	t0014336	54	CUFF.40855.1		3	16.368	GGGAUGUUGUCUGGCUCGAUG	CAUCGAGGAAGACGACAUCUC	1	21	540	560	Cleavage
conserved	t0014336	54	CUFF.13538.1		2.5	12.846	GGGAU-GUUGUCUGGCUCGA	UCGAGCCAGACAACCAUCCC	1	19	483	502	Cleavage
conserved	t0014336	54	CUFF.28736.1		2.5	19.552	GGGAUGUUGUCUGGCUCGAUG	CAGCCAGCCAGAUGACAUCCU	1	21	621	641	Cleavage	GO:0009269:response to desiccation; GO:0009651:response to salt stress; GO:0042742:defense response to bacterium
conserved	t0014336	54	CUFF.47183.1		3	7.13	GGGAUGUUGUCUGGCUCGAUG	UAUCGUGCCAUACAACAUUUC	1	21	240	260	Translation
conserved	t0014336	54	CUFF.28736.2		2.5	19.552	GGGAUGUUGUCUGGCUCGAUG	CAGCCAGCCAGAUGACAUCCU	1	21	1618	1638	Cleavage
conserved	t0014336	54	CUFF.23310.1		3	16.594	GGGAUGUUGUCUGGCUCGAUGC	GCUUCAAUCCAGACGACAUCUC	1	22	886	907	Cleavage	GO:0006094:gluconeogenesis; GO:0006096:glycolytic process; GO:0006144:purine nucleobase metabolic process; GO:0006633:fatty acid biosynthetic process; GO:0010431:seed maturation; GO:0015976:carbon utilization; GO:0016310:phosphorylation	GO:0000287:magnesium ion binding; GO:0004743:pyruvate kinase activity; GO:0030955:potassium ion binding
conserved	t0014336	54	CUFF.10935.1		3	9.395	GGGAUGUUGUCUGGCUCGAUG	CCUCGAGCCGGAAAACAUUCA	1	21	137	157	Translation
conserved	t0014336	54	CUFF.46586.1		3	20.197	GGGAUGUUGUCUGGCUCGAUG	CAGCAAGCCAGAUGACAUUCU	1	21	699	719	Cleavage	GO:0009269:response to desiccation; GO:0009651:response to salt stress; GO:0042742:defense response to bacterium
conserved	t0014336	54	CUFF.25493.1		2	18.832	GGGAUGUUGUCUGGCUCGAUG	CGACGAGGCAGAAAACAUCCC	1	21	798	818	Translation
conserved	t0014336	54	CUFF.25758.1		3	15.932	GGGAUGUUGUCUGGCUCGAUG	CCUUGAGCCAGAAAACAUGCC	1	21	513	533	Translation
conserved	t0014336	54	CUFF.2127.1		2	22.057	GGGAUGUUGUCUGGCUCG	CAGGCCAGACAACAUCCU	1	18	1503	1520	Cleavage	GO:0006810:transport
conserved	t0014336	54	CUFF.46888.1	Putative uncoupling protein	3	19.34	GGGAUGUUGUCUGGCUCGAU	AGCGAGCCAGGCAAGAUCCA	1	20	495	514	Cleavage	GO:0006810:transport
conserved	t0014336	54	CUFF.8321.1		3	18.925	GGGAUGUUGUCUGGCUCGA	UCCAGCCGGACAGCGUCUC	1	19	784	802	Cleavage
conserved	t0014336	54	CUFF.21935.1		3	24.71	GGGAUGUUGUCUGGCUCGAUGC	GUGACGAGUCUGACAACAUACC	1	22	1213	1234	Cleavage	GO:0008152:metabolic process	GO:0003677:DNA binding; GO:0008409:5'-3' exonuclease activity
conserved	t0014336	54	CUFF.21934.1		3	19.84	GGGAUGUUGUCUGGCUCGAUGC	GUGACGAGUCUGACAACAUACC	1	22	9868	9889	Cleavage
conserved	t0014336	54	CUFF.33618.1	KUP1	3	23.63	GGGAUGUUGUCUGGCUCGAU	GUUGAGCCUGUCAACAUCUC	1	20	1168	1187	Translation
conserved	t0014336	54	CUFF.18969.1	Actinidin	3	8.951	GGGAUGUUGUCUGGCUCGAUG	CAGCUAGCCAUGCAACGUCCC	1	21	79	99	Translation		GO:0008233:peptidase activity
conserved	t0014336	54	CUFF.27914.1		3	17.627	GGGAUGUUGUCUGGCUCGAUG	CACCGAGUCCAACAACAUCUC	1	21	389	409	Translation	GO:0006534:cysteine metabolic process; GO:0016226:iron-sulfur cluster assembly	GO:0005524:ATP binding; GO:0008270:zinc ion binding; GO:0008483:transaminase activity; GO:0030170:pyridoxal phosphate binding; GO:0031071:cysteine desulfurase activity
conserved	t0014336	54	CUFF.33847.1		3	15.65	GGGAUGUUGUCUGGCUCGAUG	CGACGAUCUAGACAACAUUUU	1	21	36	56	Cleavage	GO:0010103:stomatal complex morphogenesis; GO:0019344:cysteine biosynthetic process	GO:0016787:hydrolase activity
conserved	t0014336	54	CUFF.33847.2		3	15.65	GGGAUGUUGUCUGGCUCGAUG	CGACGAUCUAGACAACAUUUU	1	21	36	56	Cleavage	GO:0010103:stomatal complex morphogenesis; GO:0019344:cysteine biosynthetic process	GO:0016787:hydrolase activity
conserved	t0014336	54	CUFF.14796.1		2.5	19.659	GGGAUGUUGUCUGGCUCG	CCAGCUGGACAGCAUCCC	1	18	436	453	Cleavage		GO:0003824:catalytic activity
conserved	t0014336	54	CUFF.19564.1		3	18.83	GGGAUGUUGUCUGGCUCG	UGAGCCGGAUAACAUCAC	1	18	1309	1326	Cleavage
conserved	t0014336	54	CUFF.17526.1		2.5	12.882	GGGAUGUUGUCUGGCUCG	CGGUCCAGGCAACAUCUC	1	18	2251	2268	Cleavage
conserved	t0014336	54	CUFF.17526.2		2.5	12.882	GGGAUGUUGUCUGGCUCG	CGGUCCAGGCAACAUCUC	1	18	2384	2401	Cleavage
conserved	t0014721	53	CUFF.17411.1		3	13.653	UCUCAGACCAGGCUUCAUUCC	GGAAUGAAGCCUGGUCCGACA	1	21	3233	3253	Cleavage
conserved	t0014721	53	CUFF.53826.1	Blight resistance protein RGA1	1.5	18.641	UCUCAGACCAGGCUUCAUU	GAUGAAGACUGGUCUGAGG	1	19	330	348	Cleavage
conserved	t0014721	53	CUFF.31808.1		2.5	17.968	UCUCAGACCAGGCUUCAUUCC	GAAAUGAACUCUGGUUUGAGG	1	21	650	670	Cleavage
conserved	t0014721	53	23982_g.1		3	20.919	UCUCAGACCAGGCUUCAUUC	GGAUGAGGGCUGGUGUGAGA	1	20	6	25	Cleavage
conserved	t0014721	53	CUFF.28095.1		2.5	18.984	UCUCAGACCAGGCUUCAUUC	GGAUUGAGCCAGGUCUGAGA	1	20	545	564	Translation
conserved	t0014721	53	CUFF.38675.1		3	10.319	UCUCAGACCAGGCUUCAUUC	GAUUGAAGCUGGGUUUGAGA	1	20	204	223	Translation
conserved	t0014721	53	CUFF.45673.2		3	20.745	UCUCAGACCAGGCUUCAUUC	GAAGGAAGCCUGCUUUGGGA	1	20	255	274	Cleavage
conserved	t0014721	53	gene.g732.t1.1		3	13.933	UCUCAGACCAGGCUUCAUUCC	GAAAUGAAGUAUGGUCUGGGC	1	21	1317	1337	Translation	GO:0006200:obsolete ATP catabolic process	GO:0005524:ATP binding; GO:0016887:ATPase activity
conserved	t0014721	53	CUFF.45673.1		3	20.745	UCUCAGACCAGGCUUCAUUC	GAAGGAAGCCUGCUUUGGGA	1	20	255	274	Cleavage
conserved	t0014721	53	CUFF.8600.1		3	20.59	UCUCAGACCAGGCUUCAUU	AGAGAAGUCUGGUCUGAGC	1	19	94	112	Cleavage
conserved	t0014721	53	CUFF.8216.1		2	17.16	UCUCAGACCAGGCUUCAU	AUAGAGCUUGGUCUGAGA	1	18	262	279	Cleavage
conserved	t0014721	53	CUFF.14847.1		2.5	14.292	UCUCAGACCAGGCUUCAU	AUGGGGCCUGGUAUGAGA	1	18	2468	2485	Cleavage	GO:0000086:G2/M transition of mitotic cell cycle; GO:0009934:regulation of meristem structural organization; GO:0051301:cell division
conserved	t0014721	53	CUFF.19391.1		2.5	16.532	UCUCAGACCAGGCUUCAUU	GGUUGAGUCUGGUCUGAGA	1	19	1615	1633	Cleavage
conserved	t0014721	53	CUFF.22307.1		2.5	14.922	UCUCAGACCAGGCUUCAUU	GAUGAAGCCUGUUCUGAAA	1	19	1954	1972	Cleavage	GO:0005982:starch metabolic process; GO:0005985:sucrose metabolic process	GO:0004575:sucrose alpha-glucosidase activity; GO:0033926:glycopeptide alpha-N-acetylgalactosaminidase activity
conserved	t0014721	53	CUFF.20473.1		3	14.077	UCUCAGACCAGGCUUCAUU	AGUGGACCCUGGUUUGGGA	1	19	2553	2571	Cleavage
conserved	t0014721	53	CUFF.20473.2		3	14.077	UCUCAGACCAGGCUUCAUU	AGUGGACCCUGGUUUGGGA	1	19	2695	2713	Cleavage
conserved	t0014721	53	CUFF.5624.1		3	19.748	UCUCAGACCAGGCUUCAU	UUGGAGCCUGGUCAGAGA	1	18	2216	2233	Cleavage	GO:0055085:transmembrane transport
conserved	t0014721	53	CUFF.3852.1		2	19.861	UCUCAGACCAGGCUUCAUUC	GCACGAAGCCUUGUCUGAGA	1	20	978	997	Translation		GO:0016874:ligase activity
conserved	t0014721	53	CUFF.49433.1		3	18.142	UCUCAGACCAGGCUUCAUU	GGUGGAGCCUGCUCUGAGC	1	19	359	377	Cleavage
conserved	t0014721	53	CUFF.47284.1	ABA 8'-hydroxylase	2.5	19.777	UCUCAGACCAGGCUUCAUUCC	GUGAUGAAGACUAGUUUGAGA	1	21	1665	1685	Translation	GO:0006118:obsolete electron transport; GO:0055114:oxidation-reduction process	GO:0004497:monooxygenase activity; GO:0005506:iron ion binding; GO:0009055:electron carrier activity; GO:0016705:oxidoreductase activity, acting on paired donors, with incorporation or reduction of molecular oxygen; GO:0020037:heme binding
conserved	t0014721	53	CUFF.35281.1		3	18.57	UCUCAGACCAGGCUUCAUUCC	GCAAUGACGCCUUGUUUGAGG	1	21	374	394	Translation
conserved	t0014721	53	CUFF.20969.2	Beta-amyrin synthase	2.5	23.28	UCUCAGACCAGGCUUCAU	AUGGUGCCUGGUUUGGGA	1	18	1383	1400	Cleavage	GO:0006636:unsaturated fatty acid biosynthetic process; GO:0006655:phosphatidylglycerol biosynthetic process; GO:0009555:pollen development; GO:0010027:thylakoid membrane organization; GO:0015995:chlorophyll biosynthetic process; GO:0016117:carotenoid biosynthetic process; GO:0016126:sterol biosynthetic process; GO:0019288:isopentenyl diphosphate biosynthetic process, methylerythritol 4-phosphate…	GO:0016871:cycloartenol synthase activity
conserved	t0014721	53	CUFF.46973.1	Uncharacterized protein	2.5	16.398	UCUCAGACCAGGCUUCAU	AUGAGGUCUUGUUUGAGA	1	18	2635	2652	Translation
conserved	t0014721	53	CUFF.20969.1	Beta-amyrin synthase	2.5	23.28	UCUCAGACCAGGCUUCAU	AUGGUGCCUGGUUUGGGA	1	18	2086	2103	Cleavage	GO:0006636:unsaturated fatty acid biosynthetic process; GO:0006655:phosphatidylglycerol biosynthetic process; GO:0009555:pollen development; GO:0010027:thylakoid membrane organization; GO:0015995:chlorophyll biosynthetic process; GO:0016117:carotenoid biosynthetic process; GO:0016126:sterol biosynthetic process; GO:0019288:isopentenyl diphosphate biosynthetic process, methylerythritol 4-phosphate…	GO:0016871:cycloartenol synthase activity
conserved	t0014721	53	CUFF.30566.1		2.5	23.18	UCUCAGACCAGGCUUCAU	AUGAAUUCUGGUUUGAGG	1	18	3195	3212	Cleavage	GO:0007131:reciprocal meiotic recombination; GO:0009880:embryonic pattern specification; GO:0010072:primary shoot apical meristem specification; GO:0010228:vegetative to reproductive phase transition of meristem; GO:0010431:seed maturation; GO:0016926:protein desumoylation; GO:0033044:regulation of chromosome organization; GO:0034508:centromere complex assembly; GO:0042138:meiotic DNA double-stra…	GO:0008270:zinc ion binding
conserved	t0014721	53	CUFF.47687.1		3	18.141	UCUCAGACCAGGCUUCAUU	ACUAAAGCCUGGUUUGGGA	1	19	290	308	Cleavage
conserved	t0014721	53	CUFF.12451.1		3	18.904	UCUCAGACCAGGCUUCAUU	AGGGAAGCCUGAUCUGAGG	1	19	715	733	Cleavage	GO:0001510:RNA methylation; GO:0006412:translation; GO:0009793:embryo development ending in seed dormancy; GO:0042254:ribosome biogenesis	GO:0003735:structural constituent of ribosome
conserved	t0014721	53	CUFF.12403.1	GDSL lipase-like chlorogenate-dependent caffeoyltransferase	3	18.071	UCUCAGACCAGGCUUCAUU	AAUGAGUCGUGGUUUGAGA	1	19	571	589	Translation	GO:0006629:lipid metabolic process	GO:0004091:carboxylesterase activity
conserved	t0014721	53	CUFF.45533.2		3	17.497	UCUCAGACCAGGCUUCAUU	AUUGCAGUUUGGUCUGAGA	1	19	108	126	Cleavage
conserved	t0014721	53	CUFF.15950.1		3	20.292	UCUCAGACCAGGCUUCAUU	AAAGAAGCUUGAUCUGAGG	1	19	1202	1220	Cleavage	GO:0009651:response to salt stress
conserved	t0014721	53	CUFF.31507.1	Phytoene desaturase	3	18.64	UCUCAGACCAGGCUUCAUU	GAUGGAGACUGGUAUGAGA	1	19	885	903	Cleavage	GO:0006694:steroid biosynthetic process; GO:0010155:regulation of proton transport; GO:0016117:carotenoid biosynthetic process; GO:0016120:carotene biosynthetic process; GO:0046777:protein autophosphorylation; GO:0055114:oxidation-reduction process	GO:0016166:phytoene dehydrogenase activity; GO:0016719:carotene 7,8-desaturase activity
conserved	t0014721	53	CUFF.31507.2	Phytoene desaturase	3	18.64	UCUCAGACCAGGCUUCAUU	GAUGGAGACUGGUAUGAGA	1	19	933	951	Cleavage	GO:0006694:steroid biosynthetic process; GO:0010155:regulation of proton transport; GO:0016117:carotenoid biosynthetic process; GO:0016120:carotene biosynthetic process; GO:0046777:protein autophosphorylation; GO:0055114:oxidation-reduction process	GO:0016166:phytoene dehydrogenase activity; GO:0016719:carotene 7,8-desaturase activity
conserved	t0014721	53	CUFF.3971.1		3	12.062	UCUCAGACCAGGCUUCAUU	AAAGUAGUCUGGUCUGGGA	1	19	2944	2962	Cleavage
conserved	t0014721	53	CUFF.58501.1		3	15.678	UCUCAGACCAGGCUUCAU	UUGAAACUUGGUCUGAGG	1	18	17	34	Cleavage
conserved	t0014721	53	CUFF.41239.1	Antiquitin-1	3	18.176	UCUCAGACCAGGCUUCAUUC	GCAUGAGGACUGGUCUAAGA	1	20	831	850	Cleavage	GO:0006094:gluconeogenesis; GO:0006096:glycolytic process; GO:0006525:arginine metabolic process; GO:0006547:histidine metabolic process; GO:0006550:isoleucine catabolic process; GO:0006552:leucine catabolic process; GO:0006554:lysine catabolic process; GO:0006561:proline biosynthetic process; GO:0006568:tryptophan metabolic process; GO:0006574:valine catabolic process; GO:0006631:fatty acid meta…	GO:0003842:1-pyrroline-5-carboxylate dehydrogenase activity; GO:0004028:3-chloroallyl aldehyde dehydrogenase activity; GO:0004029:aldehyde dehydrogenase (NAD) activity; GO:0008270:zinc ion binding; GO:0050897:cobalt ion binding
conserved	t0014721	53	gene.g33231.t1.1		3	19.625	UCUCAGACCAGGCUUCAUUC	GUAUGAAGCCUUGUAUGGGA	1	20	1239	1258	Translation	GO:0006259:DNA metabolic process	GO:0003676:nucleic acid binding; GO:0003824:catalytic activity
conserved	t0014721	53	CUFF.16988.1	Expansin	3	19.381	UCUCAGACCAGGCUUCAU	GUGGAGCUUGCUUUGAGA	1	18	281	298	Cleavage	GO:0009664:plant-type cell wall organization
conserved	t0014721	53	CUFF.5288.2		3	19.937	UCUCAGACCAGGCUUCAU	AUGAAGACUGGUCCGAGG	1	18	1679	1696	Cleavage
conserved	t0014721	53	CUFF.50218.1		3	13.196	UCUCAGACCAGGCUUCAU	AUGCAGUCUGGUCUGAUA	1	18	1313	1330	Cleavage	GO:0055114:oxidation-reduction process	GO:0010277:chlorophyllide a oxygenase [overall] activity; GO:0046872:metal ion binding; GO:0051537:2 iron, 2 sulfur cluster binding
conserved	t0015952	50	CUFF.13380.1		2.5	10.856	GUUUCACGUCGGGUUCAC	GUGAGCCUGACGAGAAAC	1	18	21	38	Cleavage
conserved	t0015952	50	CUFF.21246.1		2.5	20.164	GUUUCACGUCGGGUUCAC	GUGAGCUUGAUGUGGAAC	1	18	588	605	Cleavage	GO:0006863:purine nucleobase transport
conserved	t0015952	50	CUFF.1376.1		3	19.197	GUUUCACGUCGGGUUCACC	GCUGAAUCCGAUGUGGAGC	1	19	260	278	Cleavage
conserved	t0015952	50	CUFF.31081.1		2.5	15.718	GUUUCACGUCGGGUUCACC	GGUGAAAGUGACGUGAAAC	1	19	1068	1086	Cleavage
conserved	t0015952	50	CUFF.11282.1		3	18.091	GUUUCACGUCGGGUUCACC	GGUGAACCUGUCCUGAAAC	1	19	2028	2046	Translation
conserved	t0015952	50	CUFF.11282.2		3	18.091	GUUUCACGUCGGGUUCACC	GGUGAACCUGUCCUGAAAC	1	19	2128	2146	Translation
conserved	t0015952	50	CUFF.1376.2		3	19.197	GUUUCACGUCGGGUUCACC	GCUGAAUCCGAUGUGGAGC	1	19	2980	2998	Cleavage
conserved	t0015952	50	CUFF.45539.1		2.5	15.788	GUUUCACGUCGGGUUCACC	GGUCAACCAGAUGUGAAAC	1	19	6231	6249	Translation
conserved	t0015952	50	CUFF.45539.2		2.5	15.788	GUUUCACGUCGGGUUCACC	GGUCAACCAGAUGUGAAAC	1	19	6231	6249	Translation
conserved	t0015952	50	CUFF.45539.3		2.5	15.788	GUUUCACGUCGGGUUCACC	GGUCAACCAGAUGUGAAAC	1	19	8900	8918	Translation
conserved	t0015952	50	CUFF.56126.1		3	16.524	GUUUCACGUCGGGUUCAC	GUGAACCUGAUGUAAGAC	1	18	216	233	Cleavage
conserved	t0015952	50	CUFF.6596.1		3	16.207	GUUUCACGUCGGGUUCAC	GUGGGCCUGACAUGAAAC	1	18	1174	1191	Cleavage
conserved	t0015952	50	CUFF.5297.1		2.5	8.836	GUUUCACGUCGGGUUCAC	GUGAACUUGAGGUGAAGC	1	18	251	268	Cleavage	GO:0007094:mitotic spindle assembly checkpoint; GO:0009630:gravitropism
conserved	t0015952	50	CUFF.5801.2		2.5	20.165	GUUUCACGUCGGGUUCAC	GUGAAGCUGGCGUGGAAC	1	18	1352	1369	Cleavage
conserved	t0015952	50	CUFF.5801.1		2.5	20.165	GUUUCACGUCGGGUUCAC	GUGAAGCUGGCGUGGAAC	1	18	1550	1567	Cleavage
conserved	t0015952	50	CUFF.10131.1		3	21.385	GUUUCACGUCGGGUUCAC	GUGAACCCGGCGAGGAGC	1	18	1561	1578	Cleavage
conserved	t0015952	50	CUFF.35349.1		3	18.668	GUUUCACGUCGGGUUCACC	GAUGAACUCCACGUGAAGC	1	19	7	25	Translation
conserved	t0015952	50	CUFF.2863.1		3	15.95	GUUUCACGUCGGGUUCACC	GGUGCUCCUGAUGUGAAAC	1	19	1580	1598	Cleavage
conserved	t0015952	50	CUFF.9764.1	Alcohol dehydrogenase 1	3	21.346	GUUUCACGUCGGGUUCAC	GUGAUUCCGACGUGAGAA	1	18	266	283	Cleavage	GO:0006699:bile acid biosynthetic process; GO:0008207:C21-steroid hormone metabolic process; GO:0055114:oxidation-reduction process	GO:0047044:androstan-3-alpha,17-beta-diol dehydrogenase activity
conserved	t0015952	50	CUFF.15435.1		3	20.796	GUUUCACGUCGGGUUCAC	CUGAUCCUGAUGUGAAAC	1	18	548	565	Cleavage
conserved	t0015952	50	CUFF.15435.2		3	20.796	GUUUCACGUCGGGUUCAC	CUGAUCCUGAUGUGAAAC	1	18	653	670	Cleavage
conserved	t0015952	50	CUFF.46199.1		3	15.97	GUUUCACGUCGGGUUCAC	GUGAAAUCGACGUGAAGA	1	18	1378	1395	Cleavage
conserved	t0015952	50	30325_g.1		3	11.122	GUUUCACGUCGGGUUCAC	GUGAUCCCGAUAUGAAAC	1	18	17	34	Cleavage
conserved	t0015952	50	CUFF.20988.1		3	14.898	GUUUCACGUCGGGUUCAC	GAGAAUCUGGUGUGAAAC	1	18	324	341	Cleavage
conserved	t0015952	50	CUFF.17589.1	CTR1-like protein kinase CTR1	3	15.045	GUUUCACGUCGGGUUCAC	GUGAAUCAGAUGUGAGAU	1	18	998	1015	Translation	GO:0006468:protein phosphorylation; GO:0009069:serine family amino acid metabolic process	GO:0004703:G-protein coupled receptor kinase activity; GO:0005524:ATP binding
conserved	t0015952	50	CUFF.44038.1		2.5	20.446	GUUUCACGUCGGGUUCAC	GUUAUCUCGACGUGAAAC	1	18	633	650	Cleavage
conserved	t0015952	50	CUFF.44543.1		3	12.242	GUUUCACGUCGGGUUCAC	GUGAGUCUGUUGUGAAAC	1	18	517	534	Translation
conserved	t0015952	50	CUFF.32373.2		3	22.42	GUUUCACGUCGGGUUCAC	GUGAAUCCAAUGUGGAAU	1	18	866	883	Translation
conserved	t0015952	50	CUFF.32373.1		3	22.42	GUUUCACGUCGGGUUCAC	GUGAAUCCAAUGUGGAAU	1	18	921	938	Translation
conserved	t0015952	50	CUFF.32373.3		3	22.42	GUUUCACGUCGGGUUCAC	GUGAAUCCAAUGUGGAAU	1	18	925	942	Translation
conserved	t0015952	50	CUFF.4568.1		3	14.854	GUUUCACGUCGGGUUCAC	GUGAAUCCAAUGUGGAAU	1	18	939	956	Translation	GO:0010075:regulation of meristem growth
conserved	t0015952	50	gene.scaffold00313.path1.gene19.1		3	9.358	GUUUCACGU-CGGGUUCAC	GUGAACUUGUACGUGAAAC	1	18	308	326	Translation
conserved	t0015952	50	CUFF.43315.1		2.5	22.875	GUUUCAC-GUCGGGUUCA	UGAACUCGACUGUGAAAC	1	17	474	491	Cleavage
conserved	t0017555	46	CUFF.40180.1		3	20.601	UCGAUAAGCCUCUGCAUCCAG	CUGGAUGUAGAGGUUUAGUGA	1	21	1677	1697	Cleavage
conserved	t0017555	46	CUFF.46471.1		2.5	22.436	UCGAUAA-GCCUCUGCAUCCAG	CUGGAUGCAGAGGUGUUAUCGA	1	21	288	309	Cleavage	GO:0000226:microtubule cytoskeleton organization; GO:0000278:mitotic cell cycle; GO:0000911:cytokinesis by cell plate formation; GO:0006306:DNA methylation; GO:0006342:chromatin silencing; GO:0007267:cell-cell signaling; GO:0009616:virus induced gene silencing; GO:0009630:gravitropism; GO:0009880:embryonic pattern specification; GO:0009908:flower development; GO:0010050:vegetative phase change; G…	GO:0003677:DNA binding; GO:0003725:double-stranded RNA binding; GO:0004525:ribonuclease III activity; GO:0005524:ATP binding; GO:0008026:ATP-dependent helicase activity
conserved	t0017555	46	CUFF.58235.1		3	15.896	UCGAUAAGCCUCUGCAUCCAG	UUGGAUGCACAGGUUUGUCGU	1	21	328	348	Cleavage
conserved	t0017555	46	CUFF.7941.1		3	14.943	UCGAUAAGCCUCUGCAUCCAG	CUGGAUCCAAAGGUUUGUCGA	1	21	507	527	Cleavage
conserved	t0017555	46	CUFF.10154.1	Calmodulin-binding protein	2.5	22.217	UCGAUAAGCCUCUGCAUCCA	UGUGUGCAGAAGCUUAUCGA	1	20	516	535	Translation	GO:0042742:defense response to bacterium; GO:0051865:protein autoubiquitination	GO:0004842:ubiquitin-protein transferase activity; GO:0008270:zinc ion binding
conserved	t0017555	46	CUFF.6906.1		3	17.459	UCGAUAAGCCUCUGCAUCCAG	CUCGGUGAAGAGGUUUAUUGG	1	21	424	444	Cleavage	GO:0006457:protein folding; GO:0006950:response to stress	GO:0005524:ATP binding; GO:0051082:unfolded protein binding
conserved	t0017555	46	CUFF.40661.1		3	16.641	UCGAUAAGCCUCUGCAUCCAG	CUCGGUGAAGAGGUUUAUUGG	1	21	449	469	Cleavage	GO:0006457:protein folding; GO:0006950:response to stress	GO:0005524:ATP binding; GO:0051082:unfolded protein binding
conserved	t0017555	46	CUFF.32334.3	UDP-glucosyltransferase family 1 protein	3	17.407	UCGAUAAGCCUCUGCAUCC	GGAUGUGGUGGUUUGUCGA	1	19	175	193	Translation	GO:0008152:metabolic process	GO:0016758:transferase activity, transferring hexosyl groups
conserved	t0017555	46	CUFF.32334.1	UDP-glucosyltransferase family 1 protein	3	17.541	UCGAUAAGCCUCUGCAUCC	GGAUGUGGUGGUUUGUCGA	1	19	590	608	Translation		GO:0016740:transferase activity
conserved	t0017555	46	CUFF.32334.2	UDP-glucosyltransferase family 1 protein	3	17.541	UCGAUAAGCCUCUGCAUCC	GGAUGUGGUGGUUUGUCGA	1	19	1044	1062	Translation
conserved	t0017555	46	CUFF.13030.1		3	24.307	UCGAUAAGCCUCUGCAUCC	GGGUGGAGAGGUUUGUCGG	1	19	1799	1817	Cleavage
conserved	t0017555	46	CUFF.15507.1		3	15.449	UCGAUAAGCCUCUGCAUCCA	UUGGUGUGGGGGUUUAUUGA	1	20	3374	3393	Cleavage
conserved	t0017555	46	CUFF.15507.2		3	15.449	UCGAUAAGCCUCUGCAUCCA	UUGGUGUGGGGGUUUAUUGA	1	20	3374	3393	Cleavage
conserved	t0017555	46	CUFF.37969.1		3	19.362	UCGAUAAGCCUCUGCAUC	GAUGCAGAGGUUUGUUCA	1	18	770	787	Cleavage
conserved	t0017555	46	CUFF.54906.1		3	16.502	UCGAUAAGCCUCUGCAUCCAG	UUCGGCGCGGGGGUUUAUCGA	1	21	714	734	Cleavage
conserved	t0017555	46	CUFF.9077.1		3	22.298	UCGAUAAGCCUCUGCAUCC	GCAUAUAGAGGCUUAUUGA	1	19	3182	3200	Cleavage	GO:0006200:obsolete ATP catabolic process; GO:0055085:transmembrane transport; GO:0055114:oxidation-reduction process	GO:0005524:ATP binding; GO:0032440:2-alkenal reductase [NAD(P)] activity; GO:0042626:ATPase activity, coupled to transmembrane movement of substances
conserved	t0017555	46	CUFF.4780.1		3	18.059	UCGAUAAGCCUCUGCAUC	UAUGUACAGGCUUGUCGA	1	18	1310	1327	Cleavage		GO:0005488:binding
conserved	t0017555	46	CUFF.26305.1		3	22.644	UCGAUAAGCCUCUGCAUC	GAGGCAGAGGCGUAUUGA	1	18	1900	1917	Cleavage	GO:0006486:protein glycosylation; GO:0051252:regulation of RNA metabolic process	GO:0003723:RNA binding; GO:0008859:exoribonuclease II activity
conserved	t0017555	46	CUFF.8625.1		3	21.526	UCGAUAAGCCUCUGCAUC	GAUGAAGAGGCUGAUCGG	1	18	626	643	Cleavage	GO:0006281:DNA repair; GO:0010332:response to gamma radiation	GO:0003677:DNA binding; GO:0004386:helicase activity; GO:0005524:ATP binding; GO:0016740:transferase activity
conserved	t0017555	46	CUFF.4060.1		3	16.287	UCGAUAAGCCUCUGCAUCC	GGAAGGAGAGCCUUAUCGA	1	19	729	747	Translation
conserved	t0019102	43	CUFF.13380.1		2.5	12.612	CGUUUCACGUCGGGUUCAC	GUGAGCCUGACGAGAAACG	1	19	21	39	Cleavage
conserved	t0019102	43	CUFF.11245.1		2.5	21.449	CGUUUCACGUCGGGUUCA	ACAACCCGACGUGGAACG	1	18	380	397	Cleavage
conserved	t0019102	43	CUFF.35349.1		3	18.668	CGUUUCACGUCGGGUUCACCA	UGAUGAACUCCACGUGAAGCA	1	21	6	26	Translation
conserved	t0019102	43	CUFF.16013.1		3	23.647	CGUUUCACGUCGGGUUCACCA	UGCUGAAGCCGACGUGCAGCG	1	21	164	184	Cleavage	GO:0006367:transcription initiation from RNA polymerase II promoter; GO:0015979:photosynthesis; GO:0045893:positive regulation of transcription, DNA-templated	GO:0003677:DNA binding; GO:0003824:catalytic activity; GO:0008022:protein C-terminus binding
conserved	t0019102	43	CUFF.34970.1		2.5	11.281	CGUUUCACGUCGGGUUCA	UGGGCUCGAUGUGAAAUG	1	18	1167	1184	Cleavage
conserved	t0019102	43	CUFF.1376.1		3	20.457	CGUUUCACGUCGGGUUCACC	GCUGAAUCCGAUGUGGAGCU	1	20	260	279	Cleavage
conserved	t0019102	43	CUFF.32373.2		3	22.469	CGUUUCACGUCGGGUUCAC	GUGAAUCCAAUGUGGAAUG	1	19	866	884	Translation
conserved	t0019102	43	CUFF.32373.1		3	22.469	CGUUUCACGUCGGGUUCAC	GUGAAUCCAAUGUGGAAUG	1	19	921	939	Translation
conserved	t0019102	43	CUFF.32373.3		3	22.469	CGUUUCACGUCGGGUUCAC	GUGAAUCCAAUGUGGAAUG	1	19	925	943	Translation
conserved	t0019102	43	CUFF.4568.1		3	15.067	CGUUUCACGUCGGGUUCAC	GUGAAUCCAAUGUGGAAUG	1	19	939	957	Translation	GO:0010075:regulation of meristem growth
conserved	t0019102	43	CUFF.1376.2		3	20.457	CGUUUCACGUCGGGUUCACC	GCUGAAUCCGAUGUGGAGCU	1	20	2980	2999	Cleavage
conserved	t0019102	43	CUFF.20272.1		2.5	19.284	CGUUUCACGUCGGGUUCA	UGAACGUGGCGUGGAACG	1	18	1031	1048	Cleavage	GO:0006284:base-excision repair	GO:0003677:DNA binding; GO:0003906:DNA-(apurinic or apyrimidinic site) lyase activity; GO:0004519:endonuclease activity; GO:0051539:4 iron, 4 sulfur cluster binding
conserved	t0019102	43	CUFF.4004.1		3	18.466	CGUUUCACGUCGGGUUCACCA	UGUUGAGAGCGACGUGAGACG	1	21	773	793	Cleavage
conserved	t0019102	43	CUFF.4993.1	Vacuolar protein sorting-associated protein 4-like	3	15.852	CGUUUCACGUCGGGUUCA	GGAACCUGAUAUGAAACG	1	18	76	93	Cleavage	GO:0006508:proteolysis; GO:0009627:systemic acquired resistance; GO:0009697:salicylic acid biosynthetic process; GO:0051301:cell division	GO:0005524:ATP binding; GO:0008233:peptidase activity; GO:0017111:nucleoside-triphosphatase activity
conserved	t0019102	43	CUFF.15435.1		3	20.845	CGUUUCACGUCGGGUUCA	UGAUCCUGAUGUGAAACU	1	18	549	566	Cleavage
conserved	t0019102	43	CUFF.15435.2		3	20.845	CGUUUCACGUCGGGUUCA	UGAUCCUGAUGUGAAACU	1	18	654	671	Cleavage
conserved	t0019102	43	CUFF.23005.1		3	17.18	CGUUUCACGUCGGGUUCACC	GUUCAAUCCGAUGUGGAAUG	1	20	1746	1765	Cleavage
conserved	t0019102	43	CUFF.23005.2		3	17.18	CGUUUCACGUCGGGUUCACC	GUUCAAUCCGAUGUGGAAUG	1	20	1676	1695	Cleavage
conserved	t0019102	43	CUFF.7839.1		3	11.327	CGUUUCACGUCGGGUUCACC	GCUGAACUUCAUGUGAAAUG	1	20	5568	5587	Translation	GO:0006260:DNA replication; GO:0006461:protein complex assembly; GO:0007010:cytoskeleton organization; GO:0016458:gene silencing; GO:0016570:histone modification; GO:0022402:cell cycle process; GO:0043414:macromolecule methylation; GO:0050794:regulation of cellular process
conserved	t0019102	43	CUFF.12296.1	MADS-box protein	3	14.616	CGUUUCACGUCGGGUUCA	UGUACUCGACGUGGGAUG	1	18	758	775	Cleavage
conserved	t0019102	43	CUFF.7302.2		3	14.607	CGUUUCACGUCGGGUUCA	UGAAUCCAGUGUGGAACG	1	18	579	596	Translation	GO:0016126:sterol biosynthetic process; GO:0019745:pentacyclic triterpenoid biosynthetic process
conserved	t0019102	43	CUFF.7302.1		3	14.607	CGUUUCACGUCGGGUUCA	UGAAUCCAGUGUGGAACG	1	18	901	918	Translation	GO:0016126:sterol biosynthetic process; GO:0019745:pentacyclic triterpenoid biosynthetic process
conserved	t0019102	43	CUFF.31290.2		3	13.733	CGUUUCACGUCGGGUUCA	UGAACCCGACCCGAAAUG	1	18	109	126	Cleavage
conserved	t0019102	43	CUFF.31290.1		3	13.733	CGUUUCACGUCGGGUUCA	UGAACCCGACCCGAAAUG	1	18	109	126	Cleavage
conserved	t0023507	36	CUFF.17411.1		0.5	14.687	UCGGAUCAGGCUUCAUUCCCC	GGGGAAUGAAGCCUGGUCCGA	1	21	3231	3251	Cleavage
conserved	t0023507	36	CUFF.3432.1	Cutin deficient 2	1.5	20.242	UCGGAUCAGGCUUCAUUCC	GGGAUGAAGCCUGGUCCGG	1	19	1416	1434	Cleavage	GO:0006355:regulation of transcription, DNA-templated; GO:0007155:cell adhesion; GO:0009855:determination of bilateral symmetry; GO:0009944:polarity specification of adaxial/abaxial axis; GO:0009956:radial pattern formation; GO:0009965:leaf morphogenesis; GO:0010051:xylem and phloem pattern formation; GO:0010072:primary shoot apical meristem specification; GO:0010075:regulation of meristem growth…	GO:0003700:transcription factor activity, sequence-specific DNA binding; GO:0008289:lipid binding; GO:0043565:sequence-specific DNA binding
conserved	t0023507	36	CUFF.60373.1		2.5	18.117	UCGGAUCAGGCUUCAUUCCC	GGGAAUAAAGCCUGGUCCGU	1	20	291	310	Cleavage
conserved	t0023507	36	CUFF.60373.2		2.5	18.117	UCGGAUCAGGCUUCAUUCCC	GGGAAUAAAGCCUGGUCCGU	1	20	291	310	Cleavage
conserved	t0023507	36	CUFF.16232.1		3	19.979	UCGGAUCAGGCUUCAUUCCC	GGGAAUGGAGUUUGAUUCGU	1	20	240	259	Cleavage		GO:0008270:zinc ion binding
conserved	t0023507	36	CUFF.29800.1		2.5	20.113	UCGGAUCAGGCUUCAUUCCCC	GUGGGGUGGAGCCUGAUUUGA	1	21	975	995	Cleavage
conserved	t0023507	36	CUFF.29799.2		2.5	20.113	UCGGAUCAGGCUUCAUUCCCC	GUGGGGUGGAGCCUGAUUUGA	1	21	975	995	Cleavage
conserved	t0023507	36	CUFF.29799.1		2.5	20.113	UCGGAUCAGGCUUCAUUCCCC	GUGGGGUGGAGCCUGAUUUGA	1	21	975	995	Cleavage
conserved	t0023507	36	CUFF.51090.1		2.5	22.314	UCGGAUCAGGCUUCAUUCCCC	GAGGAGUGAAGCCUGAUUCAA	1	21	2017	2037	Cleavage
conserved	t0023507	36	CUFF.10439.1		2.5	16.559	UCGGAUCAGGCUUCAUUCC	GGAAUGAAGUUUGAUCCAA	1	19	241	259	Cleavage
conserved	t0023507	36	CUFF.22433.1	Gamma-aminobutyrate transaminase isozyme 1	2	22.156	UCGGAUCAGGCUUCAUUCC	GGAAUAAAGCCUGAUUUGA	1	19	1120	1138	Cleavage	GO:0006779:porphyrin-containing compound biosynthetic process; GO:0015994:chlorophyll metabolic process	GO:0008483:transaminase activity; GO:0030170:pyridoxal phosphate binding; GO:0042286:glutamate-1-semialdehyde 2,1-aminomutase activity
conserved	t0023507	36	CUFF.4179.1		2	22.346	UCGGAUCAGGCUUCAUUCC	GGAGUGAAUCCUGAUUCGA	1	19	1476	1494	Translation
conserved	t0023507	36	CUFF.3135.1		3	11.151	UCGGAUCAGGCUUCAUUCCC	GCGAAUGAAGCCUGAUUCAG	1	20	499	518	Cleavage	GO:0009651:response to salt stress
conserved	t0023507	36	CUFF.3135.2		3	11.151	UCGGAUCAGGCUUCAUUCCC	GCGAAUGAAGCCUGAUUCAG	1	20	548	567	Cleavage	GO:0009651:response to salt stress
conserved	t0023507	36	CUFF.54761.1		3	16.033	UCGGAUCAGGCUUCAUUCC	GGGGUGGAGCCUGAUUUGG	1	19	926	944	Cleavage
conserved	t0023507	36	CUFF.1937.1	Homeodomain leucine zipper protein	2.5	22.831	UCGGAUCAGGCUUCAUUCC	GGGAUGAAGGCUGGUCCGG	1	19	1511	1529	Translation	GO:0006355:regulation of transcription, DNA-templated; GO:0007155:cell adhesion; GO:0009855:determination of bilateral symmetry; GO:0009944:polarity specification of adaxial/abaxial axis; GO:0009956:radial pattern formation; GO:0009965:leaf morphogenesis; GO:0010051:xylem and phloem pattern formation; GO:0010072:primary shoot apical meristem specification; GO:0010075:regulation of meristem growth…	GO:0003700:transcription factor activity, sequence-specific DNA binding; GO:0008289:lipid binding; GO:0043565:sequence-specific DNA binding
conserved	t0023507	36	CUFF.2619.1	Subtilisin-like serine protease	3	15.357	UCGGAUCAGGCUUCAUUCC	GGAAUGGGGCCUGUUUCGA	1	19	650	668	Cleavage	GO:0006508:proteolysis; GO:0043086:negative regulation of catalytic activity; GO:0048359:mucilage metabolic process involved in seed coat development; GO:0080001:mucilage extrusion from seed coat	GO:0004252:serine-type endopeptidase activity; GO:0042802:identical protein binding
conserved	t0023507	36	CUFF.17743.1	Protein phosphatase 2C	2.5	16.721	UCGGAUCAGGCUUCAUUC	UUAUGAAGCCUGAUUCGA	1	18	3071	3088	Cleavage
conserved	t0023507	36	CUFF.40290.2		3	19.123	UCGGAUCAGGCUUCAUUCC	GGAAUGAAGUUUGAUCAGG	1	19	2251	2269	Cleavage
conserved	t0023507	36	CUFF.40290.1		3	19.123	UCGGAUCAGGCUUCAUUCC	GGAAUGAAGUUUGAUCAGG	1	19	2251	2269	Cleavage
conserved	t0023507	36	CUFF.37610.1		2.5	23.464	UCGGAUCAGGCUUCAUUCCC	GAGAGUGAGGCUUGAUUUGA	1	20	1079	1098	Cleavage		GO:0005515:protein binding
conserved	t0023507	36	CUFF.37611.1		2.5	23.788	UCGGAUCAGGCUUCAUUCCC	GAGAGUGAGGCUUGAUUUGA	1	20	1079	1098	Cleavage		GO:0005515:protein binding
conserved	t0023507	36	CUFF.8625.1		3	19.083	UCGGAUCAGGCUUCAUUCCCC	GGAGAAUGAAGGCUGAUGUGA	1	21	2277	2297	Translation	GO:0006281:DNA repair; GO:0010332:response to gamma radiation	GO:0003677:DNA binding; GO:0004386:helicase activity; GO:0005524:ATP binding; GO:0016740:transferase activity
conserved	t0023507	36	CUFF.27154.2		3	20.177	UCGGAUCAGGCUUCAUUCC	GGAAUGUGGUUUGAUCUGA	1	19	1773	1791	Cleavage
conserved	t0023507	36	CUFF.35980.2	COP1 homolog	3	17.065	UCGGAUCAGGCUUCAUUC	GAAUGAAGUUUGGUUCGU	1	18	1271	1288	Cleavage
conserved	t0023507	36	CUFF.35980.3	COP1 homolog	3	17.065	UCGGAUCAGGCUUCAUUC	GAAUGAAGUUUGGUUCGU	1	18	1492	1509	Cleavage
conserved	t0023507	36	CUFF.9575.1		2.5	15.743	UCGGAUCAGGCUUCAUUC	GCAUGAAGUCUGAUUUGA	1	18	534	551	Cleavage
conserved	t0023507	36	CUFF.36545.1		2.5	21.975	UCGGAUCAG-GCUUCAUUCCC	GAGAAUGAAGCACUGGUCCGA	1	20	852	872	Translation	GO:0032259:methylation	GO:0003723:RNA binding; GO:0008168:methyltransferase activity
conserved	t0023507	36	CUFF.6853.1		2.5	20.811	UCGGAUCAGGCUUCAUUC	GGGGGAAGCCUGAUCCGG	1	18	999	1016	Cleavage	GO:0015996:chlorophyll catabolic process	GO:0016787:hydrolase activity
conserved	t0023507	36	CUFF.6854.1		2.5	20.811	UCGGAUCAGGCUUCAUUC	GGGGGAAGCCUGAUCCGG	1	18	1549	1566	Cleavage	GO:0015996:chlorophyll catabolic process	GO:0016787:hydrolase activity
conserved	t0023507	36	CUFF.22349.1		3	16.417	UCGGAUCAGGCUUCAUUCC	GGAAGGGAACCUGAUCUGA	1	19	1865	1883	Translation
conserved	t0023507	36	CUFF.7870.1		3	15.15	UCGGAUCAGGCUUCAUUC	AAAGGAAGUCUGAUCUGA	1	18	95	112	Cleavage
conserved	t0023507	36	CUFF.33683.1		3	12.381	UCGGAUCAGGCUUCAUUCC	GGAAAGAAACUUGAUUCGA	1	19	3954	3972	Translation
conserved	t0023507	36	CUFF.57182.1		3	21.373	UCGGAUCAGGCUUCAUUC	UGAUAAAGCUUGAUCCGA	1	18	528	545	Cleavage
conserved	t0023507	36	CUFF.12451.1		3	17.275	UCGGAUCAGGCUUCAUUC	AAGGGAAGCCUGAUCUGA	1	18	714	731	Cleavage	GO:0001510:RNA methylation; GO:0006412:translation; GO:0009793:embryo development ending in seed dormancy; GO:0042254:ribosome biogenesis	GO:0003735:structural constituent of ribosome
conserved	t0023507	36	CUFF.14274.1	Cyclin-dependent protein kinase p34cdc2	3	14.191	UCGGAUCAGGCUUCAUUCCC	GAGAAUUAAGCCUGAUUGGA	1	20	1291	1310	Cleavage
conserved	t0023507	36	CUFF.15950.1		3	18.031	UCGGAUCAGGCUUCAUUC	UAAAGAAGCUUGAUCUGA	1	18	1201	1218	Cleavage	GO:0009651:response to salt stress
conserved	t0023507	36	CUFF.56513.1		3	23.152	UCGGAUCAGGCUUCAUUC	GAAUUGAGCCUGAGCCGA	1	18	76	93	Cleavage
conserved	t0023507	36	CUFF.9964.1		3	15.135	UCGGAUCAGGCUUCAUUC	CAUUGGAGCCUGAUUCGA	1	18	4159	4176	Cleavage
conserved	t0023507	36	CUFF.5447.1		3	17.195	UCGGAUCAGGCUUCAUUC	GAAUGAAGUAUGAUGCGA	1	18	765	782	Translation	GO:0006334:nucleosome assembly	GO:0003677:DNA binding; GO:0046982:protein heterodimerization activity
conserved	t0023507	36	CUFF.34873.1		3	21.759	UCGGAUCAGGCUUCAUUC	GGGUGAAGCCGGAUCUGG	1	18	653	670	Cleavage	GO:0055114:oxidation-reduction process	GO:0016491:oxidoreductase activity
conserved	t0023507	36	CUFF.20573.1	Chalcone synthase	3	21.454	UCGGAUCAGGCUUCAUUC	GGAUGGGCCCUGGUCCGA	1	18	1418	1435	Translation	GO:0006633:fatty acid biosynthetic process	GO:0016747:transferase activity, transferring acyl groups other than amino-acyl groups
conserved	t0023507	36	CUFF.47176.1	Chalcone synthase	2.5	21.61	UCGGAUCAGGCUUCAUUC	GAAAGAGGCCCGAUCCGA	1	18	292	309	Cleavage	GO:0000038:very long-chain fatty acid metabolic process; GO:0009611:response to wounding; GO:0009805:coumarin biosynthetic process; GO:0010025:wax biosynthetic process; GO:0030497:fatty acid elongation; GO:0042335:cuticle development; GO:0042967:acyl-carrier-protein biosynthetic process	GO:0009922:fatty acid elongase activity
conserved	t0027307	32	CUFF.17411.1		0.5	21.119	GGGAUGUUGUCUGGCUCGA	UCGAGCCAGACAACAUUCC	1	19	3360	3378	Cleavage
conserved	t0027307	32	CUFF.13538.1		2.5	12.846	GGGAU-GUUGUCUGGCUCGA	UCGAGCCAGACAACCAUCCC	1	19	483	502	Cleavage
conserved	t0027307	32	CUFF.1087.1	Actinidin	2.5	21.074	GGGAUGUUGUCUGGCUCGA	UCGGGCCGGCCAACAUUCC	1	19	1484	1502	Translation	GO:0006508:proteolysis; GO:0007568:aging; GO:0009723:response to ethylene	GO:0008234:cysteine-type peptidase activity
conserved	t0027307	32	CUFF.10935.1		3	9.395	GGGAUGUUGUCUGGCUCGA	UCGAGCCGGAAAACAUUCA	1	19	139	157	Translation
conserved	t0027307	32	CUFF.2127.1		2	22.057	GGGAUGUUGUCUGGCUCG	CAGGCCAGACAACAUCCU	1	18	1503	1520	Cleavage	GO:0006810:transport
conserved	t0027307	32	CUFF.25758.1		3	15.932	GGGAUGUUGUCUGGCUCGA	UUGAGCCAGAAAACAUGCC	1	19	515	533	Translation
conserved	t0027307	32	CUFF.8321.1		3	18.925	GGGAUGUUGUCUGGCUCGA	UCCAGCCGGACAGCGUCUC	1	19	784	802	Cleavage
conserved	t0027307	32	CUFF.31590.1		3	20.038	GGGAUGUUGUCUGGCUCG	CGAGCCAGAUAGCAUUUG	1	18	136	153	Cleavage
conserved	t0027307	32	CUFF.46888.1	Putative uncoupling protein	3	19.34	GGGAUGUUGUCUGGCUCG	CGAGCCAGGCAAGAUCCA	1	18	497	514	Cleavage	GO:0006810:transport
conserved	t0027307	32	CUFF.28736.1		2.5	19.552	GGGAUGUUGUCUGGCUCG	CCAGCCAGAUGACAUCCU	1	18	624	641	Cleavage	GO:0009269:response to desiccation; GO:0009651:response to salt stress; GO:0042742:defense response to bacterium
conserved	t0027307	32	CUFF.25493.1		2	18.832	GGGAUGUUGUCUGGCUCG	CGAGGCAGAAAACAUCCC	1	18	801	818	Translation
conserved	t0027307	32	CUFF.28736.2		2.5	19.552	GGGAUGUUGUCUGGCUCG	CCAGCCAGAUGACAUCCU	1	18	1621	1638	Cleavage
conserved	t0027307	32	CUFF.14796.1		2.5	19.659	GGGAUGUUGUCUGGCUCG	CCAGCUGGACAGCAUCCC	1	18	436	453	Cleavage		GO:0003824:catalytic activity
conserved	t0027307	32	CUFF.19564.1		3	18.83	GGGAUGUUGUCUGGCUCG	UGAGCCGGAUAACAUCAC	1	18	1309	1326	Cleavage
conserved	t0027307	32	CUFF.17526.1		2.5	12.882	GGGAUGUUGUCUGGCUCG	CGGUCCAGGCAACAUCUC	1	18	2251	2268	Cleavage
conserved	t0027307	32	CUFF.17526.2		2.5	12.882	GGGAUGUUGUCUGGCUCG	CGGUCCAGGCAACAUCUC	1	18	2384	2401	Cleavage
conserved	t0027307	32	CUFF.47183.1		3	7.13	GGGAUGUUGUCUGGCUCGA	UCGUGCCAUACAACAUUUC	1	19	242	260	Translation
conserved	t0027307	32	CUFF.40856.1		3	16.368	GGGAUGUUGUCUGGCUCGA	UCGAGGAAGACGACAUCUC	1	19	542	560	Cleavage
conserved	t0027307	32	CUFF.23310.1		3	16.594	GGGAUGUUGUCUGGCUCGA	UCAAUCCAGACGACAUCUC	1	19	889	907	Cleavage	GO:0006094:gluconeogenesis; GO:0006096:glycolytic process; GO:0006144:purine nucleobase metabolic process; GO:0006633:fatty acid biosynthetic process; GO:0010431:seed maturation; GO:0015976:carbon utilization; GO:0016310:phosphorylation	GO:0000287:magnesium ion binding; GO:0004743:pyruvate kinase activity; GO:0030955:potassium ion binding
conserved	t0027307	32	CUFF.22585.1	Cyclin-dependent protein kinase p34cdc2	3	16.374	GGGAUGUUGUCUGGCUCGA	UUAAGCCAGAAAACAUCCU	1	19	2100	2118	Translation	GO:0006468:protein phosphorylation; GO:0009069:serine family amino acid metabolic process; GO:0048544:recognition of pollen	GO:0004674:protein serine/threonine kinase activity; GO:0005524:ATP binding
conserved	t0027307	32	CUFF.2075.1		3	16.576	GGGAUGUUGUCUGGCUCGA	UCUAGCCCGACAACAUUUC	1	19	3605	3623	Cleavage
conserved	t0027307	32	CUFF.2075.2		3	16.576	GGGAUGUUGUCUGGCUCGA	UCUAGCCCGACAACAUUUC	1	19	3620	3638	Cleavage
conserved	t0027307	32	CUFF.40855.1		3	16.368	GGGAUGUUGUCUGGCUCGA	UCGAGGAAGACGACAUCUC	1	19	542	560	Cleavage
conserved	t0027307	32	CUFF.33618.1	KUP1	3	23.63	GGGAUGUUGUCUGGCUCGA	UUGAGCCUGUCAACAUCUC	1	19	1169	1187	Translation
conserved	t0027307	32	CUFF.46586.1		3	20.197	GGGAUGUUGUCUGGCUCG	CAAGCCAGAUGACAUUCU	1	18	702	719	Cleavage	GO:0009269:response to desiccation; GO:0009651:response to salt stress; GO:0042742:defense response to bacterium
conserved	t0027307	32	CUFF.33847.1		3	15.65	GGGAUGUUGUCUGGCUCG	CGAUCUAGACAACAUUUU	1	18	39	56	Cleavage	GO:0010103:stomatal complex morphogenesis; GO:0019344:cysteine biosynthetic process	GO:0016787:hydrolase activity
conserved	t0027307	32	CUFF.33847.2		3	15.65	GGGAUGUUGUCUGGCUCG	CGAUCUAGACAACAUUUU	1	18	39	56	Cleavage	GO:0010103:stomatal complex morphogenesis; GO:0019344:cysteine biosynthetic process	GO:0016787:hydrolase activity
conserved	t0027307	32	CUFF.14518.1		3	20.105	GGGAUGUUGUCUGGCUCG	UGACUCAGACAACAUCUU	1	18	860	877	Cleavage
conserved	t0027307	32	CUFF.18322.1		3	14.041	GGGAUGUUGUCUGGCUCG	CGAGUCGUACGAUAUCCC	1	18	86	103	Translation	GO:0006555:methionine metabolic process; GO:0006556:S-adenosylmethionine biosynthetic process; GO:0006730:one-carbon metabolic process	GO:0004478:methionine adenosyltransferase activity; GO:0005524:ATP binding; GO:0046872:metal ion binding
conserved	t0027307	32	CUFF.18322.2		3	14.041	GGGAUGUUGUCUGGCUCG	CGAGUCGUACGAUAUCCC	1	18	86	103	Translation	GO:0006555:methionine metabolic process; GO:0006556:S-adenosylmethionine biosynthetic process; GO:0006730:one-carbon metabolic process	GO:0004478:methionine adenosyltransferase activity; GO:0005524:ATP binding; GO:0046872:metal ion binding
conserved	t0027307	32	CUFF.39714.1		3	24.375	GGGAUGUUGUCUGGCUCG	UGAGGUAGACAGCAUCUC	1	18	1235	1252	Cleavage	GO:0045010:actin nucleation
conserved	t0027307	32	CUFF.6937.1		3	16.974	GGGAUGUUGUCUGGCUCG	UGGGCCGGAUUACAUCCC	1	18	955	972	Cleavage	GO:0032259:methylation	GO:0008168:methyltransferase activity
conserved	t0027307	32	CUFF.43353.1		3	10.52	GGGAUGUUGUCUGGCUCG	CGAACCAGAUAACGUUCU	1	18	845	862	Cleavage
conserved	t0027307	32	CUFF.21935.1		3	24.71	GGGAUGUUGUCUGGCUCG	CGAGUCUGACAACAUACC	1	18	1217	1234	Cleavage	GO:0008152:metabolic process	GO:0003677:DNA binding; GO:0008409:5'-3' exonuclease activity
conserved	t0027307	32	CUFF.21934.1		3	19.84	GGGAUGUUGUCUGGCUCG	CGAGUCUGACAACAUACC	1	18	9872	9889	Cleavage
conserved	t0027307	32	gene.g20679.t1.1		3	24.356	GGGAUGUUGUCUGGCUCG	CAAGGCAGACAACAUCCA	1	18	149	166	Cleavage
conserved	t0027307	32	CUFF.18969.1	Actinidin	3	8.951	GGGAUGUUGUCUGGCUCG	CUAGCCAUGCAACGUCCC	1	18	82	99	Translation		GO:0008233:peptidase activity
conserved	t0027307	32	CUFF.27914.1		3	17.627	GGGAUGUUGUCUGGCUCG	CGAGUCCAACAACAUCUC	1	18	392	409	Translation	GO:0006534:cysteine metabolic process; GO:0016226:iron-sulfur cluster assembly	GO:0005524:ATP binding; GO:0008270:zinc ion binding; GO:0008483:transaminase activity; GO:0030170:pyridoxal phosphate binding; GO:0031071:cysteine desulfurase activity
conserved	t0027468	32	CUFF.34452.1		2	15.106	UGUGUUCUCAGGUCGCCCC	GGGGCGACCCGAGAACAUG	1	19	1281	1299	Translation
conserved	t0027468	32	CUFF.46648.1		2	20.528	UGUGUUCUCAGGUCGCCC	GGGCGACCUGGGAACAUU	1	18	275	292	Cleavage	GO:0006801:superoxide metabolic process; GO:0006825:copper ion transport; GO:0006878:cellular copper ion homeostasis; GO:0055114:oxidation-reduction process	GO:0004784:superoxide dismutase activity; GO:0016532:superoxide dismutase copper chaperone activity
conserved	t0027468	32	CUFF.5713.1		3	20.084	UGUGUUCUCAGGUCGCCCCU	AGAGGUGACUUGGGAAUACA	1	20	758	777	Cleavage	GO:0015996:chlorophyll catabolic process
conserved	t0027468	32	CUFF.12238.1		2.5	17.911	UGUGUUCUCAGGUCGCCCCU	AGGGGUGAC-UGAGAACACA	1	20	411	429	Translation		GO:0008270:zinc ion binding
conserved	t0027468	32	CUFF.46094.1	Putative basic leucine-zipper transcription factor	3	17.675	UGUGUUCUCAGGUCGCCC	UUGCGACUUGGGAACACA	1	18	1463	1480	Cleavage		GO:0097159:organic cyclic compound binding; GO:1901363:heterocyclic compound binding
conserved	t0027468	32	CUFF.46094.2	Putative basic leucine-zipper transcription factor	3	17.675	UGUGUUCUCAGGUCGCCC	UUGCGACUUGGGAACACA	1	18	1810	1827	Cleavage		GO:0097159:organic cyclic compound binding; GO:1901363:heterocyclic compound binding
conserved	t0027468	32	CUFF.32664.1		2.5	20.354	UGUGUUCUCAGGUCGCCC	UGGCUAUCUGAGAACACA	1	18	642	659	Cleavage	GO:0006431:methionyl-tRNA aminoacylation; GO:0006555:methionine metabolic process	GO:0000049:tRNA binding; GO:0004825:methionine-tRNA ligase activity; GO:0005524:ATP binding
conserved	t0027468	32	CUFF.35936.1		2.5	23.936	UGUGUUCUCAGGUCGCCC	GAGUGACCUGAGAGCACG	1	18	803	820	Cleavage
conserved	t0027468	32	CUFF.50526.1		3	19.738	UGUGUUCUCAGGUCGCCC	CGGCGGCUUAAGAACACA	1	18	592	609	Translation
conserved	t0027468	32	CUFF.14005.1		3	8.999	UGUGUUCUCAGGUCGCCC	UGGCGAAUUGAGAACAUA	1	18	704	721	Cleavage
conserved	t0027468	32	CUFF.280.1		3	14.448	UGUGUUCUCAGGUCGCCCCU	ACGGGUGAACUGAGAACAAA	1	20	1582	1601	Cleavage	GO:0032259:methylation	GO:0008168:methyltransferase activity
conserved	t0027468	32	CUFF.27379.2		3	19.589	UGUGUUCUCAGGUCGCCC	GGGUGACAUGAGAACAUC	1	18	506	523	Translation
conserved	t0027468	32	CUFF.33752.1		2.5	17.387	UGUGUUCUCAGGUCGCCCCU	AUGGAAGACCUGGGAACACA	1	20	3963	3982	Cleavage
conserved	t0027468	32	CUFF.46451.1		3	17.774	UGUGUUCUCAGGUCGCCC	GGGUGAUCUUGGAAUACA	1	18	500	517	Translation
conserved	t0027468	32	CUFF.34700.1		3	18.956	UGUGUUCUCAGGUCGCCC	GGUUGAUUUGAGAGCACA	1	18	1931	1948	Cleavage	GO:0006511:ubiquitin-dependent protein catabolic process; GO:0006869:lipid transport; GO:0016567:protein ubiquitination; GO:0048767:root hair elongation	GO:0004842:ubiquitin-protein transferase activity
conserved	t0027468	32	CUFF.34700.2		3	18.956	UGUGUUCUCAGGUCGCCC	GGUUGAUUUGAGAGCACA	1	18	1931	1948	Cleavage	GO:0006511:ubiquitin-dependent protein catabolic process; GO:0006869:lipid transport; GO:0016567:protein ubiquitination; GO:0048767:root hair elongation	GO:0004842:ubiquitin-protein transferase activity
conserved	t0027468	32	CUFF.40099.1		3	20.813	UGUGUUCUCAGGUCGCCCCU	AUGGCCAACCUGAGGACAUA	1	20	174	193	Cleavage	GO:0006184:obsolete GTP catabolic process	GO:0003924:GTPase activity; GO:0005525:GTP binding
conserved	t0027468	32	CUFF.52093.1		3	15.992	UGUGUUCUCAGGUCGCCCCU	ACGGGCCACCUGUGAAUGCA	1	20	701	720	Cleavage
conserved	t0027468	32	CUFF.36090.1		3	19.112	UGUGUUCUCAGGUCGCCC	GGAUGCCCUGAGAGCACA	1	18	2435	2452	Cleavage
conserved	t0027468	32	CUFF.46706.2		3	15.33	UGUGUUCUCAGGUCGCCC	GGCCGAUUUUAGAACACA	1	18	2752	2769	Translation		GO:0016874:ligase activity
conserved	t0028697	31	CUFF.17411.1		2	13.653	UCUCGGAUCAGGCUUCAUUCC	GGAAUGAAGCCUGGUCCGACA	1	21	3233	3253	Cleavage
conserved	t0028697	31	CUFF.10439.1		2.5	18.258	UCUCGGAUCAGGCUUCAUUCC	GGAAUGAAGUUUGAUCCAAGA	1	21	241	261	Cleavage
conserved	t0028697	31	CUFF.4179.1		3	22.711	UCUCGGAUCAGGCUUCAUUCC	GGAGUGAAUCCUGAUUCGAGU	1	21	1476	1496	Cleavage
conserved	t0028697	31	gene.g1652.t1.1	UDP-glucosyltransferase family 1 protein	3	12.226	UCUCGGAUCAGGCUUCAUUCC	GGAAUGAGGGCUCAUUCGAGA	1	21	733	753	Translation	GO:0008152:metabolic process	GO:0016758:transferase activity, transferring hexosyl groups
conserved	t0028697	31	CUFF.3222.1	UDP-glucosyltransferase family 1 protein	3	15.329	UCUCGGAUCAGGCUUCAUUCC	GGAAUGAGGGCUCAUUCGAGA	1	21	1381	1401	Translation		GO:0016758:transferase activity, transferring hexosyl groups
conserved	t0028697	31	CUFF.12451.1		2.5	18.904	UCUCGGAUCAGGCUUCAUU	AGGGAAGCCUGAUCUGAGG	1	19	715	733	Cleavage	GO:0001510:RNA methylation; GO:0006412:translation; GO:0009793:embryo development ending in seed dormancy; GO:0042254:ribosome biogenesis	GO:0003735:structural constituent of ribosome
conserved	t0028697	31	CUFF.26786.1		2.5	22.195	UCUCGGAUCAGGCUUCAU	UAGAGGCCUGAUCCGAGA	1	18	191	208	Cleavage
conserved	t0028697	31	CUFF.15950.1		2.5	20.292	UCUCGGAUCAGGCUUCAUU	AAAGAAGCUUGAUCUGAGG	1	19	1202	1220	Cleavage	GO:0009651:response to salt stress
conserved	t0028697	31	CUFF.17743.1	Protein phosphatase 2C	3	18.589	UCUCGGAUCAGGCUUCAU	AUGAAGCCUGAUUCGACU	1	18	3073	3090	Cleavage
conserved	t0028697	31	CUFF.47176.1	Chalcone synthase	3	21.545	UCUCGGAUCAGGCUUCAUUC	GAAAGAGGCCCGAUCCGAGG	1	20	292	311	Translation	GO:0000038:very long-chain fatty acid metabolic process; GO:0009611:response to wounding; GO:0009805:coumarin biosynthetic process; GO:0010025:wax biosynthetic process; GO:0030497:fatty acid elongation; GO:0042335:cuticle development; GO:0042967:acyl-carrier-protein biosynthetic process	GO:0009922:fatty acid elongase activity
conserved	t0028697	31	CUFF.35364.1		3	24.993	UCUCGGAUCAGGCUUCAUUC	GAAUGAAGCUGAGUCCGAGA	1	20	180	199	Translation	GO:0000051:obsolete urea cycle intermediate metabolic process; GO:0006144:purine nucleobase metabolic process; GO:0019381:atrazine catabolic process; GO:0043419:urea catabolic process	GO:0009039:urease activity; GO:0016151:nickel cation binding
conserved	t0028697	31	CUFF.970.1		2.5	16.79	UCUCGGAUCAGGCUUCAUUC	GUAUGAGGCUUGAUCAGAGA	1	20	3016	3035	Cleavage
conserved	t0028697	31	CUFF.57182.1		2.5	21.86	UCUCGGAUCAGGCUUCAUU	GAUAAAGCUUGAUCCGAGC	1	19	529	547	Cleavage
conserved	t0028697	31	CUFF.5288.2		2	19.937	UCUCGGAUCAGGCUUCAU	AUGAAGACUGGUCCGAGG	1	18	1679	1696	Cleavage
conserved	t0028697	31	CUFF.33439.1	Cyclin-dependent protein kinase p34cdc2	2.5	22.222	UCUCGGAUCAGGCUUCAUUCC	GAGAUGCAGCCUGAUCAGAGA	1	21	729	749	Cleavage	GO:0000165:MAPK cascade; GO:0006468:protein phosphorylation; GO:0007178:transmembrane receptor protein serine/threonine kinase signaling pathway; GO:0009069:serine family amino acid metabolic process; GO:0010075:regulation of meristem growth	GO:0004707:MAP kinase activity; GO:0005524:ATP binding
conserved	t0028697	31	CUFF.33439.2	Cyclin-dependent protein kinase p34cdc2	2.5	22.222	UCUCGGAUCAGGCUUCAUUCC	GAGAUGCAGCCUGAUCAGAGA	1	21	729	749	Cleavage	GO:0000165:MAPK cascade; GO:0006468:protein phosphorylation; GO:0007178:transmembrane receptor protein serine/threonine kinase signaling pathway; GO:0009069:serine family amino acid metabolic process; GO:0010075:regulation of meristem growth	GO:0004707:MAP kinase activity; GO:0005524:ATP binding
conserved	t0028697	31	CUFF.30617.1		2.5	17.591	UCUCGGAUCAGGCUUCAU	AUGGGGUCUGAUUCGGGA	1	18	647	664	Cleavage	GO:0001731:formation of translation preinitiation complex; GO:0006446:regulation of translational initiation	GO:0003743:translation initiation factor activity; GO:0031369:translation initiation factor binding
conserved	t0028697	31	CUFF.53826.1	Blight resistance protein RGA1	2.5	18.641	UCUCGGAUCAGGCUUCAUU	GAUGAAGACUGGUCUGAGG	1	19	330	348	Cleavage
conserved	t0028697	31	CUFF.24430.1		3	17.896	UCUCGGAUCAGGCUUCAU	GCGGAGCCUGAUCCGAGG	1	18	995	1012	Cleavage
conserved	t0028697	31	CUFF.2649.1		2.5	16.186	UCUCGGAUCAGGCUUCAUU	GAUGAGCCCUGGUUCGAGA	1	19	1794	1812	Cleavage
conserved	t0028697	31	CUFF.34591.1		3	14.874	UCUCGGAUCAGGCUUCAUUC	GGGUGAAGAUCGAUCCGAGA	1	20	23	42	Translation	GO:0006629:lipid metabolic process	GO:0016788:hydrolase activity, acting on ester bonds
conserved	t0028697	31	CUFF.24105.1		3	13.542	UCUCGGAUCAGGCUUCAU	AUGAAGCUUGAUUUGGGU	1	18	430	447	Cleavage
conserved	t0028697	31	CUFF.31359.1		3	21.711	UCUCGGAUCAGGCUUCAU	AUGAAGUUUGAUCUGGGC	1	18	1691	1708	Cleavage
conserved	t0028697	31	CUFF.19452.1		2.5	21.211	UCUCGGAUCAGGCUUCAUUC	GCAUGAAGCCUUAUUUGGGA	1	20	49	68	Translation	GO:0009909:regulation of flower development; GO:0010048:vernalization response; GO:0016571:histone methylation
conserved	t0028697	31	CUFF.48298.1		3	18.99	UCUCGGAUCAGGCUUCAUU	GAUGAAGGCUGAUUGGAGA	1	19	543	561	Cleavage
conserved	t0028697	31	CUFF.22307.1		3	14.922	UCUCGGAUCAGGCUUCAUU	GAUGAAGCCUGUUCUGAAA	1	19	1954	1972	Cleavage	GO:0005982:starch metabolic process; GO:0005985:sucrose metabolic process	GO:0004575:sucrose alpha-glucosidase activity; GO:0033926:glycopeptide alpha-N-acetylgalactosaminidase activity
conserved	t0028697	31	CUFF.12449.1		3	18.395	UCUCGG-AUCAGGCUUCAU	AUGAAGCCUGAUACUGAGA	1	18	3589	3607	Cleavage	GO:0010025:wax biosynthetic process; GO:0010143:cutin biosynthetic process; GO:0010345:suberin biosynthetic process	GO:0008270:zinc ion binding
conserved	t0028697	31	CUFF.12449.2		3	18.395	UCUCGG-AUCAGGCUUCAU	AUGAAGCCUGAUACUGAGA	1	18	3592	3610	Cleavage
conserved	t0028697	31	CUFF.20728.1		3	17.352	UCUCGGAUCAGGCUUCAUU	GAUGAAGUCUUAUCCGAAA	1	19	934	952	Translation
conserved	t0028697	31	CUFF.1284.2		3	15.88	UCUCGGAUCAGGCUUCAU	CUAAAGCCUGAUCUGAGG	1	18	255	272	Cleavage	GO:0030244:cellulose biosynthetic process	GO:0008466:glycogenin glucosyltransferase activity; GO:0016866:intramolecular transferase activity
conserved	t0028697	31	CUFF.1284.1		3	15.88	UCUCGGAUCAGGCUUCAU	CUAAAGCCUGAUCUGAGG	1	18	1052	1069	Cleavage	GO:0006007:glucose catabolic process; GO:0009651:response to salt stress; GO:0009744:response to sucrose; GO:0009749:response to glucose; GO:0009750:response to fructose; GO:0030244:cellulose biosynthetic process; GO:0071555:cell wall organization	GO:0008466:glycogenin glucosyltransferase activity; GO:0016866:intramolecular transferase activity
conserved	t0028697	31	CUFF.1285.1		3	15.88	UCUCGGAUCAGGCUUCAU	CUAAAGCCUGAUCUGAGG	1	18	1423	1440	Cleavage	GO:0006007:glucose catabolic process; GO:0009651:response to salt stress; GO:0009744:response to sucrose; GO:0009749:response to glucose; GO:0009750:response to fructose; GO:0030244:cellulose biosynthetic process; GO:0071555:cell wall organization	GO:0008466:glycogenin glucosyltransferase activity; GO:0016866:intramolecular transferase activity
conserved	t0029964	30	CUFF.17411.1		1.5	14.687	UCGAACCAGGCUUCAUUCCUC	GGGGAAUGAAGCCUGGUCCGA	1	21	3231	3251	Cleavage
conserved	t0029964	30	CUFF.35980.2	COP1 homolog	2	17.065	UCGAACCAGGCUUCAUUCCU	AAGAAUGAAGUUUGGUUCGU	1	20	1269	1288	Cleavage
conserved	t0029964	30	CUFF.2619.1	Subtilisin-like serine protease	2.5	15.357	UCGAACCAGGCUUCAUUCC	GGAAUGGGGCCUGUUUCGA	1	19	650	668	Cleavage	GO:0006508:proteolysis; GO:0043086:negative regulation of catalytic activity; GO:0048359:mucilage metabolic process involved in seed coat development; GO:0080001:mucilage extrusion from seed coat	GO:0004252:serine-type endopeptidase activity; GO:0042802:identical protein binding
conserved	t0029964	30	CUFF.35980.3	COP1 homolog	2	17.065	UCGAACCAGGCUUCAUUCCU	AAGAAUGAAGUUUGGUUCGU	1	20	1490	1509	Cleavage
conserved	t0029964	30	CUFF.3432.1	Cutin deficient 2	2.5	20.242	UCGAACCAGGCUUCAUUCC	GGGAUGAAGCCUGGUCCGG	1	19	1416	1434	Cleavage	GO:0006355:regulation of transcription, DNA-templated; GO:0007155:cell adhesion; GO:0009855:determination of bilateral symmetry; GO:0009944:polarity specification of adaxial/abaxial axis; GO:0009956:radial pattern formation; GO:0009965:leaf morphogenesis; GO:0010051:xylem and phloem pattern formation; GO:0010072:primary shoot apical meristem specification; GO:0010075:regulation of meristem growth…	GO:0003700:transcription factor activity, sequence-specific DNA binding; GO:0008289:lipid binding; GO:0043565:sequence-specific DNA binding
conserved	t0029964	30	CUFF.17013.1		3	19.691	UCGAACCAGGCUUCAUUCCU	AGGAAUUGGGUUUGGUUCGA	1	20	2461	2480	Cleavage	GO:0006094:gluconeogenesis; GO:0006096:glycolytic process; GO:0006144:purine nucleobase metabolic process; GO:0015976:carbon utilization; GO:0016310:phosphorylation	GO:0000287:magnesium ion binding; GO:0004743:pyruvate kinase activity; GO:0030955:potassium ion binding
conserved	t0029964	30	CUFF.39239.1		2.5	20.261	UCGAACCAGGCUUCAUUC	UUGUGAAGCCUGGUUCGA	1	18	264	281	Cleavage
conserved	t0029964	30	CUFF.5188.1	L-ascorbate oxidase	2.5	13.719	UCGAACCAGGCUUCAUUC	AAGUGAAGUUUGGUUCGA	1	18	1124	1141	Cleavage	GO:0006118:obsolete electron transport; GO:0019852:L-ascorbic acid metabolic process; GO:0046274:lignin catabolic process; GO:0055114:oxidation-reduction process	GO:0005507:copper ion binding; GO:0008447:L-ascorbate oxidase activity; GO:0052716:hydroquinone:oxygen oxidoreductase activity
conserved	t0029964	30	CUFF.19391.1		3	19.624	UCGAACCAGGCUUCAUUCCU	GGGGAAGAAGCCUGGGUCGA	1	20	1393	1412	Cleavage
conserved	t0029964	30	CUFF.31808.1		3	21.214	UCGAACCAGGCUUCAUUCCU	AGAAAUGAACUCUGGUUUGA	1	20	649	668	Translation
conserved	t0029964	30	CUFF.18449.1		3	17.983	UCGAACCAGGCUUCAUUCCUC	GAUGAGUGAUGCUUGGUUUGG	1	21	1278	1298	Cleavage
conserved	t0029964	30	CUFF.22433.1	Gamma-aminobutyrate transaminase isozyme 1	3	22.156	UCGAACCAGGCUUCAUUCC	GGAAUAAAGCCUGAUUUGA	1	19	1120	1138	Cleavage	GO:0006779:porphyrin-containing compound biosynthetic process; GO:0015994:chlorophyll metabolic process	GO:0008483:transaminase activity; GO:0030170:pyridoxal phosphate binding; GO:0042286:glutamate-1-semialdehyde 2,1-aminomutase activity
conserved	t0029964	30	CUFF.4179.1		3	22.346	UCGAACCAGGCUUCAUUCC	GGAGUGAAUCCUGAUUCGA	1	19	1476	1494	Translation
conserved	t0029964	30	CUFF.45500.1		3	15.232	UCGAACCAGGCUUCAUUC	GAAUGAAGUUUGGGUUGA	1	18	720	737	Cleavage
conserved	t0029964	30	CUFF.37255.1		2.5	21.153	UCGAACCAGGCUUCAUUC	GACUGGAGUUUGGUUCGA	1	18	1063	1080	Cleavage
conserved	t0029964	30	gene.g6184.t1.1		3	24.596	UCGAACCAGGCUUCAUUC	GAAUGAGGCAUGGUUUGC	1	18	288	305	Translation		GO:0046872:metal ion binding
conserved	t0029964	30	CUFF.2649.1		3	16.042	UCGAACCAGGCUUCAUUC	UGAUGAGCCCUGGUUCGA	1	18	1793	1810	Translation
conserved	t0029964	30	CUFF.4465.1		3	17.641	UCGAACCAGGCUUCAUUCCU	AAGAAUGAGUUUUGGUUUGA	1	20	4816	4835	Translation
conserved	t0029964	30	CUFF.49942.1		2.5	15.715	UCGAACCAGGCUUCAUUC	GAUGGAAGCCUGGUUUGA	1	18	1686	1703	Cleavage
conserved	t0030427	29	CUFF.41604.1		2.5	14.534	AGGAGCGACCUGAGAUCACAU	ACGUGGUUUCAGGUUGCUUUU	1	21	384	404	Cleavage
conserved	t0030427	29	CUFF.30812.1		3	14.264	AGGAGCGACCUGAGAUCACA	UGUGGGUUUAGGUCGUUCCU	1	20	2489	2508	Cleavage	GO:0006275:regulation of DNA replication; GO:0009294:DNA mediated transformation; GO:0009555:pollen development; GO:0051726:regulation of cell cycle; GO:0070734:histone H3-K27 methylation	GO:0008270:zinc ion binding; GO:0046976:histone methyltransferase activity (H3-K27 specific)
conserved	t0030427	29	CUFF.20126.1		3	18.106	AGGAGCGACCUGAGAUCACA	UGUGAUAUCACGUCGUUUCU	1	20	22	41	Translation
conserved	t0030427	29	CUFF.30397.1		3	16.961	AGGAGCGACCUGAGAUCACA	UGGGAUUUCAAGUUGCUCCU	1	20	2217	2236	Translation
conserved	t0030427	29	CUFF.13184.1	EIN3-binding F-box protein	2.5	18.873	AGGAGCGACCUGAGAUCA	CGAUUUCAGGUUGCUCUU	1	18	2178	2195	Cleavage
conserved	t0030427	29	CUFF.38622.2		3	12.901	AGGAGCGACCUGAGAUCACAU	AUUUAAUCUCAGGUUGCUCAU	1	21	436	456	Cleavage
conserved	t0030427	29	CUFF.38622.1		3	12.901	AGGAGCGACCUGAGAUCACAU	AUUUAAUCUCAGGUUGCUCAU	1	21	624	644	Cleavage
conserved	t0030427	29	CUFF.948.1	DELLA protein GAI	3	14.559	AGGAGCGACCUGAGAUCACAU	AUUUGAUCUCAGGACUCUUCU	1	21	1242	1262	Cleavage
conserved	t0030427	29	CUFF.54873.1		3	15.054	AGGAGCGACCUGAGAUCA	CUAUCUCAGGUCGCUUUU	1	18	495	512	Cleavage	GO:0006446:regulation of translational initiation	GO:0003743:translation initiation factor activity
conserved	t0030427	29	CUFF.31807.2		3	23.321	AGGAGCGACCUGAGAUCA	AAGUCUCAGGUCGCUCUU	1	18	2062	2079	Cleavage	GO:0000398:mRNA splicing, via spliceosome; GO:0030422:production of siRNA involved in RNA interference; GO:0031425:chloroplast RNA processing; GO:0031426:polycistronic mRNA processing; GO:0035196:production of miRNAs involved in gene silencing by miRNA; GO:0043687:post-translational protein modification; GO:0045893:positive regulation of transcription, DNA-templated
conserved	t0030427	29	CUFF.31807.1		3	23.321	AGGAGCGACCUGAGAUCA	AAGUCUCAGGUCGCUCUU	1	18	2084	2101	Cleavage	GO:0000398:mRNA splicing, via spliceosome; GO:0030422:production of siRNA involved in RNA interference; GO:0031425:chloroplast RNA processing; GO:0031426:polycistronic mRNA processing; GO:0035196:production of miRNAs involved in gene silencing by miRNA; GO:0043687:post-translational protein modification; GO:0045893:positive regulation of transcription, DNA-templated
conserved	t0030427	29	CUFF.13145.1		2.5	13.723	AGGAGCGACCUGAGAUCACA	UCUCAUUUCAGGUUGCUCUU	1	20	1004	1023	Cleavage	GO:0007275:multicellular organism development
conserved	t0030427	29	CUFF.16331.1		3	18.432	AGGAGCGACCUGAGAUCACA	UCUGGUCUCGGGUCACUUCU	1	20	2007	2026	Cleavage	GO:0006184:obsolete GTP catabolic process; GO:0007017:microtubule-based process; GO:0051258:protein polymerization	GO:0003924:GTPase activity; GO:0005200:structural constituent of cytoskeleton; GO:0005525:GTP binding
conserved	t0030427	29	CUFF.21075.1		3	18.537	AGGAGCGACCUGAGAUCACAU	GUUUGAUUUCAGGGCCCUCCU	1	21	839	859	Cleavage
conserved	t0030427	29	CUFF.9432.1	Blight resistance protein RGA1	3	17.249	AGGAGCGACCUGAGAUCACA	UCUGUUCUCAGGUUGUUUUU	1	20	1864	1883	Cleavage		GO:0016787:hydrolase activity
conserved	t0030427	29	CUFF.9432.2	Blight resistance protein RGA1	3	12.852	AGGAGCGACCUGAGAUCACA	UCUGUUCUCAGGUUGUUUUU	1	20	2010	2029	Cleavage		GO:0016787:hydrolase activity
conserved	t0031376	29	CUFF.13380.1		2.5	13.561	UCGUUUCACGUCGGGUUCAC	GUGAGCCUGACGAGAAACGG	1	20	21	40	Cleavage
conserved	t0031376	29	CUFF.11245.1		1.5	21.441	UCGUUUCACGUCGGGUUC	CAACCCGACGUGGAACGA	1	18	381	398	Cleavage
conserved	t0031376	29	CUFF.32373.2		3	22.847	UCGUUUCACGUCGGGUUCAC	GUGAAUCCAAUGUGGAAUGA	1	20	866	885	Cleavage
conserved	t0031376	29	CUFF.32373.1		3	22.847	UCGUUUCACGUCGGGUUCAC	GUGAAUCCAAUGUGGAAUGA	1	20	921	940	Cleavage
conserved	t0031376	29	CUFF.32373.3		3	22.847	UCGUUUCACGUCGGGUUCAC	GUGAAUCCAAUGUGGAAUGA	1	20	925	944	Cleavage
conserved	t0031376	29	CUFF.4568.1		3	15.143	UCGUUUCACGUCGGGUUCAC	GUGAAUCCAAUGUGGAAUGA	1	20	939	958	Cleavage	GO:0010075:regulation of meristem growth
conserved	t0031376	29	78649_g.1	S-locus-like receptor protein kinase	2.5	21.369	UCGUUUCACGUCGGGUUCACCA	UCGAGGGCCUGGCGUGGAACGA	1	22	802	823	Cleavage
conserved	t0031376	29	CUFF.20272.1		2.5	22.499	UCGUUUCACGUCGGGUUCA	UGAACGUGGCGUGGAACGA	1	19	1031	1049	Cleavage	GO:0006284:base-excision repair	GO:0003677:DNA binding; GO:0003906:DNA-(apurinic or apyrimidinic site) lyase activity; GO:0004519:endonuclease activity; GO:0051539:4 iron, 4 sulfur cluster binding
conserved	t0031376	29	CUFF.15664.1		2.5	14.758	UCGUUUCACGUCGGGUUCAC	GGGGACCUGACGUUAAACGA	1	20	601	620	Cleavage
conserved	t0031376	29	CUFF.23005.2		3	17.256	UCGUUUCACGUCGGGUUCACC	GUUCAAUCCGAUGUGGAAUGA	1	21	1676	1696	Cleavage
conserved	t0031376	29	CUFF.23005.1		3	17.256	UCGUUUCACGUCGGGUUCACC	GUUCAAUCCGAUGUGGAAUGA	1	21	1746	1766	Cleavage
conserved	t0031376	29	CUFF.60416.1		3	16.122	UCGUUUCACGUCGGGUUCA	UGAACUUGAUGGGAAAUGA	1	19	540	558	Cleavage
conserved	t0031376	29	CUFF.12296.1	MADS-box protein	3	14.114	UCGUUUCACGUCGGGUUCA	UGUACUCGACGUGGGAUGA	1	19	758	776	Cleavage
conserved	t0031376	29	CUFF.7302.2		3	14.187	UCGUUUCACGUCGGGUUCA	UGAAUCCAGUGUGGAACGA	1	19	579	597	Cleavage	GO:0016126:sterol biosynthetic process; GO:0019745:pentacyclic triterpenoid biosynthetic process
conserved	t0031376	29	CUFF.7302.1		3	14.187	UCGUUUCACGUCGGGUUCA	UGAAUCCAGUGUGGAACGA	1	19	901	919	Cleavage	GO:0016126:sterol biosynthetic process; GO:0019745:pentacyclic triterpenoid biosynthetic process
conserved	t0031376	29	2779_g.1		3	18.2	UCGUUUCACGUCGGGUUCAC	GAGGGCUUGACGUGGGACGA	1	20	243	262	Cleavage
conserved	t0031376	29	CUFF.32666.1		3	24.373	UCGUUUCACGUCGGGUUCACC	GGAGAACCCGAACUGGAGCGA	1	21	49	69	Translation
conserved	t0031376	29	CUFF.4993.1	Vacuolar protein sorting-associated protein 4-like	2.5	15.914	UCGUUUCACGUCGGGUUC	GAACCUGAUAUGAAACGG	1	18	77	94	Translation	GO:0006508:proteolysis; GO:0009627:systemic acquired resistance; GO:0009697:salicylic acid biosynthetic process; GO:0051301:cell division	GO:0005524:ATP binding; GO:0008233:peptidase activity; GO:0017111:nucleoside-triphosphatase activity
conserved	t0031376	29	CUFF.32666.2		3	24.373	UCGUUUCACGUCGGGUUCACC	GGAGAACCCGAACUGGAGCGA	1	21	49	69	Translation
conserved	t0031376	29	CUFF.27302.1	GDP-mannose 3',5'-epimerase	3	16.733	UCGUUUCACGUCGGGUUCACC	GCUGAACAAGGUGUGAAACGA	1	21	693	713	Cleavage
conserved	t0031376	29	CUFF.20744.1		2.5	21.254	UCGUUUCACGUCGGGUUC	GGAACCGACGUGGAAUGA	1	18	67	84	Cleavage
conserved	t0031376	29	CUFF.54680.1		3	23.518	UCGUUUCACGUCGGGUUCACC	GGCGAGCCCGCAGUGGAACGA	1	21	1253	1273	Translation		GO:0016788:hydrolase activity, acting on ester bonds
conserved	t0031376	29	CUFF.40599.1		2.5	18.697	UCGUUUCACGUCGGGUUC	GAGUUCGAAGUGAAACGA	1	18	1123	1140	Translation
conserved	t0031376	29	CUFF.41438.1	Anthocyanin permease	2.5	17.733	UCGUUUCACGUCGGGUUC	GAAGCUGACGUGGAAUGA	1	18	1612	1629	Cleavage	GO:0006855:drug transmembrane transport	GO:0015238:drug transmembrane transporter activity; GO:0015297:antiporter activity
conserved	t0031376	29	gene.g22225.t1.1		3	21.593	UCGUUUCACGUCGGGUUCACCA	UGAAGAAUCUCGUGUGAAACGA	1	22	980	1001	Cleavage
conserved	t0031376	29	CUFF.31290.2		3	13.655	UCGUUUCACGUCGGGUUCA	UGAACCCGACCCGAAAUGG	1	19	109	127	Translation
conserved	t0031376	29	CUFF.31290.1		3	13.655	UCGUUUCACGUCGGGUUCA	UGAACCCGACCCGAAAUGG	1	19	109	127	Translation
conserved	t0031448	29	CUFF.17411.1		1	14.687	UCGGACCAGGCAUCAUUCCCC	GGGGAAUGAAGCCUGGUCCGA	1	21	3231	3251	Cleavage
conserved	t0031448	29	CUFF.32607.1	Squamosa promoter binding-like protein	2.5	21.073	UCGGACCAGGCAUCAUUCCCC	GGGGAAUGAUGCUUGUUCUGA	1	21	1323	1343	Cleavage	GO:0006468:protein phosphorylation; GO:0009069:serine family amino acid metabolic process	GO:0004674:protein serine/threonine kinase activity; GO:0005524:ATP binding
conserved	t0031448	29	CUFF.3432.1	Cutin deficient 2	2	20.242	UCGGACCAGGCAUCAUUCC	GGGAUGAAGCCUGGUCCGG	1	19	1416	1434	Cleavage	GO:0006355:regulation of transcription, DNA-templated; GO:0007155:cell adhesion; GO:0009855:determination of bilateral symmetry; GO:0009944:polarity specification of adaxial/abaxial axis; GO:0009956:radial pattern formation; GO:0009965:leaf morphogenesis; GO:0010051:xylem and phloem pattern formation; GO:0010072:primary shoot apical meristem specification; GO:0010075:regulation of meristem growth…	GO:0003700:transcription factor activity, sequence-specific DNA binding; GO:0008289:lipid binding; GO:0043565:sequence-specific DNA binding
conserved	t0031448	29	CUFF.60373.1		3	18.117	UCGGACCAGGCAUCAUUCCC	GGGAAUAAAGCCUGGUCCGU	1	20	291	310	Cleavage
conserved	t0031448	29	CUFF.60373.2		3	18.117	UCGGACCAGGCAUCAUUCCC	GGGAAUAAAGCCUGGUCCGU	1	20	291	310	Cleavage
conserved	t0031448	29	CUFF.39073.2		3	18.313	UCGGACCAGGCAUCAUUCCCC	GCGGAGGGAUGUCUGGUCUGG	1	21	364	384	Cleavage
conserved	t0031448	29	CUFF.39073.1		3	18.031	UCGGACCAGGCAUCAUUCCCC	GCGGAGGGAUGUCUGGUCUGG	1	21	364	384	Cleavage
conserved	t0031448	29	CUFF.18449.1		2.5	17.983	UCGGACCAGGCAUCAUUC	GAGUGAUGCUUGGUUUGG	1	18	1281	1298	Cleavage
conserved	t0031448	29	CUFF.16938.1		3	21.585	UCGGACCAGGCAUCAUUCC	GGAAUGAUGCAUGGUUUGC	1	19	1072	1090	Translation	GO:0006821:chloride transport; GO:0055085:transmembrane transport	GO:0005247:voltage-gated chloride channel activity; GO:0030554:adenyl nucleotide binding
conserved	t0031448	29	CUFF.38578.1		2	15.065	UCGGACCAGGCAUCAUUC	GAAAGAUGCUUGGUCUGA	1	18	743	760	Cleavage
conserved	t0031448	29	CUFF.47349.1		3	21.6	UCGGACCAGGCAUCAUUCCC	GGGAUAGAUUCCUGGUCCGA	1	20	1456	1475	Translation	GO:0000162:tryptophan biosynthetic process; GO:0006571:tyrosine biosynthetic process; GO:0009094:L-phenylalanine biosynthetic process; GO:0009423:chorismate biosynthetic process	GO:0003866:3-phosphoshikimate 1-carboxyvinyltransferase activity
conserved	t0031448	29	gene.g16569.t1.1		2.5	15.253	UCGGACCAGGCAUCAUUC	GAGUGAUGAUUGGUCUGA	1	18	962	979	Translation
conserved	t0031448	29	CUFF.5006.1		2.5	14.96	UCGGACCAGGCAUCAUUC	GUAUGAUGUUUGGUUCGA	1	18	82	99	Cleavage	GO:0007155:cell adhesion; GO:0010014:meristem initiation; GO:0010090:trichome morphogenesis; GO:0016049:cell growth; GO:0045010:actin nucleation; GO:0045595:regulation of cell differentiation; GO:0048589:developmental growth; GO:0048765:root hair cell differentiation; GO:0071555:cell wall organization
conserved	t0031448	29	CUFF.1937.1	Homeodomain leucine zipper protein	3	22.831	UCGGACCAGGCAUCAUUCC	GGGAUGAAGGCUGGUCCGG	1	19	1511	1529	Translation	GO:0006355:regulation of transcription, DNA-templated; GO:0007155:cell adhesion; GO:0009855:determination of bilateral symmetry; GO:0009944:polarity specification of adaxial/abaxial axis; GO:0009956:radial pattern formation; GO:0009965:leaf morphogenesis; GO:0010051:xylem and phloem pattern formation; GO:0010072:primary shoot apical meristem specification; GO:0010075:regulation of meristem growth…	GO:0003700:transcription factor activity, sequence-specific DNA binding; GO:0008289:lipid binding; GO:0043565:sequence-specific DNA binding
conserved	t0031448	29	CUFF.39366.1	Anthocyanin permease	3	17.932	UCGGACCAGGCAUCAUUCCC	GUGGGUGGUGGCUGGUCCGG	1	20	266	285	Translation	GO:0006855:drug transmembrane transport	GO:0015238:drug transmembrane transporter activity; GO:0015297:antiporter activity
conserved	t0031448	29	CUFF.14175.1	Cyclin-dependent kinase	3	19.529	UCGGACCAGGCAUCAUUC	GGAUGAUGUAUGGUCUGG	1	18	55	72	Translation		GO:0032550:purine ribonucleoside binding; GO:0032559:adenyl ribonucleotide binding; GO:0043168:anion binding
conserved	t0033601	27	CUFF.17411.1		3	13.653	UCUCGAACCAGGCUUCAUUCC	GGAAUGAAGCCUGGUCCGACA	1	21	3233	3253	Cleavage
conserved	t0033601	27	CUFF.2649.1		1.5	16.186	UCUCGAACCAGGCUUCAUU	GAUGAGCCCUGGUUCGAGA	1	19	1794	1812	Cleavage
conserved	t0033601	27	CUFF.31808.1		2.5	17.968	UCUCGAACCAGGCUUCAUUCC	GAAAUGAACUCUGGUUUGAGG	1	21	650	670	Cleavage
conserved	t0033601	27	CUFF.39239.1		3	19.641	UCUCGAACCAGGCUUCAU	GUGAAGCCUGGUUCGAUC	1	18	266	283	Cleavage
conserved	t0033601	27	CUFF.34520.1	BZIP transcription factor	3	19.477	UCUCGAACCAGGCUUCAUU	AAUGAAGCCUGGUUACAGA	1	19	578	596	Cleavage	GO:0006355:regulation of transcription, DNA-templated; GO:0045449:regulation of transcription	GO:0003700:transcription factor activity, sequence-specific DNA binding; GO:0043565:sequence-specific DNA binding
conserved	t0033601	27	CUFF.45298.2		2.5	15.881	UCUCGAACCAGGCUUCAU	UUGAGGCCUGGUUCGAGC	1	18	10	27	Cleavage
conserved	t0033601	27	CUFF.45298.1		2.5	15.881	UCUCGAACCAGGCUUCAU	UUGAGGCCUGGUUCGAGC	1	18	10	27	Cleavage
conserved	t0033601	27	CUFF.5188.1	L-ascorbate oxidase	3	17.243	UCUCGAACCAGGCUUCAUU	AGUGAAGUUUGGUUCGAAA	1	19	1125	1143	Cleavage	GO:0006118:obsolete electron transport; GO:0019852:L-ascorbic acid metabolic process; GO:0046274:lignin catabolic process; GO:0055114:oxidation-reduction process	GO:0005507:copper ion binding; GO:0008447:L-ascorbate oxidase activity; GO:0052716:hydroquinone:oxygen oxidoreductase activity
conserved	t0033601	27	CUFF.38675.1		3	10.319	UCUCGAACCAGGCUUCAUUC	GAUUGAAGCUGGGUUUGAGA	1	20	204	223	Translation
conserved	t0033601	27	CUFF.45673.2		3	20.745	UCUCGAACCAGGCUUCAUUC	GAAGGAAGCCUGCUUUGGGA	1	20	255	274	Cleavage
conserved	t0033601	27	CUFF.45673.1		3	20.745	UCUCGAACCAGGCUUCAUUC	GAAGGAAGCCUGCUUUGGGA	1	20	255	274	Cleavage
conserved	t0033601	27	CUFF.30924.1		2.5	11.951	UCUCGAACCAGGCUUCAU	GUGAAGUUUGGUUCGGGG	1	18	815	832	Cleavage
conserved	t0033601	27	CUFF.4482.1		3	21.096	UCUCGAACCAGGCUUCAUUCC	GCAAUGCAGUCUGGUGCGAGA	1	21	1661	1681	Cleavage	GO:0006261:DNA-dependent DNA replication	GO:0003677:DNA binding; GO:0003887:DNA-directed DNA polymerase activity
conserved	t0033601	27	CUFF.25578.1		3	14.743	UCUCGAACCAGGCUUCAUU	GAUGAAGUCUGGUUGGGGG	1	19	427	445	Cleavage	GO:0006412:translation; GO:0042254:ribosome biogenesis	GO:0003735:structural constituent of ribosome
conserved	t0033601	27	CUFF.20473.1		3	14.077	UCUCGAACCAGGCUUCAUU	AGUGGACCCUGGUUUGGGA	1	19	2553	2571	Cleavage
conserved	t0033601	27	CUFF.20473.2		3	14.077	UCUCGAACCAGGCUUCAUU	AGUGGACCCUGGUUUGGGA	1	19	2695	2713	Cleavage
conserved	t0033601	27	CUFF.47341.1	Ethylene response factor	3	17.227	UCUCGAACCAGGCUUCAU	CCGAAGCUUGGUUCGAGG	1	18	2205	2222	Cleavage
conserved	t0033601	27	CUFF.47284.1	ABA 8'-hydroxylase	2.5	19.777	UCUCGAACCAGGCUUCAUUCC	GUGAUGAAGACUAGUUUGAGA	1	21	1665	1685	Translation	GO:0006118:obsolete electron transport; GO:0055114:oxidation-reduction process	GO:0004497:monooxygenase activity; GO:0005506:iron ion binding; GO:0009055:electron carrier activity; GO:0016705:oxidoreductase activity, acting on paired donors, with incorporation or reduction of molecular oxygen; GO:0020037:heme binding
conserved	t0033601	27	CUFF.35281.1		3	18.57	UCUCGAACCAGGCUUCAUUCC	GCAAUGACGCCUUGUUUGAGG	1	21	374	394	Translation
conserved	t0033601	27	CUFF.20969.2	Beta-amyrin synthase	2.5	23.28	UCUCGAACCAGGCUUCAU	AUGGUGCCUGGUUUGGGA	1	18	1383	1400	Cleavage	GO:0006636:unsaturated fatty acid biosynthetic process; GO:0006655:phosphatidylglycerol biosynthetic process; GO:0009555:pollen development; GO:0010027:thylakoid membrane organization; GO:0015995:chlorophyll biosynthetic process; GO:0016117:carotenoid biosynthetic process; GO:0016126:sterol biosynthetic process; GO:0019288:isopentenyl diphosphate biosynthetic process, methylerythritol 4-phosphate…	GO:0016871:cycloartenol synthase activity
conserved	t0033601	27	CUFF.14847.1		3	14.292	UCUCGAACCAGGCUUCAU	AUGGGGCCUGGUAUGAGA	1	18	2468	2485	Cleavage	GO:0000086:G2/M transition of mitotic cell cycle; GO:0009934:regulation of meristem structural organization; GO:0051301:cell division
conserved	t0033601	27	CUFF.46973.1	Uncharacterized protein	2.5	16.398	UCUCGAACCAGGCUUCAU	AUGAGGUCUUGUUUGAGA	1	18	2635	2652	Translation
conserved	t0033601	27	CUFF.20969.1	Beta-amyrin synthase	2.5	23.28	UCUCGAACCAGGCUUCAU	AUGGUGCCUGGUUUGGGA	1	18	2086	2103	Cleavage	GO:0006636:unsaturated fatty acid biosynthetic process; GO:0006655:phosphatidylglycerol biosynthetic process; GO:0009555:pollen development; GO:0010027:thylakoid membrane organization; GO:0015995:chlorophyll biosynthetic process; GO:0016117:carotenoid biosynthetic process; GO:0016126:sterol biosynthetic process; GO:0019288:isopentenyl diphosphate biosynthetic process, methylerythritol 4-phosphate…	GO:0016871:cycloartenol synthase activity
conserved	t0033601	27	CUFF.1489.1	Cell cycle switch 52A	3	19.44	UCUCGAACCAGGCUUCAUUCC	GAGAGGAAGCCUGGUUCCGGA	1	21	609	629	Cleavage	GO:0006355:regulation of transcription, DNA-templated; GO:0045814:negative regulation of gene expression, epigenetic	GO:0000166:nucleotide binding
conserved	t0033601	27	CUFF.30566.1		2.5	23.18	UCUCGAACCAGGCUUCAU	AUGAAUUCUGGUUUGAGG	1	18	3195	3212	Cleavage	GO:0007131:reciprocal meiotic recombination; GO:0009880:embryonic pattern specification; GO:0010072:primary shoot apical meristem specification; GO:0010228:vegetative to reproductive phase transition of meristem; GO:0010431:seed maturation; GO:0016926:protein desumoylation; GO:0033044:regulation of chromosome organization; GO:0034508:centromere complex assembly; GO:0042138:meiotic DNA double-stra…	GO:0008270:zinc ion binding
conserved	t0033601	27	CUFF.40178.1		3	20.944	UCUCGAACCAGGCUUCAUUCC	GGUGCGAACCCUGGUUCGGGA	1	21	8981	9001	Cleavage	GO:0006278:RNA-dependent DNA biosynthetic process; GO:0016567:protein ubiquitination	GO:0003723:RNA binding; GO:0003964:RNA-directed DNA polymerase activity; GO:0004842:ubiquitin-protein transferase activity; GO:0008270:zinc ion binding
conserved	t0033601	27	CUFF.40178.2		3	20.944	UCUCGAACCAGGCUUCAUUCC	GGUGCGAACCCUGGUUCGGGA	1	21	8996	9016	Cleavage	GO:0006278:RNA-dependent DNA biosynthetic process; GO:0016567:protein ubiquitination	GO:0003723:RNA binding; GO:0003964:RNA-directed DNA polymerase activity; GO:0004842:ubiquitin-protein transferase activity; GO:0008270:zinc ion binding
conserved	t0033601	27	CUFF.47687.1		3	18.141	UCUCGAACCAGGCUUCAUU	ACUAAAGCCUGGUUUGGGA	1	19	290	308	Cleavage
conserved	t0033601	27	CUFF.12403.1	GDSL lipase-like chlorogenate-dependent caffeoyltransferase	3	18.071	UCUCGAACCAGGCUUCAUU	AAUGAGUCGUGGUUUGAGA	1	19	571	589	Translation	GO:0006629:lipid metabolic process	GO:0004091:carboxylesterase activity
conserved	t0033601	27	CUFF.27709.1		3	22.513	UCUCGAACCAGGCUUCAUUC	GUAUCAAGUCUGGAUCGAGA	1	20	1036	1055	Cleavage
conserved	t0033601	27	CUFF.16988.1	Expansin	3	19.381	UCUCGAACCAGGCUUCAU	GUGGAGCUUGCUUUGAGA	1	18	281	298	Cleavage	GO:0009664:plant-type cell wall organization
conserved	t0033601	27	CUFF.21717.1	Expansin	3	24.541	UCUCGAACCAGGCUUCAU	GUGGGGCUUGCUUCGAGA	1	18	678	695	Cleavage	GO:0006949:syncytium formation; GO:0009664:plant-type cell wall organization
conserved	t0033601	27	CUFF.5288.2		3	19.937	UCUCGAACCAGGCUUCAU	AUGAAGACUGGUCCGAGG	1	18	1679	1696	Cleavage
conserved	t0033601	27	CUFF.30617.1		3	17.591	UCUCGAACCAGGCUUCAU	AUGGGGUCUGAUUCGGGA	1	18	647	664	Cleavage	GO:0001731:formation of translation preinitiation complex; GO:0006446:regulation of translational initiation	GO:0003743:translation initiation factor activity; GO:0031369:translation initiation factor binding
conserved	t0033601	27	CUFF.27671.1		3	19.417	UCUCGAACCAGGCUUCAUU	GGUGAAACAUGGUUUGAGA	1	19	84	102	Translation
conserved	t0033601	27	CUFF.27258.1		3	19.119	UCUCGAACCAGGCUUCAU	AUGGAGCAUGGUUCUAGA	1	18	8877	8894	Translation
conserved	t0033601	27	CUFF.27258.2		3	19.119	UCUCGAACCAGGCUUCAU	AUGGAGCAUGGUUCUAGA	1	18	9085	9102	Translation
conserved	t0035688	26	CUFF.23750.1		3	15.417	CGCUAUCCAUCCUGAGUUUCA	UGAAACUCCGGGUGGAUGGCU	1	21	1237	1257	Cleavage	GO:0006508:proteolysis	GO:0004222:metalloendopeptidase activity; GO:0046872:metal ion binding
conserved	t0035688	26	gene.g18760.t1.1		3	17.619	CGCUAUCCAUCCUGAGUUUC	GGAGCUUGGGAUGGAUGGCU	1	20	298	317	Cleavage
conserved	t0035688	26	97383_g.1		2.5	16.029	CGCUAUCCAUCCUGAGUUU	AAGCUUAGGAUGGAUAGGG	1	19	589	607	Cleavage	GO:0009052:pentose-phosphate shunt, non-oxidative branch; GO:0015976:carbon utilization	GO:0004751:ribose-5-phosphate isomerase activity
conserved	t0035688	26	CUFF.19677.1		2.5	16.806	CGCUAUCCAUCCUGAGUUUC	GAACCUCAGCAUGGAUAGUG	1	20	856	875	Translation
conserved	t0035688	26	CUFF.6235.1		3	9.994	CGCUAUCCAUCCUGAGUUU	AGACUGAGGAUGGAAAGCG	1	19	438	456	Cleavage
conserved	t0035688	26	CUFF.8243.1		3	17.48	CGCUAUCCAUCCUGAGUUU	AGACUCGUGAUGGAUGGUG	1	19	798	816	Cleavage
conserved	t0035688	26	CUFF.2727.1		3	15.363	CGCUAUCCAUCCUGAGUUUC	GCAACUUGGGAUGGGCAGCG	1	20	97	116	Cleavage
conserved	t0035688	26	CUFF.4541.1		3	11.663	CGCUAUCCAUCCUGAGUU	UACUUAGGAUGGAAAGCG	1	18	1460	1477	Cleavage
conserved	t0035688	26	CUFF.4541.2		3	12.031	CGCUAUCCAUCCUGAGUU	UACUUAGGAUGGAAAGCG	1	18	1460	1477	Cleavage
conserved	t0035688	26	CUFF.19986.1	Thaumatin-like protein	2.5	22.888	CGCUAUCCAUCCUGAGUU	AGCUCAAGGUGGAUGGCG	1	18	335	352	Cleavage
conserved	t0035688	26	CUFF.19986.2	Thaumatin-like protein	2.5	22.888	CGCUAUCCAUCCUGAGUU	AGCUCAAGGUGGAUGGCG	1	18	335	352	Cleavage
conserved	t0035688	26	CUFF.34909.1	S-locus-like receptor protein kinase	3	21	CGCUAUCCAUCCUGAGUUU	AAACUCAGGGGUGAUAGUG	1	19	1443	1461	Translation
conserved	t0035688	26	CUFF.34672.1		3	24.766	CGCUAUCCAUCCUGAGUUU	GAACUUGUGGUGGAUGGCG	1	19	1293	1311	Cleavage	GO:0055114:oxidation-reduction process	GO:0016491:oxidoreductase activity
conserved	t0035688	26	CUFF.46664.1		3	18.571	CGCUAUCCAUCCUGAGUU	GGCUAAGGGUGGAUAGUG	1	18	70	87	Cleavage
conserved	t0035688	26	CUFF.8090.1	APRR2-like protein	3	17.292	CGCUAUCCAUCCUGAGUU	AACUCGGGAUUGAUAGGG	1	18	1004	1021	Cleavage	GO:0007165:signal transduction; GO:0044237:cellular metabolic process	GO:0005488:binding
conserved	t0039936	24	CUFF.17411.1		2.5	13.653	UCUCGGACCAGGCUUCAAUCC	GGAAUGAAGCCUGGUCCGACA	1	21	3233	3253	Cleavage
conserved	t0039936	24	CUFF.38675.1		2.5	10.319	UCUCGGACCAGGCUUCAAUC	GAUUGAAGCUGGGUUUGAGA	1	20	204	223	Translation
conserved	t0039936	24	CUFF.5919.1		3	17.374	UCUCGGACCAGGCUUCAAUC	GAUUGAAGCUUGUUUUGGGA	1	20	618	637	Cleavage
conserved	t0039936	24	CUFF.45298.2		2	15.881	UCUCGGACCAGGCUUCAA	UUGAGGCCUGGUUCGAGC	1	18	10	27	Cleavage
conserved	t0039936	24	CUFF.45298.1		2	15.881	UCUCGGACCAGGCUUCAA	UUGAGGCCUGGUUCGAGC	1	18	10	27	Cleavage
conserved	t0039936	24	CUFF.5624.1		2	19.748	UCUCGGACCAGGCUUCAAUC	GCUUGGAGCCUGGUCAGAGA	1	20	2214	2233	Cleavage	GO:0055085:transmembrane transport
conserved	t0039936	24	CUFF.41256.1		3	23.14	UCUCGGACCAGGCUUCAAUCC	GCAUUGAGGCUUGGCCCGGGA	1	21	1719	1739	Cleavage
conserved	t0039936	24	CUFF.45533.2		2.5	17.497	UCUCGGACCAGGCUUCAAU	AUUGCAGUUUGGUCUGAGA	1	19	108	126	Cleavage
conserved	t0039936	24	CUFF.36672.1		2.5	23.467	UCUCGGACCAGGCUUCAAUC	GGUGGAAGUCUGCUCCGAGA	1	20	686	705	Cleavage
conserved	t0039936	24	CUFF.30807.2		3	12.399	UCUCGGACCAGGCUUCAA	AGUAAGCCUGGUCCGAGA	1	18	4	21	Cleavage
conserved	t0039936	24	CUFF.23164.1		2.5	20.969	UCUCGGACCAGGCUUCAA	UUGAGGCCUGGUCCAGGA	1	18	656	673	Cleavage	GO:0006084:acetyl-CoA metabolic process; GO:0016126:sterol biosynthetic process; GO:0016132:brassinosteroid biosynthetic process	GO:0008375:acetylglucosaminyltransferase activity
conserved	t0039936	24	CUFF.23164.2		2.5	20.969	UCUCGGACCAGGCUUCAA	UUGAGGCCUGGUCCAGGA	1	18	867	884	Cleavage	GO:0006084:acetyl-CoA metabolic process; GO:0016126:sterol biosynthetic process; GO:0016132:brassinosteroid biosynthetic process	GO:0008375:acetylglucosaminyltransferase activity
conserved	t0039936	24	CUFF.30807.1		3	18.642	UCUCGGACCAGGCUUCAA	AGUAAGCCUGGUCCGAGA	1	18	1685	1702	Cleavage
conserved	t0039936	24	CUFF.58501.1		2.5	15.678	UCUCGGACCAGGCUUCAAU	GUUGAAACUUGGUCUGAGG	1	19	16	34	Cleavage
conserved	t0039936	24	CUFF.30299.1		3	18.984	UCUCGGACCAGGCUUCAAU	AUUGAAGACUGGACUGAGA	1	19	42	60	Cleavage
conserved	t0039936	24	CUFF.58579.1		3	20.759	UCUCGGACCAGGCUUCAAU	AUUGAGGUAUGGUCUGGGA	1	19	562	580	Translation	GO:0006310:DNA recombination; GO:0015074:DNA integration	GO:0003677:DNA binding; GO:0008270:zinc ion binding
conserved	t0039936	24	CUFF.5288.2		2.5	19.937	UCUCGGACCAGGCUUCAA	AUGAAGACUGGUCCGAGG	1	18	1679	1696	Cleavage
conserved	t0039936	24	gene.g3733.t1.1		3	22.507	UCUCGGACCAGGCUUCAAUCC	GGUUUGAAGCAUGCUUCGGGA	1	21	180	200	Translation	GO:0006486:protein glycosylation; GO:0009069:serine family amino acid metabolic process; GO:0016310:phosphorylation; GO:0030244:cellulose biosynthetic process; GO:0048193:Golgi vesicle transport; GO:0060359:response to ammonium ion	GO:0004582:dolichyl-phosphate beta-D-mannosyltransferase activity; GO:0004686:elongation factor-2 kinase activity
conserved	t0039936	24	CUFF.25711.1		3	17.384	UCUCGGACCAGGCUUCAAUCC	GUGUUGGAGCCCGGUCCAAGA	1	21	941	961	Translation	GO:0006687:glycosphingolipid metabolic process; GO:0007205:protein kinase C-activating G-protein coupled receptor signaling pathway; GO:0009395:phospholipid catabolic process; GO:0016310:phosphorylation; GO:0046486:glycerolipid metabolic process	GO:0001729:ceramide kinase activity; GO:0004143:diacylglycerol kinase activity
conserved	t0039936	24	gene.g11387.t1.1		3	22.614	UCUCGGACCAGGCUUCAAU	GUUGAAGUCUGUUUUGAGG	1	19	145	163	Cleavage
conserved	t0039936	24	CUFF.7901.3		3	15.435	UCUCGGACCAGGCUUCAAU	GUUGCAGCCUGGUUCCAGA	1	19	142	160	Cleavage	GO:0006355:regulation of transcription, DNA-templated; GO:0045449:regulation of transcription	GO:0003700:transcription factor activity, sequence-specific DNA binding; GO:0016787:hydrolase activity
conserved	t0039936	24	CUFF.31281.1	Cyclin-dependent protein kinase p34cdc2	3	18.724	UCUCGGACCAGGCUUCAAU	AUUGAAGCAAGGUCUGAGG	1	19	2295	2313	Translation
conserved	t0039936	24	CUFF.34495.1	Rab11 GTPase	3	18.553	UCUCGGACCAGGCUUCAAU	GUGGAGGCCUGGUCCGAAA	1	19	52	70	Cleavage	GO:0007264:small GTPase mediated signal transduction	GO:0005525:GTP binding
conserved	t0039936	24	CUFF.53826.1	Blight resistance protein RGA1	3	18.641	UCUCGGACCAGGCUUCAA	AUGAAGACUGGUCUGAGG	1	18	331	348	Cleavage
conserved	t0039936	24	CUFF.26786.1		2.5	22.195	UCUCGGACCAGGCUUCAAUC	GCUAGAGGCCUGAUCCGAGA	1	20	189	208	Cleavage
conserved	t0039936	24	CUFF.19391.1		3	16.532	UCUCGGACCAGGCUUCAAUC	GGUUGA-GUCUGGUCUGAGA	1	20	1615	1633	Cleavage
conserved	t0039936	24	CUFF.2649.1		3	16.186	UCUCGGACCAGGCUUCAA	AUGAGCCCUGGUUCGAGA	1	18	1795	1812	Cleavage
conserved	t0039936	24	CUFF.43777.1	Sesquiterpene synthase 1	3	18.254	UCUCGGACCAGGCUUCAA	UUAAAGCUUGGUUUGGGA	1	18	824	841	Cleavage	GO:0008152:metabolic process	GO:0000287:magnesium ion binding; GO:0010333:terpene synthase activity
conserved	t0039936	24	CUFF.54229.1		3	18.922	UCUCGGACCAGGCUUCAA	UUAAAGCUUGGUUUGAGG	1	18	97	114	Cleavage
conserved	t0039936	24	CUFF.13685.1		3	17.199	UCUCGGACCAGGCUUCAAU	GUUUGAGCCUAGUCCGGGA	1	19	139	157	Translation
conserved	t0041206	23	CUFF.35936.1		1.5	22.422	CAUGUGUUCUCAGGUCGCCC	GAGUGACCUGAGAGCACGUG	1	20	803	822	Cleavage
conserved	t0041206	23	CUFF.46094.1	Putative basic leucine-zipper transcription factor	2	16.919	CAUGUGUUCUCAGGUCGC	GCGACUUGGGAACACAUU	1	18	1465	1482	Cleavage		GO:0097159:organic cyclic compound binding; GO:1901363:heterocyclic compound binding
conserved	t0041206	23	CUFF.46094.2	Putative basic leucine-zipper transcription factor	2	16.919	CAUGUGUUCUCAGGUCGC	GCGACUUGGGAACACAUU	1	18	1812	1829	Cleavage		GO:0097159:organic cyclic compound binding; GO:1901363:heterocyclic compound binding
conserved	t0041206	23	gene.g20551.t1.1		3	23.379	CAUGUGUUCUCAGGUCGCCCC	GGACCGAUUUGAGAGCAUAUG	1	21	463	483	Cleavage
conserved	t0041206	23	CUFF.50526.1		3	18.235	CAUGUGUUCUCAGGUCGCC	GGCGGCUUAAGAACACAUU	1	19	593	611	Translation
conserved	t0041206	23	CUFF.14005.1		3	13	CAUGUGUUCUCAGGUCGCC	GGCGAAUUGAGAACAUAUU	1	19	705	723	Cleavage
conserved	t0041206	23	CUFF.4618.1		3	21.876	CAUGUGUUCUCAGGUCGCCCC	GGACCGAUUUGAGAGCAUAUG	1	21	1072	1092	Cleavage
conserved	t0041206	23	CUFF.19763.1		3	17.126	CAUGUGUUCUCAGGUCGCC	GGUGGCUAGAGAACACGUG	1	19	2791	2809	Cleavage
conserved	t0041206	23	CUFF.53907.1		3	13.167	CAUGUGUUCUCAGGUCGC	AUGGUCUGAGGACACAUG	1	18	689	706	Cleavage	GO:0009395:phospholipid catabolic process; GO:0055114:oxidation-reduction process	GO:0004630:phospholipase D activity; GO:0005543:phospholipid binding; GO:0032440:2-alkenal reductase [NAD(P)] activity; GO:0070290:N-acylphosphatidylethanolamine-specific phospholipase D activity
conserved	t0041206	23	CUFF.13860.1	Cell cycle switch 52A	3	17.454	CAUGUGUUCUCAGGUCGCCC	GUGUGACUUGGGAACAGAUG	1	20	567	586	Cleavage	GO:0007165:signal transduction; GO:0007276:gamete generation; GO:0010091:trichome branching; GO:0032875:regulation of DNA endoreduplication; GO:0043161:proteasome-mediated ubiquitin-dependent protein catabolic process; GO:0043248:proteasome assembly; GO:0051302:regulation of cell division; GO:0051510:regulation of unidimensional cell growth; GO:0051788:response to misfolded protein	GO:0004871:signal transducer activity
conserved	t0041206	23	CUFF.459.1		3	24.208	CAUGUGUUCUCAGGUCGCCCC	GAGGGGAGCUGAGGAUACAUG	1	21	82	102	Cleavage	GO:0006098:pentose-phosphate shunt	GO:0017057:6-phosphogluconolactonase activity
conserved	t0041206	23	CUFF.60681.1		3	21.653	CAUGUGUUCUCAGGUCGCC	GGCGAUAUGAGUACACGUG	1	19	440	458	Cleavage	GO:0000302:response to reactive oxygen species; GO:0006184:obsolete GTP catabolic process; GO:0006414:translational elongation; GO:0006448:regulation of translational elongation; GO:0031425:chloroplast RNA processing	GO:0003746:translation elongation factor activity; GO:0003924:GTPase activity; GO:0005525:GTP binding
conserved	t0041206	23	CUFF.47425.1		3	17.913	CAUGUGUUCUCAGGUCGCCC	GAGCGAUCUGAGCGCACAUA	1	20	1284	1303	Cleavage	GO:0006118:obsolete electron transport	GO:0005507:copper ion binding; GO:0009055:electron carrier activity
conserved	t0041206	23	CUFF.40267.1		2.5	13.704	CAUGUGUUCUCAGGUCGC	GCCAGUUGAGAACACAUG	1	18	461	478	Cleavage
conserved	t0041206	23	CUFF.51986.1		3	16.333	CAUGUGUUCUCAGGUCGC	GCAACUUGAGAAAACAUG	1	18	453	470	Cleavage
conserved	t0041206	23	CUFF.43858.1		3	16.336	CAUGUGUUCUCAGGUCGC	GCCGCCUGAGAAAACAUG	1	18	153	170	Cleavage	GO:0006952:defense response; GO:0007275:multicellular organism development; GO:0009628:response to abiotic stimulus; GO:0009753:response to jasmonic acid; GO:0009755:hormone-mediated signaling pathway; GO:0048856:anatomical structure development; GO:0051707:response to other organism; GO:1901701:cellular response to oxygen-containing compound
conserved	t0041206	23	CUFF.22110.1		3	13.848	CAUGUGUUCUCAGGUCGC	GAGGUCUGGGAACACGUG	1	18	1203	1220	Cleavage		GO:0005509:calcium ion binding
conserved	t0041206	23	CUFF.33322.1		3	15.299	CAUGUGU-UCUCAGGUCGC	GCGACCUGAGACGUACAUG	1	18	353	371	Cleavage
conserved	t0041206	23	CUFF.4069.1		3	18.141	CAUGUGUUCU-CAGGUCGCCC	GUGCGGCCUGUAGAGCACAUG	1	20	5012	5032	Translation	GO:0015986:ATP synthesis coupled proton transport	GO:0015078:hydrogen ion transmembrane transporter activity
conserved	t0052002	19	CUFF.36934.1		2	23.537	UUCCACGGCUUUCUUGAACU	AGCUCAAGAAAGCUGUGGGA	1	20	26	45	Cleavage
conserved	t0052002	19	CUFF.27439.1		2	15.568	UUCCACGGCUUUCUUGAAC	GUUCAAGAAAGCUGUAGAA	1	19	2450	2468	Cleavage
conserved	t0052002	19	CUFF.28600.2		2	22.657	UUCCACGGCUUUCUUGAACUG	CACUCCAAGAGAGUCGUGGAA	1	21	499	519	Cleavage
conserved	t0052002	19	CUFF.28600.1		2	22.657	UUCCACGGCUUUCUUGAACUG	CACUCCAAGAGAGUCGUGGAA	1	21	499	519	Cleavage
conserved	t0052002	19	CUFF.918.1		2	18.462	UUCCACGGCUUUCUUGAACUG	CAAUUCAAAAAAGCUGUGGAG	1	21	1293	1313	Cleavage
conserved	t0052002	19	CUFF.639.1		2.5	14.95	UUCCAC-GGCUUUCUUGAACUG	CCGUUCAAGAAAGCCUGUGGAA	1	21	378	399	Cleavage
conserved	t0052002	19	CUFF.640.1		2.5	14.95	UUCCAC-GGCUUUCUUGAACUG	CCGUUCAAGAAAGCCUGUGGAA	1	21	199	220	Cleavage
conserved	t0052002	19	CUFF.30705.1		2.5	24.707	UUCCAC-GGCUUUCUUGAACUG	CCGUUCAAGAAAGCCUGUGGAA	1	21	674	695	Cleavage
conserved	t0052002	19	CUFF.22281.1		2.5	7.462	UUCCAC-GGCUUUCUUGAACUG	CCGUUCAAGAAAGCCUGUGGAA	1	21	1078	1099	Cleavage
conserved	t0052002	19	CUFF.12369.1		2.5	22.301	UUCCAC-GGCUUUCUUGAAC	GUUCAAGAAAGCCUGUGGAA	1	19	903	922	Cleavage
conserved	t0052002	19	CUFF.50533.1		2.5	20.432	UUCCAC-GGCUUUCUUGAAC	GUUCAAGAAAGCCUGUGGAA	1	19	842	861	Cleavage
conserved	t0052002	19	CUFF.43444.2		2.5	22.141	UUCCAC-GGCUUUCUUGAAC	GUUCAAGAAAGCCUGUGGAA	1	19	885	904	Cleavage
conserved	t0052002	19	CUFF.43444.1		2.5	22.141	UUCCAC-GGCUUUCUUGAAC	GUUCAAGAAAGCCUGUGGAA	1	19	885	904	Cleavage
conserved	t0052002	19	CUFF.10919.1		2.5	24.804	UUCCAC-GGCUUUCUUGAAC	GUUCAAGAAAGCCUGUGGAA	1	19	1917	1936	Cleavage
conserved	t0052002	19	CUFF.26642.1		2	21.22	UUCCACGGCUUUCUUGAA	UUCAAGGAAGCCGUCGAA	1	18	94	111	Cleavage	GO:0000051:obsolete urea cycle intermediate metabolic process; GO:0006520:cellular amino acid metabolic process	GO:0004046:aminoacylase activity
conserved	t0052002	19	CUFF.29953.1	Vacuolar protein sorting-associated protein 4-like	2	13.97	UUCCACGGCUUUCUUGAA	UUUGAGGAAGCUGUGGAA	1	18	522	539	Cleavage	GO:0006200:obsolete ATP catabolic process; GO:0006511:ubiquitin-dependent protein catabolic process	GO:0005524:ATP binding; GO:0008233:peptidase activity; GO:0016887:ATPase activity
conserved	t0052002	19	CUFF.41022.1		2.5	18.046	UUCCACGGCUUUCUUGAACUG	CGUUUCAAGGAAGCAGUGGAG	1	21	603	623	Cleavage
conserved	t0052002	19	CUFF.2229.1		2.5	20.424	UUCCACG-GCUUUCUUGAACUG	CCGUUCAAGAAAGCAUGUGGAA	1	21	604	625	Cleavage
conserved	t0052002	19	15392_g.1		3	14.101	UUCCACGGCUUUCUUGAACU	GGUUCAAGGAAGGCCUGGAA	1	20	271	290	Cleavage
conserved	t0052002	19	CUFF.34605.1		2.5	11.03	UUCCACGGCUUUCUUGAACU	AUUUCAAGGAAGCCGUUGGA	1	20	254	273	Cleavage
conserved	t0052002	19	CUFF.35222.1		3	18.793	UUCCAC-GGCUUUCUUGAAC	GUUCAAGAAAGCUUGUGGAA	1	19	1197	1216	Cleavage
conserved	t0052002	19	CUFF.44406.1		2	12.535	UUCCACGGCUUUCUUGAA	UUGAAGAAAGCUGUGGAG	1	18	286	303	Cleavage
conserved	t0052002	19	CUFF.7860.1		2.5	17.879	UUCCACGGCUUUCUUGAACUG	UACUUCAAGAAAUUCGUGGAU	1	21	106	126	Translation
conserved	t0052002	19	CUFF.21420.1		2	24.059	UUCCACGGCUUUCUUGAACU	ACUUCGUGAAGGCCGUGGAA	1	20	137	156	Cleavage	GO:0009690:cytokinin metabolic process
conserved	t0052002	19	CUFF.33903.1		2.5	12.744	UUCCACGGCUUUCUUGAA	AUCAGGAAGGUCGUGGAA	1	18	989	1006	Cleavage
conserved	t0052002	19	CUFF.33906.1		2.5	15.204	UUCCACGGCUUUCUUGAA	AUCAGGAAGGUCGUGGAA	1	18	1443	1460	Cleavage
conserved	t0052002	19	CUFF.13659.1		3	20.535	UUCCACGGCUUUCUUGAACU	AGUUGAGGAAAGAUGUGGAA	1	20	5417	5436	Cleavage	GO:0006096:glycolytic process; GO:0006364:rRNA processing; GO:0009657:plastid organization; GO:0009773:photosynthetic electron transport in photosystem I; GO:0010103:stomatal complex morphogenesis; GO:0010207:photosystem II assembly; GO:0015976:carbon utilization; GO:0035304:regulation of protein dephosphorylation	GO:0047100:glyceraldehyde-3-phosphate dehydrogenase (NADP+) (phosphorylating) activity; GO:0050661:NADP binding; GO:0051287:NAD binding
conserved	t0052002	19	CUFF.26566.2		2.5	13.397	UUCCACGGCUUUCUUGAA	UUCAAGAAAGUUCUGGAA	1	18	552	569	Cleavage
conserved	t0052002	19	CUFF.26566.1		2.5	12.541	UUCCACGGCUUUCUUGAA	UUCAAGAAAGUUCUGGAA	1	18	701	718	Cleavage
conserved	t0052002	19	CUFF.21810.1	ABA 8'-hydroxylase	2.5	17.656	UUCCACGGCUUUCUUGAA	UUCAGGGAAGCCGUUGAA	1	18	864	881	Cleavage	GO:0006118:obsolete electron transport; GO:0055114:oxidation-reduction process	GO:0005506:iron ion binding; GO:0009055:electron carrier activity; GO:0010295:(+)-abscisic acid 8'-hydroxylase activity; GO:0019825:oxygen binding; GO:0020037:heme binding
conserved	t0052002	19	CUFF.44544.1		2	12.441	UUCCACGGCUUUCUUGAA	UUCAAUGAAGCUGUGGAA	1	18	1404	1421	Cleavage
conserved	t0052002	19	CUFF.18204.1		3	23.118	UUCCACGGCUUUCUUGAACUG	CACUUCGAUGAGGCCGUGGAG	1	21	125	145	Cleavage	GO:0006278:RNA-dependent DNA biosynthetic process	GO:0003723:RNA binding; GO:0003964:RNA-directed DNA polymerase activity
conserved	t0052002	19	CUFF.44544.2		2	12.441	UUCCACGGCUUUCUUGAA	UUCAAUGAAGCUGUGGAA	1	18	1635	1652	Cleavage
conserved	t0052002	19	CUFF.25795.1		3	16.84	UUCCACGGCUUUCUUGAACUG	UGGUUCAGAAAAGAUGUGGAA	1	21	186	206	Cleavage
conserved	t0052002	19	CUFF.44543.1		2	12.441	UUCCACGGCUUUCUUGAA	UUCAAUGAAGCUGUGGAA	1	18	1575	1592	Cleavage
conserved	t0052002	19	CUFF.6142.1		2	18.509	UUCCACGGCUUUCUUGAA	UUCAACAAGGCUGUGGAA	1	18	1666	1683	Cleavage	GO:0009395:phospholipid catabolic process; GO:0035556:intracellular signal transduction; GO:0007242:intracellular signaling cascade	GO:0004629:phospholipase C activity
conserved	t0052002	19	CUFF.42626.1		2.5	17.275	UUCCACGGCUUUCUUGAA	UUUAAGAAAGUAGUGGAA	1	18	602	619	Cleavage
conserved	t0052002	19	CUFF.6143.1		2	18.461	UUCCACGGCUUUCUUGAA	UUCAACAAGGCUGUGGAA	1	18	3237	3254	Cleavage	GO:0009395:phospholipid catabolic process; GO:0035556:intracellular signal transduction; GO:0007242:intracellular signaling cascade	GO:0004629:phospholipase C activity
conserved	t0052002	19	CUFF.3497.2		2.5	14.902	UUCCACGGCUUUCUUGAAC	GUCCAAGAAAACUGUGGAA	1	19	567	585	Translation		GO:0016787:hydrolase activity
conserved	t0052002	19	CUFF.3497.1		2.5	14.902	UUCCACGGCUUUCUUGAAC	GUCCAAGAAAACUGUGGAA	1	19	671	689	Translation		GO:0016787:hydrolase activity
conserved	t0052002	19	CUFF.8586.1		3	17.946	UUCCACGGCUUUCUUGAA	AGCAAGGAAGUCGUGGAA	1	18	498	515	Cleavage
conserved	t0052002	19	CUFF.2580.1		2.5	15.549	UUCCACGGCUUUCUUGAAC	GUUCACGAAAGAUGUGGAA	1	19	674	692	Cleavage
conserved	t0052002	19	CUFF.619.2	Cyclin-dependent protein kinase p34cdc2	3	17.452	UUCCACGGCUUUCUUGAAC	GUUCGAGUGGGCUGUGGAA	1	19	904	922	Cleavage	GO:0006468:protein phosphorylation; GO:0007020:microtubule nucleation; GO:0009069:serine family amino acid metabolic process; GO:0016998:cell wall macromolecule catabolic process	GO:0004674:protein serine/threonine kinase activity; GO:0004713:protein tyrosine kinase activity; GO:0005524:ATP binding
conserved	t0052002	19	CUFF.37920.1		3	20.472	UUCCACGGCUUUCUUGAA	AGCAGGAGAGCCGUGGAA	1	18	376	393	Cleavage	GO:0000902:cell morphogenesis; GO:0006623:protein targeting to vacuole; GO:0008033:tRNA processing; GO:0016049:cell growth; GO:0048193:Golgi vesicle transport	GO:0016787:hydrolase activity
conserved	t0052002	19	CUFF.36197.1		3	14.484	UUCCACGGCUUUCUUGAAC	GUUCAAUGAAGUUGUGGAG	1	19	2320	2338	Cleavage
conserved	t0052002	19	CUFF.2251.1		3	14.875	UUCCACGGCUUUCUUGAACU	ACUUCAGGGAAGUCGUGAAA	1	20	304	323	Cleavage
conserved	t0052002	19	CUFF.42875.2		3	16.923	UUCCACGGCUUUCUUGAA	GUCAGGGAAGUUGUGGAA	1	18	721	738	Cleavage
conserved	t0052002	19	CUFF.45661.1		2.5	9.006	UUCCACGGCUUUCUUGAA	AUCAAGAAAACUGUGGAA	1	18	222	239	Translation
conserved	t0052002	19	CUFF.51450.1	CTR1-like protein kinase	2.5	10.979	UUCCACGGCUUUCUUGAACU	ACUUCAACAAAGCCAUGGAA	1	20	284	303	Cleavage	GO:0006468:protein phosphorylation; GO:0055114:oxidation-reduction process	GO:0004672:protein kinase activity; GO:0005524:ATP binding; GO:0016491:oxidoreductase activity
conserved	t0052002	19	CUFF.59977.1		2.5	10.645	UUCCACGGCUUUCUUGAA	UUCAAGAAUGCUGUGGGG	1	18	18	35	Translation
conserved	t0052002	19	CUFF.51449.1	CTR1-like protein kinase	2.5	10.979	UUCCACGGCUUUCUUGAACU	ACUUCAACAAAGCCAUGGAA	1	20	284	303	Cleavage	GO:0006468:protein phosphorylation; GO:0055114:oxidation-reduction process	GO:0004672:protein kinase activity; GO:0005524:ATP binding; GO:0016491:oxidoreductase activity
conserved	t0052002	19	CUFF.11391.1		3	15.623	UUCCACGGCUUUCUUGAACU	AAUUUGAGAAGGCAGUGGAA	1	20	1447	1466	Cleavage
conserved	t0052002	19	CUFF.37338.1		3	14.125	UUCCACGGCUUUCUUGAA	UUCAAGAAGGUUGUAGAA	1	18	311	328	Cleavage
conserved	t0052002	19	66149_g.1		3	14.127	UUCCACGGCUUUCUUGAA	UUUAAGAAGGUGGUGGAA	1	18	60	77	Cleavage	GO:0006952:defense response	GO:0043531:ADP binding
conserved	t0052002	19	CUFF.50031.1		2.5	20.93	UUCCACGGCUUUCUUGAACU	AAUUGAGGGAAGCUGUGGAA	1	20	673	692	Cleavage
conserved	t0052002	19	gene.g25955.t1.1		3	18.926	UUCCACGGCUUUCUUGAA	UUUGAGAAAGUCGUAGAA	1	18	52	69	Cleavage
conserved	t0052002	19	CUFF.50030.1		2.5	20.93	UUCCACGGCUUUCUUGAACU	AAUUGAGGGAAGCUGUGGAA	1	20	673	692	Cleavage
conserved	t0052002	19	CUFF.28072.1		2.5	24.108	UUCCACGGCUUUCUUGAA	UUCAGCAGAGUCGUGGAA	1	18	667	684	Cleavage
conserved	t0052002	19	CUFF.51758.1		3	20.602	UUCCACGGCUUUCUUGAA	UUCGAGAAAGCUGUUGGA	1	18	817	834	Cleavage
conserved	t0052002	19	CUFF.53272.1	1-aminocyclopropane-1-carboxylate oxidase	3	21.935	UUCCACGGCUUUCUUGAA	UUCAGGGAAGUCCUGGAA	1	18	938	955	Cleavage	GO:0055114:oxidation-reduction process	GO:0016706:oxidoreductase activity, acting on paired donors, with incorporation or reduction of molecular oxygen, 2-oxoglutarate as one donor, and incorporation of one atom each of oxygen into both donors
conserved	t0052002	19	CUFF.55757.1		2.5	13.469	UUCCACGGCUUUCUUGAA	UUCAAGAAAUCAGUGGAA	1	18	634	651	Translation
conserved	t0052002	19	CUFF.4144.1		2	20.258	UUCCACGGCUUUCUUGAA	UUCCAGAAAGACGUGGAA	1	18	1005	1022	Cleavage
conserved	t0052002	19	CUFF.10508.1		3	24.237	UUCCACGGCUUUCUUGAA	UUCAGGAAAGCUUUGGAG	1	18	1942	1959	Cleavage	GO:0000023:maltose metabolic process; GO:0006397:mRNA processing; GO:0019252:starch biosynthetic process	GO:0003729:mRNA binding
conserved	t0052002	19	CUFF.3602.1		3	21.323	UUCCACGGCUUUCUUGAA	UUCAAGAAGGUUGAGGAA	1	18	855	872	Cleavage	GO:0009560:embryo sac egg cell differentiation; GO:0009793:embryo development ending in seed dormancy
conserved	t0052002	19	CUFF.38922.1		3	14.112	UUCCACGGCUUUCUUGAA	UUUGGGGAAGUUGUGGAA	1	18	1141	1158	Cleavage
conserved	t0052002	19	CUFF.38922.2		3	14.112	UUCCACGGCUUUCUUGAA	UUUGGGGAAGUUGUGGAA	1	18	1141	1158	Cleavage
conserved	t0052002	19	CUFF.3603.1		3	21.323	UUCCACGGCUUUCUUGAA	UUCAAGAAGGUUGAGGAA	1	18	855	872	Cleavage
conserved	t0052002	19	CUFF.38846.2		2.5	15.886	UUCCACGGCUUUCUUGAA	UUCAGGGAACUCGUGGAA	1	18	1971	1988	Translation		GO:0003677:DNA binding; GO:0004386:helicase activity; GO:0005506:iron ion binding; GO:0005524:ATP binding; GO:0008270:zinc ion binding; GO:0016740:transferase activity
conserved	t0052002	19	CUFF.39906.1		3	24.788	UUCCACGGCUUUCUUGAA	UUCAAGGAAGCUUUGGGA	1	18	2244	2261	Cleavage	GO:0035194:posttranscriptional gene silencing by RNA; GO:0070918:production of small RNA involved in gene silencing by RNA	GO:0003723:RNA binding
conserved	t0056423	18	CUFF.4637.1		0.5	17.115	UAGCCAAGGAUGAUUUGCCUG	UAGGCAAGUCAUCCUUGGCUA	1	21	33	53	Cleavage
conserved	t0056423	18	CUFF.26050.1		0.5	14.709	UAGCCAAGGAUGAUUUGCCUG	UAGGCAAGUCAUCCUUGGCUA	1	21	880	900	Cleavage
conserved	t0056423	18	CUFF.27416.2		1.5	19.831	UAGCCAAGGAUGAUUUGCCUG	CAGGCAAAUCAUUCUUGGCUU	1	21	1179	1199	Cleavage
conserved	t0056423	18	CUFF.23088.1		2	18.445	UAGCCAAGGAUGAUUUGCCUG	CAGGCAAGUCAUCCCUGGCUA	1	21	831	851	Cleavage	GO:0006612:protein targeting to membrane; GO:0009646:response to absence of light; GO:0009863:salicylic acid mediated signaling pathway; GO:0009867:jasmonic acid mediated signaling pathway; GO:0030968:endoplasmic reticulum unfolded protein response; GO:0034051:negative regulation of plant-type hypersensitive response
conserved	t0056423	18	CUFF.38013.1		0.5	23.815	UAGCCAAGGAUGAUUUGCC	GGCAAAUCAUUCUUGGCUA	1	19	1325	1343	Cleavage
conserved	t0056423	18	CUFF.17607.1		1.5	20.795	UAGCCAAGGAUGAUUUGCCUG	UAGGGAAGUCAUCCUUGGCUA	1	21	1470	1490	Cleavage
conserved	t0056423	18	CUFF.6931.1		1.5	23.7	UAGCCAAGGAUGAUUUGCCU	AGGCAAUUCAUUCUUGGCUA	1	20	735	754	Cleavage
conserved	t0056423	18	CUFF.6931.2		1.5	23.7	UAGCCAAGGAUGAUUUGCCU	AGGCAAUUCAUUCUUGGCUA	1	20	1447	1466	Cleavage
conserved	t0056423	18	CUFF.45646.2		2.5	13.891	UAGCCAAGGAUGAUUUGCCUG	UAGGCAAAUAAUUCUUGGUUG	1	21	930	950	Cleavage
conserved	t0056423	18	CUFF.668.1		2	18.237	UAGCCAAGGAUGAUUUGCC	GGCAAUUCAUCCUUGGCUU	1	19	1228	1246	Cleavage
conserved	t0056423	18	CUFF.46143.1		2	21.22	UAGCCAAGGAUGAUUUGC	UCAAAUUAUCCUUGGCUG	1	18	402	419	Cleavage
conserved	t0056423	18	CUFF.58527.1		1.5	18.521	UAGCCAAGGAUGAUUUGCCU	AAGCAAAUCGUGCUUGGCUA	1	20	414	433	Translation
conserved	t0056423	18	CUFF.36273.1		3	16.652	UAGCCAAGGAUGAUUUGCCU	AGGCAUAUCAUCUGUGGCUA	1	20	1098	1117	Cleavage	GO:0007059:chromosome segregation; GO:0007127:meiosis I; GO:0033043:regulation of organelle organization; GO:0044249:cellular biosynthetic process; GO:0044260:cellular macromolecule metabolic process; GO:0048731:system development; GO:0051276:chromosome organization; GO:0090304:nucleic acid metabolic process
conserved	t0056423	18	CUFF.34933.1	Cyclin-dependent protein kinase p34cdc2	2	16.659	UAGCCAAGGAUGAUUUGC	UCAAAUUAUCCUUGGCUG	1	18	5582	5599	Cleavage
conserved	t0056423	18	CUFF.10274.1		2.5	16.777	UAGCCAAGGAUGAUUUGCCUG	CCGGUAUAUUGUCCUUGGCUA	1	21	355	375	Cleavage
conserved	t0056423	18	CUFF.39429.1		2.5	19.762	UAGCCAAGGAUGAUUUGCCUG	UACGAAAAUCGUCCUUGGCUU	1	21	528	548	Cleavage		GO:0008270:zinc ion binding
conserved	t0056423	18	CUFF.25391.1		2	20.822	UAGCCAAGGAUGAUUUGC	GCAAAGCAUCCUUGGCUC	1	18	1084	1101	Cleavage
conserved	t0056423	18	CUFF.40725.1	MADS-box protein JOINTLESS	3	16.957	UAGCCAAGGAUGAUUUGCCUG	CAUACAAAUCAUCCUGGGUUA	1	21	360	380	Cleavage	GO:0055085:transmembrane transport	GO:0022857:transmembrane transporter activity
conserved	t0056423	18	CUFF.40725.2	MADS-box protein JOINTLESS	3	16.957	UAGCCAAGGAUGAUUUGCCUG	CAUACAAAUCAUCCUGGGUUA	1	21	363	383	Cleavage	GO:0055085:transmembrane transport	GO:0022857:transmembrane transporter activity
conserved	t0056423	18	gene.g22808.t1.1		2.5	20.281	UAGCCAAGGAUGAUUUGCCUG	CAUGCAAAGCAUGCUUGGUUA	1	21	407	427	Translation
conserved	t0056423	18	CUFF.16931.1		3	12.515	UAGCCAAGGAUGAUUUGCC	GGCAAAUAAUUCGUGGCUA	1	19	72	90	Cleavage
conserved	t0056423	18	CUFF.16931.2		3	12.515	UAGCCAAGGAUGAUUUGCC	GGCAAAUAAUUCGUGGCUA	1	19	72	90	Cleavage
conserved	t0056423	18	CUFF.8622.1	Cyclin-dependent protein kinase p34cdc2	3	14.024	UAGCCAAGGAUGAUUUGC	UCAAAUCAUCUUUGGUUU	1	18	1912	1929	Cleavage	GO:0006468:protein phosphorylation; GO:0009069:serine family amino acid metabolic process	GO:0004674:protein serine/threonine kinase activity; GO:0005524:ATP binding
conserved	t0056423	18	CUFF.15670.1		3	21.428	UAGCCAAGGAUGAUUUGC	UUAGAUCAUCUUUGGUUA	1	18	237	254	Cleavage
conserved	t0056423	18	CUFF.27430.1		3	17.431	UAGCCAAGGAUGAUUUGC	CCAGAUUAUCUUUGGCUG	1	18	1583	1600	Cleavage	GO:0008152:metabolic process	GO:0003824:catalytic activity; GO:0030170:pyridoxal phosphate binding
conserved	t0056423	18	CUFF.14000.1		2.5	14.185	UAGCCAAGGAUGAUUUGC	GAAAAUUGUCCUUGGCUG	1	18	142	159	Cleavage
conserved	t0056423	18	CUFF.42953.1		2.5	19.475	UAGCCAAGGAUGAUUUGC	GCAAGUGAUCCUUGGUUG	1	18	204	221	Cleavage
conserved	t0056423	18	CUFF.53610.1		3	22.795	UAGCCAAGGAUGAUUUGC	GCGGAUUAUCCUUGGCAA	1	18	1172	1189	Cleavage	GO:0006396:RNA processing
conserved	t0056423	18	CUFF.46589.2	Squamosa promoter binding-like protein	3	15.11	UAGCCAAGGAUGAUUUGC	GCAAAUUGUUCUUCGCUA	1	18	1054	1071	Cleavage
conserved	t0056423	18	CUFF.53609.1		3	16.988	UAGCCAAGGAUGAUUUGC	GCGGAUUAUCCUUGGCAA	1	18	1315	1332	Cleavage	GO:0006396:RNA processing
conserved	t0056423	18	CUFF.46589.1	Squamosa promoter binding-like protein	3	15.11	UAGCCAAGGAUGAUUUGC	GCAAAUUGUUCUUCGCUA	1	18	1794	1811	Cleavage	GO:0008152:metabolic process	GO:0000166:nucleotide binding; GO:0004672:protein kinase activity; GO:0016491:oxidoreductase activity
conserved	t0056423	18	CUFF.31014.1		3	20.362	UAGCCAAGGAUGAUUUGCCU	AUGCAAAUUAUUAUUGGCUU	1	20	782	801	Cleavage
conserved	t0056423	18	CUFF.4940.1	ARF domain class transcription factor	3	18.459	UAGCCAAGGAUGAUUUGCC	GGCAGACAAUCUUUGGCUA	1	19	3154	3172	Cleavage	GO:0008285:negative regulation of cell proliferation; GO:0009734:auxin-activated signaling pathway; GO:0009737:response to abscisic acid; GO:0009911:positive regulation of flower development; GO:0010047:fruit dehiscence; GO:0010150:leaf senescence; GO:0010227:floral organ abscission; GO:0042744:hydrogen peroxide catabolic process; GO:0045892:negative regulation of transcription, DNA-templated; GO…	GO:0003700:transcription factor activity, sequence-specific DNA binding; GO:0043565:sequence-specific DNA binding; GO:0046983:protein dimerization activity
conserved	t0056423	18	CUFF.18288.1		3	12.72	UAGCCAAGGAUGAUUUGC	GCAAGUCAUGUUUGGCUC	1	18	82	99	Translation
conserved	t0056423	18	CUFF.15555.1		3	16.896	UAGCCAAGGAUGAUUUGC	UCAAAUCGUGCUUGGCUG	1	18	639	656	Translation
conserved	t0056423	18	CUFF.31179.1	Thaumatin-like protein	3	9.048	UAGCCAAGGAUGAUUUGC	UCAAGUGAUUCUUGGCUA	1	18	194	211	Cleavage
conserved	t0056423	18	CUFF.29777.1	indole-3-acetic acid-amido synthetase	2.5	12.465	UAGCCAAGGAUGAUUUGCCU	AAGCAAACCCUCCUUGGCUG	1	20	1721	1740	Translation	GO:0006508:proteolysis; GO:0007020:microtubule nucleation	GO:0004185:serine-type carboxypeptidase activity
conserved	t0056423	18	CUFF.54902.1		3	18.017	UAGCCAAGGAUGAUUUGC	UCAAAUCGACCUUGGUUA	1	18	969	986	Translation
conserved	t0056423	18	CUFF.17618.1		3	22.156	UAGCCAAGGAUGAUUUGCCU	AAGGAAAUUGUCUUUGGCUG	1	20	4754	4773	Cleavage
conserved	t0056423	18	CUFF.59038.2		3	12.534	UAGCCAAGGAUGAUUUGC	GUAAAUCAUACUUGGAUA	1	18	1297	1314	Translation
conserved	t0061064	17	CUFF.17411.1		1	14.687	UCGGACCAGGCAUCAUUCCUC	GGGGAAUGAAGCCUGGUCCGA	1	21	3231	3251	Cleavage
conserved	t0061064	17	CUFF.32607.1	Squamosa promoter binding-like protein	2.5	21.073	UCGGACCAGGCAUCAUUCCUC	GGGGAAUGAUGCUUGUUCUGA	1	21	1323	1343	Cleavage	GO:0006468:protein phosphorylation; GO:0009069:serine family amino acid metabolic process	GO:0004674:protein serine/threonine kinase activity; GO:0005524:ATP binding
conserved	t0061064	17	CUFF.18449.1		2.5	17.983	UCGGACCAGGCAUCAUUCCUC	GAUGAGUGAUGCUUGGUUUGG	1	21	1278	1298	Cleavage
conserved	t0061064	17	CUFF.3432.1	Cutin deficient 2	2	20.242	UCGGACCAGGCAUCAUUCC	GGGAUGAAGCCUGGUCCGG	1	19	1416	1434	Cleavage	GO:0006355:regulation of transcription, DNA-templated; GO:0007155:cell adhesion; GO:0009855:determination of bilateral symmetry; GO:0009944:polarity specification of adaxial/abaxial axis; GO:0009956:radial pattern formation; GO:0009965:leaf morphogenesis; GO:0010051:xylem and phloem pattern formation; GO:0010072:primary shoot apical meristem specification; GO:0010075:regulation of meristem growth…	GO:0003700:transcription factor activity, sequence-specific DNA binding; GO:0008289:lipid binding; GO:0043565:sequence-specific DNA binding
conserved	t0061064	17	CUFF.38578.1		2	15.065	UCGGACCAGGCAUCAUUCCU	AAGAAAGAUGCUUGGUCUGA	1	20	741	760	Cleavage
conserved	t0061064	17	CUFF.39073.2		3	18.313	UCGGACCAGGCAUCAUUCCUC	GCGGAGGGAUGUCUGGUCUGG	1	21	364	384	Cleavage
conserved	t0061064	17	CUFF.39073.1		3	18.031	UCGGACCAGGCAUCAUUCCUC	GCGGAGGGAUGUCUGGUCUGG	1	21	364	384	Cleavage
conserved	t0061064	17	CUFF.16938.1		3	21.585	UCGGACCAGGCAUCAUUCC	GGAAUGAUGCAUGGUUUGC	1	19	1072	1090	Translation	GO:0006821:chloride transport; GO:0055085:transmembrane transport	GO:0005247:voltage-gated chloride channel activity; GO:0030554:adenyl nucleotide binding
conserved	t0061064	17	CUFF.60373.1		3	18.117	UCGGACCAGGCAUCAUUCCU	GGGAAUAAAGCCUGGUCCGU	1	20	291	310	Cleavage
conserved	t0061064	17	CUFF.60373.2		3	18.117	UCGGACCAGGCAUCAUUCCU	GGGAAUAAAGCCUGGUCCGU	1	20	291	310	Cleavage
conserved	t0061064	17	gene.g16569.t1.1		2.5	15.253	UCGGACCAGGCAUCAUUC	GAGUGAUGAUUGGUCUGA	1	18	962	979	Translation
conserved	t0061064	17	CUFF.5006.1		2.5	14.96	UCGGACCAGGCAUCAUUC	GUAUGAUGUUUGGUUCGA	1	18	82	99	Cleavage	GO:0007155:cell adhesion; GO:0010014:meristem initiation; GO:0010090:trichome morphogenesis; GO:0016049:cell growth; GO:0045010:actin nucleation; GO:0045595:regulation of cell differentiation; GO:0048589:developmental growth; GO:0048765:root hair cell differentiation; GO:0071555:cell wall organization
conserved	t0061064	17	CUFF.1937.1	Homeodomain leucine zipper protein	3	22.831	UCGGACCAGGCAUCAUUCC	GGGAUGAAGGCUGGUCCGG	1	19	1511	1529	Translation	GO:0006355:regulation of transcription, DNA-templated; GO:0007155:cell adhesion; GO:0009855:determination of bilateral symmetry; GO:0009944:polarity specification of adaxial/abaxial axis; GO:0009956:radial pattern formation; GO:0009965:leaf morphogenesis; GO:0010051:xylem and phloem pattern formation; GO:0010072:primary shoot apical meristem specification; GO:0010075:regulation of meristem growth…	GO:0003700:transcription factor activity, sequence-specific DNA binding; GO:0008289:lipid binding; GO:0043565:sequence-specific DNA binding
conserved	t0061064	17	CUFF.47349.1		3	21.6	UCGGACCAGGCAUCAUUCCU	GGGAUAGAUUCCUGGUCCGA	1	20	1456	1475	Translation	GO:0000162:tryptophan biosynthetic process; GO:0006571:tyrosine biosynthetic process; GO:0009094:L-phenylalanine biosynthetic process; GO:0009423:chorismate biosynthetic process	GO:0003866:3-phosphoshikimate 1-carboxyvinyltransferase activity
conserved	t0061064	17	CUFF.14175.1	Cyclin-dependent kinase	3	19.529	UCGGACCAGGCAUCAUUC	GGAUGAUGUAUGGUCUGG	1	18	55	72	Translation		GO:0032550:purine ribonucleoside binding; GO:0032559:adenyl ribonucleotide binding; GO:0043168:anion binding
conserved	t0061064	17	CUFF.39366.1	Anthocyanin permease	3	17.932	UCGGACCAGGCAUCAUUC	GGGUGGUGGCUGGUCCGG	1	18	268	285	Translation	GO:0006855:drug transmembrane transport	GO:0015238:drug transmembrane transporter activity; GO:0015297:antiporter activity
conserved	t0070046	15	CUFF.17411.1		2.5	13.653	UCUCGGACCAGGCAUCAUUCC	GGAAUGAAGCCUGGUCCGACA	1	21	3233	3253	Cleavage
conserved	t0070046	15	CUFF.26864.1		3	24.743	UCUCGGACCAGGCAUCAUUC	GGAUGGUGCCUGGACUGGGA	1	20	1358	1377	Cleavage	GO:0006511:ubiquitin-dependent protein catabolic process; GO:0016567:protein ubiquitination; GO:0060154:cellular process regulating host cell cycle in response to virus	GO:0003677:DNA binding; GO:0008270:zinc ion binding; GO:0034450:ubiquitin-ubiquitin ligase activity
conserved	t0070046	15	CUFF.26864.2		3	24.743	UCUCGGACCAGGCAUCAUUC	GGAUGGUGCCUGGACUGGGA	1	20	1577	1596	Cleavage	GO:0006511:ubiquitin-dependent protein catabolic process; GO:0016567:protein ubiquitination; GO:0060154:cellular process regulating host cell cycle in response to virus	GO:0003677:DNA binding; GO:0008270:zinc ion binding; GO:0034450:ubiquitin-ubiquitin ligase activity
conserved	t0070046	15	CUFF.20969.2	Beta-amyrin synthase	2	23.28	UCUCGGACCAGGCAUCAU	AUGGUGCCUGGUUUGGGA	1	18	1383	1400	Cleavage	GO:0006636:unsaturated fatty acid biosynthetic process; GO:0006655:phosphatidylglycerol biosynthetic process; GO:0009555:pollen development; GO:0010027:thylakoid membrane organization; GO:0015995:chlorophyll biosynthetic process; GO:0016117:carotenoid biosynthetic process; GO:0016126:sterol biosynthetic process; GO:0019288:isopentenyl diphosphate biosynthetic process, methylerythritol 4-phosphate…	GO:0016871:cycloartenol synthase activity
conserved	t0070046	15	CUFF.20969.1	Beta-amyrin synthase	2	23.28	UCUCGGACCAGGCAUCAU	AUGGUGCCUGGUUUGGGA	1	18	2086	2103	Cleavage	GO:0006636:unsaturated fatty acid biosynthetic process; GO:0006655:phosphatidylglycerol biosynthetic process; GO:0009555:pollen development; GO:0010027:thylakoid membrane organization; GO:0015995:chlorophyll biosynthetic process; GO:0016117:carotenoid biosynthetic process; GO:0016126:sterol biosynthetic process; GO:0019288:isopentenyl diphosphate biosynthetic process, methylerythritol 4-phosphate…	GO:0016871:cycloartenol synthase activity
conserved	t0070046	15	CUFF.3269.1	Cyclin-dependent protein kinase p34cdc2	3	24.039	UCUCGGACCAGGCAUCAUUCC	GGAAUGAUGGCAAGUCCGAGA	1	21	350	370	Translation	GO:0006464:cellular protein modification process	GO:0000166:nucleotide binding; GO:0004672:protein kinase activity
conserved	t0070046	15	CUFF.3269.2	Cyclin-dependent protein kinase p34cdc2	3	24.039	UCUCGGACCAGGCAUCAUUCC	GGAAUGAUGGCAAGUCCGAGA	1	21	354	374	Translation	GO:0006464:cellular protein modification process	GO:0000166:nucleotide binding; GO:0004672:protein kinase activity
conserved	t0070046	15	CUFF.4007.1		3	20.605	UCUCGGACCAGGCAUCAUUCC	GGUGUGAUGCCUGUUCCGGGU	1	21	758	778	Cleavage
conserved	t0070046	15	CUFF.4151.1		2.5	16.74	UCUCGGACCAGGCAUCAUU	AACGAUGUCUUGUCCGAGA	1	19	273	291	Translation
conserved	t0070046	15	CUFF.5006.1		3	15.26	UCUCGGACCAGGCAUCAUUC	GUAUGAUGUUUGGUUCGAUA	1	20	82	101	Cleavage	GO:0007155:cell adhesion; GO:0010014:meristem initiation; GO:0010090:trichome morphogenesis; GO:0016049:cell growth; GO:0045010:actin nucleation; GO:0045595:regulation of cell differentiation; GO:0048589:developmental growth; GO:0048765:root hair cell differentiation; GO:0071555:cell wall organization
conserved	t0070046	15	CUFF.54110.3		3	17.33	UCUCGGACCAGGCAUCAUUCC	GAAGUGAUGCCCUGUUCGAGA	1	21	812	832	Translation
conserved	t0070046	15	CUFF.48787.1		3	19.701	UCUCGGACCAGGCAUCAU	AUGAUGCCUGGUCCAAUA	1	18	2292	2309	Cleavage
conserved	t0070046	15	CUFF.32803.2		2.5	19.204	UCUCGGACCAGGCAUCAU	AUGGUUCUUGGUCUGAGA	1	18	271	288	Cleavage
conserved	t0070046	15	CUFF.32803.1		2.5	19.263	UCUCGGACCAGGCAUCAU	AUGGUUCUUGGUCUGAGA	1	18	323	340	Cleavage
conserved	t0070046	15	CUFF.11427.1		3	17.315	UCUCGGACCAGGCAUCAUU	GAUGAUCUCUGGUGCGAGA	1	19	1075	1093	Cleavage
conserved	t0070046	15	CUFF.2649.1		2.5	16.186	UCUCGGACCAGGCAUCAUU	GAUGAGCCCUGGUUCGAGA	1	19	1794	1812	Cleavage
conserved	t0070046	15	CUFF.44504.1		3	19.916	UCUCGGACC-AGGCAUCAUU	GAUGAUGCUUUGGUCCGAGG	1	19	246	265	Translation
conserved	t0070046	15	CUFF.2722.1		3	17.015	UCUCGGACCAGGCAUCAU	AUGCUGUCUGGUCUGAGU	1	18	1516	1533	Cleavage
conserved	t0070046	15	CUFF.45350.1		3	10.267	UCUCGGACCAGGCAUCAU	AUGAUGCGUGGUUCUAGA	1	18	301	318	Translation
conserved	t0070046	15	CUFF.2722.2		3	17.015	UCUCGGACCAGGCAUCAU	AUGCUGUCUGGUCUGAGU	1	18	215	232	Cleavage
conserved	t0070046	15	CUFF.4698.1		3	24.766	UCUCGGACCAGGCAUCAU	AUGAUAUUUGGUCUGAGG	1	18	405	422	Cleavage
conserved	t0070046	15	CUFF.4698.2		3	24.766	UCUCGGACCAGGCAUCAU	AUGAUAUUUGGUCUGAGG	1	18	405	422	Cleavage
conserved	t0070046	15	gene.g20080.t1.1		3	17.626	UCUCGGACCAGGCAUCAU	GUGGUCCCUGGUUUGAGA	1	18	462	479	Cleavage
conserved	t0070046	15	CUFF.5288.2		2.5	19.937	UCUCGGACCAGGCAUCAU	AUGAAGACUGGUCCGAGG	1	18	1679	1696	Cleavage
conserved	t0070046	15	CUFF.42150.1	COP1 homolog	3	21.093	UCUCGGACCAGGCAUCAU	GUGAUGCCUGAUUUGGGA	1	18	756	773	Cleavage		GO:0000166:nucleotide binding
conserved	t0070046	15	CUFF.5641.2		3	22.24	UCUCGGACCAGGCAUCAUUCC	GAGAUGGUGGCCGGUUCGAGA	1	21	293	313	Translation
conserved	t0070046	15	CUFF.5641.1		3	22.24	UCUCGGACCAGGCAUCAUUCC	GAGAUGGUGGCCGGUUCGAGA	1	21	293	313	Translation
conserved	t0070046	15	CUFF.30446.1		3	15.955	UCUCGGACCAGGCAUCAUUCC	GCAAAAAUGCCUAGUCCGAGA	1	21	2447	2467	Translation
conserved	t0070046	15	CUFF.53826.1	Blight resistance protein RGA1	3	18.641	UCUCGGACCAGGCAUCAUU	GAUGAAGACUGGUCUGAGG	1	19	330	348	Cleavage
conserved	t0070046	15	CUFF.57275.1		3	19.063	UCUCGGACCAGGCAUCAUU	GAUGAUGCCCUGUUUGAGA	1	19	757	775	Translation
conserved	t0077030	14	CUFF.17411.1		1.5	14.687	UCGGCCCAGGCUUCAUUCCUC	GGGGAAUGAAGCCUGGUCCGA	1	21	3231	3251	Cleavage
conserved	t0077030	14	CUFF.19391.1		2	19.624	UCGGCCCAGGCUUCAUUCCU	GGGGAAGAAGCCUGGGUCGA	1	20	1393	1412	Cleavage
conserved	t0077030	14	CUFF.3432.1	Cutin deficient 2	2.5	20.242	UCGGCCCAGGCUUCAUUCC	GGGAUGAAGCCUGGUCCGG	1	19	1416	1434	Cleavage	GO:0006355:regulation of transcription, DNA-templated; GO:0007155:cell adhesion; GO:0009855:determination of bilateral symmetry; GO:0009944:polarity specification of adaxial/abaxial axis; GO:0009956:radial pattern formation; GO:0009965:leaf morphogenesis; GO:0010051:xylem and phloem pattern formation; GO:0010072:primary shoot apical meristem specification; GO:0010075:regulation of meristem growth…	GO:0003700:transcription factor activity, sequence-specific DNA binding; GO:0008289:lipid binding; GO:0043565:sequence-specific DNA binding
conserved	t0077030	14	CUFF.37873.1		2	20.172	UCGGCCCAGGCUUCAUUCCU	GGGAUUGAAACCUGGGCCGA	1	20	439	458	Translation	GO:0008033:tRNA processing	GO:0016787:hydrolase activity
conserved	t0077030	14	CUFF.45500.1		2	15.232	UCGGCCCAGGCUUCAUUC	GAAUGAAGUUUGGGUUGA	1	18	720	737	Cleavage
conserved	t0077030	14	CUFF.19921.1		2.5	18.506	UCGGCCCAGGCUUCAUUCCUC	GAAGAAUGAAGUGUGGGUUGA	1	21	414	434	Translation
conserved	t0077030	14	CUFF.54872.1		2.5	6.499	UCGGCCCAGGCUUCAUUC	CAAUGAAGCCUAGGCCGA	1	18	9	26	Cleavage
conserved	t0077030	14	CUFF.32510.1		2.5	23.012	UCGGCCCAGGCUUCAUUC	CAAUGGAGCUUGGGUCGA	1	18	468	485	Cleavage
conserved	t0077030	14	78647_g.1		2.5	16.555	UCGGCCCAGGCUUCAUUCCUC	GUGGAAUGAAGGUCGGGCCGA	1	21	11	31	Translation
conserved	t0077030	14	CUFF.54868.1	Xyloglucan endotransglycosylase	3	23.744	UCGGCCCAGGCUUCAUUCC	GGAAUGGAACUUGGGCUGG	1	19	93	111	Translation
conserved	t0077030	14	3092_g.1		3	15.826	UCGGCCCAGGCUUCAUUC	CAAUGGAGUUUGGGUCGA	1	18	285	302	Cleavage
conserved	t0077030	14	CUFF.33869.1		2	16.887	UCGGCCCAGGCUUCAUUCCU	AAGAAUGAACCAUGGGCCGA	1	20	2033	2052	Translation
conserved	t0077030	14	CUFF.6794.1	MADS-box protein JOINTLESS	3	21.297	UCGGCCCAGGCUUCAUUC	GAAUGAAGUUUGGGCUCA	1	18	477	494	Cleavage	GO:0055085:transmembrane transport	GO:0005215:transporter activity
conserved	t0077030	14	CUFF.41962.1		3	22.663	UCGGCCCAGGCUUCAUUCCU	ACGAGUGUGGUUUGGGCCGA	1	20	111	130	Cleavage
conserved	t0077030	14	CUFF.40298.1		3	16.219	UCGGCCCAGGCUUCAUUC	UAAUGAACUCUGGGCUGA	1	18	63	80	Translation
conserved	t0077030	14	CUFF.55811.1		3	22.592	UCGGCCCAGGCUUCAUUC	AAAUGACGUUUGGGCCGA	1	18	1322	1339	Cleavage
conserved	t0077030	14	CUFF.38623.1	Flavonol 3-O-glucosyltransferase 7	3	21.354	UCGGCCCAGGCUUCAUUCCU	GGGAGUGAAGU-UGGGCCGA	1	20	1342	1360	Translation		GO:0016757:transferase activity, transferring glycosyl groups
conserved	t0077030	14	CUFF.56513.1		3	23.152	UCGGCCCAGGCUUCAUUC	GAAUUGAGCCUGAGCCGA	1	18	76	93	Cleavage
conserved	t0077030	14	CUFF.48765.1		2.5	22.369	UCGGCCCAGGCUUCAUUC	GAAUGAAACAUGGGCCGG	1	18	124	141	Translation	GO:0005975:carbohydrate metabolic process; GO:0015074:DNA integration	GO:0003676:nucleic acid binding; GO:0004553:hydrolase activity, hydrolyzing O-glycosyl compounds; GO:0046872:metal ion binding
conserved	t0078572	14	CUFF.38783.1		3	14.95	GUUCGUUUCACGUCGGGUUCAC	GUGAACUUGAUGUCAAAUGAAC	1	22	1385	1406	Translation
conserved	t0078572	14	CUFF.38782.1		3	14.95	GUUCGUUUCACGUCGGGUUCAC	GUGAACUUGAUGUCAAAUGAAC	1	22	1622	1643	Translation
conserved	t0078572	14	CUFF.11245.1		3	22.622	GUUCGUUUCACGUCGGGUU	AACCCGACGUGGAACGACA	1	19	382	400	Cleavage
conserved	t0078572	14	CUFF.493.1		3	10.218	GUUCGUUUCACGUCGGGUUCACCA	UGAUAAACCCGACGAGAAUCGAGC	1	24	485	508	Translation
conserved	t0078572	14	CUFF.23005.2		3	17.451	GUUCGUUUCACGUCGGGUUCACC	GUUCAAUCCGAUGUGGAAUGAAG	1	23	1676	1698	Cleavage
conserved	t0078572	14	CUFF.23005.1		3	17.451	GUUCGUUUCACGUCGGGUUCACC	GUUCAAUCCGAUGUGGAAUGAAG	1	23	1746	1768	Cleavage
conserved	t0078572	14	CUFF.41438.1	Anthocyanin permease	3	16.638	GUUCGUUUCACGUCGGGUUC	GAAGCUGACGUGGAAUGAAU	1	20	1612	1631	Cleavage	GO:0006855:drug transmembrane transport	GO:0015238:drug transmembrane transporter activity; GO:0015297:antiporter activity
conserved	t0078572	14	CUFF.30614.1		2.5	14.136	GUUCGUUUCACGUCGGGUU	AACUCGGUGGGAAACGAAC	1	19	578	596	Translation
conserved	t0078572	14	CUFF.8639.1		3	20.395	GUUCGUUUCACGUCGGGUUC	GAUCCCAAUGUGAAGCGAAC	1	20	369	388	Cleavage
conserved	t0078572	14	CUFF.11883.1		3	12.476	GUUCGUUUCACGUCGGGUU	AACCCGAAGUGAAAUGCAC	1	19	108	126	Cleavage
conserved	t0078572	14	CUFF.6420.1		3	18.739	GUUCGUUUCACGUCGGGU	UCCCGAUGUGAAAUGAAA	1	18	105	122	Cleavage
conserved	t0080149	14	CUFF.17411.1		3	13.653	UCUCCGACCAGGCUUCAUUCC	GGAAUGAAGCCUGGUCCGACA	1	21	3233	3253	Cleavage
conserved	t0080149	14	64956_g.1		2.5	10.836	UCUCCGACCAGGCUUCAUUCC	GGUAUGGAGCCUGGGUGGAGA	1	21	132	152	Cleavage
conserved	t0080149	14	CUFF.14613.1		3	19.258	UCUCCGACCAGGCUUCAUUCC	GGGAAGGAGUCUGGUUGGAGG	1	21	319	339	Cleavage
conserved	t0080149	14	CUFF.27679.1	ARF domain class transcription factor	3	19.883	UCUCCGACCAGGCUUCAUUCC	GGGAAGGAGUCUGGUUGGAGG	1	21	560	580	Cleavage
conserved	t0080149	14	CUFF.27679.2	ARF domain class transcription factor	3	19.883	UCUCCGACCAGGCUUCAUUCC	GGGAAGGAGUCUGGUUGGAGG	1	21	560	580	Cleavage
conserved	t0080149	14	CUFF.25578.1		2	14.743	UCUCCGACCAGGCUUCAUU	GAUGAAGUCUGGUUGGGGG	1	19	427	445	Cleavage	GO:0006412:translation; GO:0042254:ribosome biogenesis	GO:0003735:structural constituent of ribosome
conserved	t0080149	14	CUFF.41759.1		2.5	19.513	UCUCCGACCAGGCUUCAUUC	GCAUGGAGUCUGGUUGGAGU	1	20	587	606	Cleavage	GO:0006144:purine nucleobase metabolic process; GO:0006184:obsolete GTP catabolic process; GO:0006448:regulation of translational elongation; GO:0006790:sulfur compound metabolic process	GO:0003746:translation elongation factor activity; GO:0003924:GTPase activity; GO:0004781:sulfate adenylyltransferase (ATP) activity; GO:0005525:GTP binding
conserved	t0080149	14	CUFF.11764.1		2.5	17.54	UCUCCGACCAGGCUUCAU	AUGGAGUCUGGUUGGAGU	1	18	1320	1337	Cleavage	GO:0006144:purine nucleobase metabolic process; GO:0006351:transcription, DNA-templated; GO:0006448:regulation of translational elongation; GO:0006790:sulfur compound metabolic process	GO:0003746:translation elongation factor activity; GO:0004781:sulfate adenylyltransferase (ATP) activity; GO:0005525:GTP binding; GO:0019901:protein kinase binding
conserved	t0080149	14	CUFF.35684.1		3	17.385	UCUCCGACCAGGCUUCAUUCC	GGUGAGAGGCCUGGUUGGAGG	1	21	817	837	Cleavage		GO:0016787:hydrolase activity
conserved	t0080149	14	CUFF.3884.1	3-oxoacyl-[acyl-carrier-protein] synthase	2.5	17.959	UCUCCGACCAGGCUUCAUU	GAUGAAGCUUAGUCGGAGU	1	19	1400	1418	Translation	GO:0006633:fatty acid biosynthetic process	GO:0016747:transferase activity, transferring acyl groups other than amino-acyl groups
conserved	t0080149	14	CUFF.18119.1	Inward rectifying shaker-like K+ channel	3	14.041	UCUCCGACCAGGCUUCAUUCC	GAGAUGGAGUUUGGGCGGAGA	1	21	264	284	Cleavage
conserved	t0080149	14	CUFF.43604.1		3	19.813	UCUCCGACCAGGCUUCAUUCC	GGCAUGUGGUUUGGUUGGAGA	1	21	1241	1261	Cleavage
conserved	t0080149	14	45988_g.1		2.5	23.221	UCUCCGACCAGGCUUCAUU	GAUGGAGUUUUGUCGGAGA	1	19	76	94	Translation
conserved	t0080149	14	CUFF.40652.1		2.5	16.333	UCUCCGACCAGGCUUCAUUCC	GAAAUGAAGAUUGCUCGGAGA	1	21	4865	4885	Cleavage
conserved	t0080149	14	CUFF.25822.1		3	21.622	UCUCCGACCAGGCUUCAUU	AAGGAAGCCUGGUCGUGGA	1	19	713	731	Cleavage	GO:0006144:purine nucleobase metabolic process; GO:0006396:RNA processing	GO:0003723:RNA binding; GO:0004000:adenosine deaminase activity
conserved	t0080149	14	CUFF.18084.4		3	14.281	UCUCCGACCAGGCUUCAUUC	GAAUGCAUCCUUGUCGGAGA	1	20	250	269	Translation
conserved	t0080149	14	CUFF.5624.1		3	19.748	UCUCCGACCAGGCUUCAU	UUGGAGCCUGGUCAGAGA	1	18	2216	2233	Cleavage	GO:0055085:transmembrane transport
conserved	t0080149	14	CUFF.1489.1	Cell cycle switch 52A	2.5	23.949	UCUCCGACCAGGCUUCAU	AGGAAGCCUGGUUGGAGC	1	18	2760	2777	Cleavage	GO:0006355:regulation of transcription, DNA-templated; GO:0045814:negative regulation of gene expression, epigenetic	GO:0000166:nucleotide binding
conserved	t0080149	14	CUFF.31295.1		2.5	21.189	UCUCCGACCAGGCUUCAU	AUAGAGCUUGGUUGGAGA	1	18	892	909	Cleavage	GO:0006499:N-terminal protein myristoylation; GO:0006886:intracellular protein transport; GO:0006890:retrograde vesicle-mediated transport, Golgi to ER
conserved	t0080149	14	CUFF.39937.1		3	14.655	UCUCCGACCAGGCUUCAU	GUGGGGUUUGGUUGGAGA	1	18	771	788	Cleavage
conserved	t0080149	14	CUFF.53826.1	Blight resistance protein RGA1	3	18.641	UCUCCGACCAGGCUUCAUU	GAUGAAGACUGGUCUGAGG	1	19	330	348	Cleavage
conserved	t0080149	14	CUFF.53019.2		3	16.123	UCUCCGACCAGGCUUCAUU	AACGAAGUAUGGUUGGAGA	1	19	442	460	Translation
conserved	t0080149	14	CUFF.53019.1		3	16.123	UCUCCGACCAGGCUUCAUU	AACGAAGUAUGGUUGGAGA	1	19	442	460	Translation
conserved	t0080149	14	CUFF.48298.1		2.5	18.99	UCUCCGACCAGGCUUCAUU	GAUGAAGGCUGAUUGGAGA	1	19	543	561	Cleavage
conserved	t0080149	14	CUFF.19621.1		3	22.468	UCUCCGACCAGGCUUCAU	AUGGAAUUUGGUUGGAGA	1	18	81	98	Cleavage
conserved	t0080149	14	44746_g.1		3	13.77	UCUCCGACCA-GGCUUCAU	AUGAAGCUAUGGUUGGAGA	1	18	31	49	Translation
conserved	t0080149	14	CUFF.5288.2		3	19.937	UCUCCGACCAGGCUUCAU	AUGAAGACUGGUCCGAGG	1	18	1679	1696	Cleavage
conserved	t0080149	14	CUFF.7901.1		3	18.417	UCUCCGACCAGGCUUCAU	AUGAAGUUUAGUUGGGGA	1	18	515	532	Translation	GO:0006355:regulation of transcription, DNA-templated; GO:0045449:regulation of transcription	GO:0003700:transcription factor activity, sequence-specific DNA binding; GO:0016787:hydrolase activity
conserved	t0080149	14	CUFF.7901.2		3	18.417	UCUCCGACCAGGCUUCAU	AUGAAGUUUAGUUGGGGA	1	18	515	532	Translation	GO:0009620:response to fungus; GO:0009651:response to salt stress; GO:0043687:post-translational protein modification; GO:0045893:positive regulation of transcription, DNA-templated; GO:0071470:cellular response to osmotic stress; GO:0045449:regulation of transcription	GO:0003700:transcription factor activity, sequence-specific DNA binding; GO:0008081:phosphoric diester hydrolase activity
conserved	t0080149	14	CUFF.5165.1		3	10.664	UCUCCGACCAGGCUUCAUUCC	GAGAGGAGGCCGGGUUGGAGA	1	21	470	490	Translation		GO:0097159:organic cyclic compound binding; GO:1901363:heterocyclic compound binding
conserved	t0080149	14	CUFF.4057.1		3	24.242	UCUCCGACCAGGCUUCAU	AUGGGGCUUAGUCGGGGA	1	18	177	194	Translation
conserved	t0080149	14	CUFF.13886.1		3	17.407	UCUCCGACCAGGCUUCAU	GUGAAGAUUGGUUGGGGA	1	18	1607	1624	Cleavage	GO:0007165:signal transduction	GO:0005524:ATP binding; GO:0017111:nucleoside-triphosphatase activity
conserved	t0080149	14	CUFF.50018.1		3	20.224	UCUCCGACCAGGCUUCAUU	GAUGACGACUGGUUGGAGG	1	19	833	851	Cleavage
conserved	t0081098	14	CUFF.17411.1		0.5	14.687	UCGGAUCAGGCUUCAUUCCUC	GGGGAAUGAAGCCUGGUCCGA	1	21	3231	3251	Cleavage
conserved	t0081098	14	CUFF.51090.1		2.5	22.314	UCGGAUCAGGCUUCAUUCCUC	GAGGAGUGAAGCCUGAUUCAA	1	21	2017	2037	Cleavage
conserved	t0081098	14	CUFF.3432.1	Cutin deficient 2	1.5	20.242	UCGGAUCAGGCUUCAUUCC	GGGAUGAAGCCUGGUCCGG	1	19	1416	1434	Cleavage	GO:0006355:regulation of transcription, DNA-templated; GO:0007155:cell adhesion; GO:0009855:determination of bilateral symmetry; GO:0009944:polarity specification of adaxial/abaxial axis; GO:0009956:radial pattern formation; GO:0009965:leaf morphogenesis; GO:0010051:xylem and phloem pattern formation; GO:0010072:primary shoot apical meristem specification; GO:0010075:regulation of meristem growth…	GO:0003700:transcription factor activity, sequence-specific DNA binding; GO:0008289:lipid binding; GO:0043565:sequence-specific DNA binding
conserved	t0081098	14	CUFF.54761.1		3	16.033	UCGGAUCAGGCUUCAUUCCU	AGGGGUGGAGCCUGAUUUGG	1	20	925	944	Cleavage
conserved	t0081098	14	CUFF.40290.2		3	19.123	UCGGAUCAGGCUUCAUUCCU	AGGAAUGAAGUUUGAUCAGG	1	20	2250	2269	Cleavage
conserved	t0081098	14	CUFF.40290.1		3	19.123	UCGGAUCAGGCUUCAUUCCU	AGGAAUGAAGUUUGAUCAGG	1	20	2250	2269	Cleavage
conserved	t0081098	14	CUFF.29800.1		2.5	20.113	UCGGAUCAGGCUUCAUUCCUC	GUGGGGUGGAGCCUGAUUUGA	1	21	975	995	Cleavage
conserved	t0081098	14	CUFF.29799.2		2.5	20.113	UCGGAUCAGGCUUCAUUCCUC	GUGGGGUGGAGCCUGAUUUGA	1	21	975	995	Cleavage
conserved	t0081098	14	CUFF.29799.1		2.5	20.113	UCGGAUCAGGCUUCAUUCCUC	GUGGGGUGGAGCCUGAUUUGA	1	21	975	995	Cleavage
conserved	t0081098	14	CUFF.10439.1		2.5	16.559	UCGGAUCAGGCUUCAUUCC	GGAAUGAAGUUUGAUCCAA	1	19	241	259	Cleavage
conserved	t0081098	14	CUFF.60373.1		2.5	18.117	UCGGAUCAGGCUUCAUUCCU	GGGAAUAAAGCCUGGUCCGU	1	20	291	310	Cleavage
conserved	t0081098	14	CUFF.60373.2		2.5	18.117	UCGGAUCAGGCUUCAUUCCU	GGGAAUAAAGCCUGGUCCGU	1	20	291	310	Cleavage
conserved	t0081098	14	CUFF.22433.1	Gamma-aminobutyrate transaminase isozyme 1	2	22.156	UCGGAUCAGGCUUCAUUCC	GGAAUAAAGCCUGAUUUGA	1	19	1120	1138	Cleavage	GO:0006779:porphyrin-containing compound biosynthetic process; GO:0015994:chlorophyll metabolic process	GO:0008483:transaminase activity; GO:0030170:pyridoxal phosphate binding; GO:0042286:glutamate-1-semialdehyde 2,1-aminomutase activity
conserved	t0081098	14	CUFF.16232.1		3	19.979	UCGGAUCAGGCUUCAUUCCU	GGGAAUGGAGUUUGAUUCGU	1	20	240	259	Cleavage		GO:0008270:zinc ion binding
conserved	t0081098	14	CUFF.4179.1		2	22.346	UCGGAUCAGGCUUCAUUCC	GGAGUGAAUCCUGAUUCGA	1	19	1476	1494	Translation
conserved	t0081098	14	CUFF.3135.1		3	11.151	UCGGAUCAGGCUUCAUUC	GAAUGAAGCCUGAUUCAG	1	18	501	518	Cleavage	GO:0009651:response to salt stress
conserved	t0081098	14	CUFF.3135.2		3	11.151	UCGGAUCAGGCUUCAUUC	GAAUGAAGCCUGAUUCAG	1	18	550	567	Cleavage	GO:0009651:response to salt stress
conserved	t0081098	14	CUFF.1937.1	Homeodomain leucine zipper protein	2.5	22.831	UCGGAUCAGGCUUCAUUCC	GGGAUGAAGGCUGGUCCGG	1	19	1511	1529	Translation	GO:0006355:regulation of transcription, DNA-templated; GO:0007155:cell adhesion; GO:0009855:determination of bilateral symmetry; GO:0009944:polarity specification of adaxial/abaxial axis; GO:0009956:radial pattern formation; GO:0009965:leaf morphogenesis; GO:0010051:xylem and phloem pattern formation; GO:0010072:primary shoot apical meristem specification; GO:0010075:regulation of meristem growth…	GO:0003700:transcription factor activity, sequence-specific DNA binding; GO:0008289:lipid binding; GO:0043565:sequence-specific DNA binding
conserved	t0081098	14	CUFF.2619.1	Subtilisin-like serine protease	3	15.357	UCGGAUCAGGCUUCAUUCC	GGAAUGGGGCCUGUUUCGA	1	19	650	668	Cleavage	GO:0006508:proteolysis; GO:0043086:negative regulation of catalytic activity; GO:0048359:mucilage metabolic process involved in seed coat development; GO:0080001:mucilage extrusion from seed coat	GO:0004252:serine-type endopeptidase activity; GO:0042802:identical protein binding
conserved	t0081098	14	CUFF.17743.1	Protein phosphatase 2C	2.5	16.721	UCGGAUCAGGCUUCAUUC	UUAUGAAGCCUGAUUCGA	1	18	3071	3088	Cleavage
conserved	t0081098	14	CUFF.37610.1		2.5	23.464	UCGGAUCAGGCUUCAUUC	GAGUGAGGCUUGAUUUGA	1	18	1081	1098	Cleavage		GO:0005515:protein binding
conserved	t0081098	14	CUFF.37611.1		2.5	23.788	UCGGAUCAGGCUUCAUUC	GAGUGAGGCUUGAUUUGA	1	18	1081	1098	Cleavage		GO:0005515:protein binding
conserved	t0081098	14	CUFF.27154.2		3	20.177	UCGGAUCAGGCUUCAUUCC	GGAAUGUGGUUUGAUCUGA	1	19	1773	1791	Cleavage
conserved	t0081098	14	CUFF.35980.2	COP1 homolog	3	17.065	UCGGAUCAGGCUUCAUUCCU	AAGAAUGAAGUUUGGUUCGU	1	20	1269	1288	Cleavage
conserved	t0081098	14	CUFF.35980.3	COP1 homolog	3	17.065	UCGGAUCAGGCUUCAUUCCU	AAGAAUGAAGUUUGGUUCGU	1	20	1490	1509	Cleavage
conserved	t0081098	14	CUFF.9575.1		2.5	15.743	UCGGAUCAGGCUUCAUUCCU	AAGCAUGAAGUCUGAUUUGA	1	20	532	551	Cleavage
conserved	t0081098	14	CUFF.37643.1		3	22.744	UCGGAUCAGGCUUCAUUCCUC	GAUGGAAGAUGCCUGAUCCGG	1	21	901	921	Cleavage
conserved	t0081098	14	CUFF.6853.1		2.5	20.811	UCGGAUCAGGCUUCAUUC	GGGGGAAGCCUGAUCCGG	1	18	999	1016	Cleavage	GO:0015996:chlorophyll catabolic process	GO:0016787:hydrolase activity
conserved	t0081098	14	CUFF.6854.1		2.5	20.811	UCGGAUCAGGCUUCAUUC	GGGGGAAGCCUGAUCCGG	1	18	1549	1566	Cleavage	GO:0015996:chlorophyll catabolic process	GO:0016787:hydrolase activity
conserved	t0081098	14	CUFF.8625.1		3	19.083	UCGGAUCAGGCUUCAUUCCUC	GGAGAAUGAAGGCUGAUGUGA	1	21	2277	2297	Translation	GO:0006281:DNA repair; GO:0010332:response to gamma radiation	GO:0003677:DNA binding; GO:0004386:helicase activity; GO:0005524:ATP binding; GO:0016740:transferase activity
conserved	t0081098	14	CUFF.36545.1		2.5	21.975	UCGGAUCAG-GCUUCAUUC	GAAUGAAGCACUGGUCCGA	1	18	854	872	Translation	GO:0032259:methylation	GO:0003723:RNA binding; GO:0008168:methyltransferase activity
conserved	t0081098	14	CUFF.22349.1		3	16.417	UCGGAUCAGGCUUCAUUCC	GGAAGGGAACCUGAUCUGA	1	19	1865	1883	Translation
conserved	t0081098	14	CUFF.7870.1		3	15.15	UCGGAUCAGGCUUCAUUC	AAAGGAAGUCUGAUCUGA	1	18	95	112	Cleavage
conserved	t0081098	14	CUFF.33683.1		3	12.381	UCGGAUCAGGCUUCAUUCC	GGAAAGAAACUUGAUUCGA	1	19	3954	3972	Translation
conserved	t0081098	14	CUFF.57182.1		3	21.373	UCGGAUCAGGCUUCAUUC	UGAUAAAGCUUGAUCCGA	1	18	528	545	Cleavage
conserved	t0081098	14	CUFF.5447.1		3	17.195	UCGGAUCAGGCUUCAUUCCU	AUGAAUGAAGUAUGAUGCGA	1	20	763	782	Translation	GO:0006334:nucleosome assembly	GO:0003677:DNA binding; GO:0046982:protein heterodimerization activity
conserved	t0081098	14	CUFF.12451.1		3	17.275	UCGGAUCAGGCUUCAUUC	AAGGGAAGCCUGAUCUGA	1	18	714	731	Cleavage	GO:0001510:RNA methylation; GO:0006412:translation; GO:0009793:embryo development ending in seed dormancy; GO:0042254:ribosome biogenesis	GO:0003735:structural constituent of ribosome
conserved	t0081098	14	CUFF.20573.1	Chalcone synthase	3	21.454	UCGGAUCAGGCUUCAUUCCU	AUGGAUGGGCCCUGGUCCGA	1	20	1416	1435	Translation	GO:0006633:fatty acid biosynthetic process	GO:0016747:transferase activity, transferring acyl groups other than amino-acyl groups
conserved	t0081098	14	CUFF.47176.1	Chalcone synthase	2.5	21.61	UCGGAUCAGGCUUCAUUCCU	AUGAAAGAGGCCCGAUCCGA	1	20	290	309	Cleavage	GO:0000038:very long-chain fatty acid metabolic process; GO:0009611:response to wounding; GO:0009805:coumarin biosynthetic process; GO:0010025:wax biosynthetic process; GO:0030497:fatty acid elongation; GO:0042335:cuticle development; GO:0042967:acyl-carrier-protein biosynthetic process	GO:0009922:fatty acid elongase activity
conserved	t0081098	14	CUFF.56513.1		3	23.152	UCGGAUCAGGCUUCAUUC	GAAUUGAGCCUGAGCCGA	1	18	76	93	Cleavage
conserved	t0081098	14	CUFF.15950.1		3	18.031	UCGGAUCAGGCUUCAUUC	UAAAGAAGCUUGAUCUGA	1	18	1201	1218	Cleavage	GO:0009651:response to salt stress
conserved	t0085418	13	CUFF.17411.1		0.5	21.119	GGGAUGUUGUCUGGCUCGA	UCGAGCCAGACAACAUUCC	1	19	3360	3378	Cleavage
conserved	t0085418	13	CUFF.1087.1	Actinidin	2.5	21.074	GGGAUGUUGUCUGGCUCGAU	AUCGGGCCGGCCAACAUUCC	1	20	1483	1502	Translation	GO:0006508:proteolysis; GO:0007568:aging; GO:0009723:response to ethylene	GO:0008234:cysteine-type peptidase activity
conserved	t0085418	13	CUFF.13538.1		2.5	12.846	GGGAU-GUUGUCUGGCUCGA	UCGAGCCAGACAACCAUCCC	1	19	483	502	Cleavage
conserved	t0085418	13	CUFF.47183.1		3	7.13	GGGAUGUUGUCUGGCUCGAU	AUCGUGCCAUACAACAUUUC	1	20	241	260	Translation
conserved	t0085418	13	CUFF.40856.1		3	16.368	GGGAUGUUGUCUGGCUCGAU	AUCGAGGAAGACGACAUCUC	1	20	541	560	Cleavage
conserved	t0085418	13	CUFF.22585.1	Cyclin-dependent protein kinase p34cdc2	3	16.374	GGGAUGUUGUCUGGCUCGAU	AUUAAGCCAGAAAACAUCCU	1	20	2099	2118	Translation	GO:0006468:protein phosphorylation; GO:0009069:serine family amino acid metabolic process; GO:0048544:recognition of pollen	GO:0004674:protein serine/threonine kinase activity; GO:0005524:ATP binding
conserved	t0085418	13	CUFF.40855.1		3	16.368	GGGAUGUUGUCUGGCUCGAU	AUCGAGGAAGACGACAUCUC	1	20	541	560	Cleavage
conserved	t0085418	13	CUFF.10935.1		3	9.395	GGGAUGUUGUCUGGCUCGA	UCGAGCCGGAAAACAUUCA	1	19	139	157	Translation
conserved	t0085418	13	CUFF.2127.1		2	22.057	GGGAUGUUGUCUGGCUCG	CAGGCCAGACAACAUCCU	1	18	1503	1520	Cleavage	GO:0006810:transport
conserved	t0085418	13	CUFF.31590.1		3	20.038	GGGAUGUUGUCUGGCUCGAU	ACCGAGCCAGAUAGCAUUUG	1	20	134	153	Cleavage
conserved	t0085418	13	CUFF.25758.1		3	15.932	GGGAUGUUGUCUGGCUCGA	UUGAGCCAGAAAACAUGCC	1	19	515	533	Translation
conserved	t0085418	13	CUFF.46888.1	Putative uncoupling protein	3	19.34	GGGAUGUUGUCUGGCUCGAU	AGCGAGCCAGGCAAGAUCCA	1	20	495	514	Cleavage	GO:0006810:transport
conserved	t0085418	13	CUFF.8321.1		3	18.925	GGGAUGUUGUCUGGCUCGA	UCCAGCCGGACAGCGUCUC	1	19	784	802	Cleavage
conserved	t0085418	13	CUFF.28736.1		2.5	19.552	GGGAUGUUGUCUGGCUCGAU	AGCCAGCCAGAUGACAUCCU	1	20	622	641	Cleavage	GO:0009269:response to desiccation; GO:0009651:response to salt stress; GO:0042742:defense response to bacterium
conserved	t0085418	13	CUFF.28736.2		2.5	19.552	GGGAUGUUGUCUGGCUCGAU	AGCCAGCCAGAUGACAUCCU	1	20	1619	1638	Cleavage
conserved	t0085418	13	CUFF.33618.1	KUP1	3	23.63	GGGAUGUUGUCUGGCUCGAU	GUUGAGCCUGUCAACAUCUC	1	20	1168	1187	Translation
conserved	t0085418	13	CUFF.25493.1		2	18.832	GGGAUGUUGUCUGGCUCG	CGAGGCAGAAAACAUCCC	1	18	801	818	Translation
conserved	t0085418	13	CUFF.14796.1		2.5	19.659	GGGAUGUUGUCUGGCUCG	CCAGCUGGACAGCAUCCC	1	18	436	453	Cleavage		GO:0003824:catalytic activity
conserved	t0085418	13	CUFF.19564.1		3	18.83	GGGAUGUUGUCUGGCUCG	UGAGCCGGAUAACAUCAC	1	18	1309	1326	Cleavage
conserved	t0085418	13	CUFF.17526.1		2.5	12.882	GGGAUGUUGUCUGGCUCG	CGGUCCAGGCAACAUCUC	1	18	2251	2268	Cleavage
conserved	t0085418	13	CUFF.17526.2		2.5	12.882	GGGAUGUUGUCUGGCUCG	CGGUCCAGGCAACAUCUC	1	18	2384	2401	Cleavage
conserved	t0085418	13	CUFF.23310.1		3	16.594	GGGAUGUUGUCUGGCUCGA	UCAAUCCAGACGACAUCUC	1	19	889	907	Cleavage	GO:0006094:gluconeogenesis; GO:0006096:glycolytic process; GO:0006144:purine nucleobase metabolic process; GO:0006633:fatty acid biosynthetic process; GO:0010431:seed maturation; GO:0015976:carbon utilization; GO:0016310:phosphorylation	GO:0000287:magnesium ion binding; GO:0004743:pyruvate kinase activity; GO:0030955:potassium ion binding
conserved	t0085418	13	CUFF.2075.1		3	16.576	GGGAUGUUGUCUGGCUCGA	UCUAGCCCGACAACAUUUC	1	19	3605	3623	Cleavage
conserved	t0085418	13	CUFF.2075.2		3	16.576	GGGAUGUUGUCUGGCUCGA	UCUAGCCCGACAACAUUUC	1	19	3620	3638	Cleavage
conserved	t0085418	13	CUFF.46586.1		3	20.197	GGGAUGUUGUCUGGCUCGAU	AGCAAGCCAGAUGACAUUCU	1	20	700	719	Cleavage	GO:0009269:response to desiccation; GO:0009651:response to salt stress; GO:0042742:defense response to bacterium
conserved	t0085418	13	CUFF.18322.1		3	14.041	GGGAUGUUGUCUGGCUCGAU	AGCGAGUCGUACGAUAUCCC	1	20	84	103	Translation	GO:0006555:methionine metabolic process; GO:0006556:S-adenosylmethionine biosynthetic process; GO:0006730:one-carbon metabolic process	GO:0004478:methionine adenosyltransferase activity; GO:0005524:ATP binding; GO:0046872:metal ion binding
conserved	t0085418	13	CUFF.18322.2		3	14.041	GGGAUGUUGUCUGGCUCGAU	AGCGAGUCGUACGAUAUCCC	1	20	84	103	Translation	GO:0006555:methionine metabolic process; GO:0006556:S-adenosylmethionine biosynthetic process; GO:0006730:one-carbon metabolic process	GO:0004478:methionine adenosyltransferase activity; GO:0005524:ATP binding; GO:0046872:metal ion binding
conserved	t0085418	13	CUFF.33847.1		3	15.65	GGGAUGUUGUCUGGCUCG	CGAUCUAGACAACAUUUU	1	18	39	56	Cleavage	GO:0010103:stomatal complex morphogenesis; GO:0019344:cysteine biosynthetic process	GO:0016787:hydrolase activity
conserved	t0085418	13	CUFF.33847.2		3	15.65	GGGAUGUUGUCUGGCUCG	CGAUCUAGACAACAUUUU	1	18	39	56	Cleavage	GO:0010103:stomatal complex morphogenesis; GO:0019344:cysteine biosynthetic process	GO:0016787:hydrolase activity
conserved	t0085418	13	CUFF.14518.1		3	20.105	GGGAUGUUGUCUGGCUCG	UGACUCAGACAACAUCUU	1	18	860	877	Cleavage
conserved	t0085418	13	CUFF.39714.1		3	24.375	GGGAUGUUGUCUGGCUCG	UGAGGUAGACAGCAUCUC	1	18	1235	1252	Cleavage	GO:0045010:actin nucleation
conserved	t0085418	13	CUFF.6937.1		3	16.974	GGGAUGUUGUCUGGCUCG	UGGGCCGGAUUACAUCCC	1	18	955	972	Cleavage	GO:0032259:methylation	GO:0008168:methyltransferase activity
conserved	t0085418	13	CUFF.43353.1		3	10.52	GGGAUGUUGUCUGGCUCG	CGAACCAGAUAACGUUCU	1	18	845	862	Cleavage
conserved	t0085418	13	CUFF.21935.1		3	24.71	GGGAUGUUGUCUGGCUCG	CGAGUCUGACAACAUACC	1	18	1217	1234	Cleavage	GO:0008152:metabolic process	GO:0003677:DNA binding; GO:0008409:5'-3' exonuclease activity
conserved	t0085418	13	CUFF.21934.1		3	19.84	GGGAUGUUGUCUGGCUCG	CGAGUCUGACAACAUACC	1	18	9872	9889	Cleavage
conserved	t0089302	13	CUFF.17411.1		1	14.687	UCGGACCAGGCUUCAAUCCCU	GGGGAAUGAAGCCUGGUCCGA	1	21	3231	3251	Cleavage
conserved	t0089302	13	CUFF.37873.1		2.5	20.172	UCGGACCAGGCUUCAAUCCC	GGGAUUGAAACCUGGGCCGA	1	20	439	458	Translation	GO:0008033:tRNA processing	GO:0016787:hydrolase activity
conserved	t0089302	13	CUFF.3432.1	Cutin deficient 2	2	20.242	UCGGACCAGGCUUCAAUCC	GGGAUGAAGCCUGGUCCGG	1	19	1416	1434	Cleavage	GO:0006355:regulation of transcription, DNA-templated; GO:0007155:cell adhesion; GO:0009855:determination of bilateral symmetry; GO:0009944:polarity specification of adaxial/abaxial axis; GO:0009956:radial pattern formation; GO:0009965:leaf morphogenesis; GO:0010051:xylem and phloem pattern formation; GO:0010072:primary shoot apical meristem specification; GO:0010075:regulation of meristem growth…	GO:0003700:transcription factor activity, sequence-specific DNA binding; GO:0008289:lipid binding; GO:0043565:sequence-specific DNA binding
conserved	t0089302	13	CUFF.8674.2		2	20.452	UCGGACCAGGCUUCAAUC	GGUUGAAGUUUGGUCCGG	1	18	501	518	Cleavage
conserved	t0089302	13	CUFF.8674.1		2	20.452	UCGGACCAGGCUUCAAUC	GGUUGAAGUUUGGUCCGG	1	18	1065	1082	Cleavage
conserved	t0089302	13	CUFF.60373.1		3	18.117	UCGGACCAGGCUUCAAUCCC	GGGAAUAAAGCCUGGUCCGU	1	20	291	310	Cleavage
conserved	t0089302	13	CUFF.60373.2		3	18.117	UCGGACCAGGCUUCAAUCCC	GGGAAUAAAGCCUGGUCCGU	1	20	291	310	Cleavage
conserved	t0089302	13	CUFF.33243.1		2.5	15.951	UCGGACCAGGCUUCAAUCC	GGAUUGAAUCCUGGUCCCA	1	19	1235	1253	Translation
conserved	t0089302	13	CUFF.8367.1		3	22.25	UCGGACCAGGCUUCAAUCCCU	GGCGAUUGAAGCCUAGUUCGU	1	21	111	131	Cleavage
conserved	t0089302	13	CUFF.8367.2		3	22.25	UCGGACCAGGCUUCAAUCCCU	GGCGAUUGAAGCCUAGUUCGU	1	21	111	131	Cleavage
conserved	t0089302	13	CUFF.8368.1		3	22.25	UCGGACCAGGCUUCAAUCCCU	GGCGAUUGAAGCCUAGUUCGU	1	21	111	131	Cleavage
conserved	t0089302	13	CUFF.9127.2		3	20.181	UCGGACCAGGCUUCAAUCCCU	AGUUAUUGAAGCUUGGUUUGG	1	21	2242	2262	Cleavage
conserved	t0089302	13	CUFF.49942.1		2	15.715	UCGGACCAGGCUUCAAUC	GAUGGAAGCCUGGUUUGA	1	18	1686	1703	Cleavage
conserved	t0089302	13	CUFF.45298.2		3	15.881	UCGGACCAGGCUUCAAUC	AUUUGAGGCCUGGUUCGA	1	18	8	25	Cleavage
conserved	t0089302	13	CUFF.45298.1		3	15.881	UCGGACCAGGCUUCAAUC	AUUUGAGGCCUGGUUCGA	1	18	8	25	Cleavage
conserved	t0089302	13	CUFF.43434.2	Hexose transporter	3	23.988	UCGGACCAGGCUUCAAUCC	GGAUUGCGGCUUGGUUCGG	1	19	564	582	Cleavage	GO:0034219:carbohydrate transmembrane transport	GO:0005351:sugar:proton symporter activity
conserved	t0089302	13	CUFF.43434.1	Hexose transporter	3	23.988	UCGGACCAGGCUUCAAUCC	GGAUUGCGGCUUGGUUCGG	1	19	564	582	Cleavage	GO:0034219:carbohydrate transmembrane transport	GO:0005351:sugar:proton symporter activity
conserved	t0089302	13	CUFF.38675.1		2.5	10.074	UCGGACCAGGCUUCAAUCCC	GAGAUUGAAGCUGGGUUUGA	1	20	202	221	Cleavage
conserved	t0089302	13	CUFF.47349.1		3	21.6	UCGGACCAGGCUUCAAUCCC	GGGAUAGAUUCCUGGUCCGA	1	20	1456	1475	Translation	GO:0000162:tryptophan biosynthetic process; GO:0006571:tyrosine biosynthetic process; GO:0009094:L-phenylalanine biosynthetic process; GO:0009423:chorismate biosynthetic process	GO:0003866:3-phosphoshikimate 1-carboxyvinyltransferase activity
conserved	t0089302	13	CUFF.31112.1		3	11.5	UCGGACCAGGCUUCAAUC	GAUUGAAGUUUGGUAUGA	1	18	137	154	Cleavage
conserved	t0089302	13	CUFF.57973.1		2.5	15.099	UCGGACCAGGCUUCAAUC	GAUUGAAGCAUUGUCCGA	1	18	142	159	Translation
conserved	t0089302	13	CUFF.42575.1		3	24.239	UCGGACCAGGCUUCAAUC	GAUUGAAGCUUGCUUUGA	1	18	1739	1756	Cleavage
conserved	t0089302	13	CUFF.1937.1	Homeodomain leucine zipper protein	3	22.831	UCGGACCAGGCUUCAAUCC	GGGAUGAAGGCUGGUCCGG	1	19	1511	1529	Translation	GO:0006355:regulation of transcription, DNA-templated; GO:0007155:cell adhesion; GO:0009855:determination of bilateral symmetry; GO:0009944:polarity specification of adaxial/abaxial axis; GO:0009956:radial pattern formation; GO:0009965:leaf morphogenesis; GO:0010051:xylem and phloem pattern formation; GO:0010072:primary shoot apical meristem specification; GO:0010075:regulation of meristem growth…	GO:0003700:transcription factor activity, sequence-specific DNA binding; GO:0008289:lipid binding; GO:0043565:sequence-specific DNA binding
conserved	t0089302	13	gene.g23541.t1.1		3	18.142	UCGGACCAGGCUUCAAUC	UAUUAAAGUCUGGUUCGA	1	18	627	644	Cleavage
conserved	t0089302	13	CUFF.37255.1		3	21.153	UCGGACCAGGCUUCAAUCCC	GUGACUGGAGUUUGGUUCGA	1	20	1061	1080	Cleavage
conserved	t0089302	13	CUFF.34495.1	Rab11 GTPase	3	18.591	UCGGACCAGGCUUCAAUC	CGUGGAGGCCUGGUCCGA	1	18	51	68	Cleavage	GO:0007264:small GTPase mediated signal transduction	GO:0005525:GTP binding
conserved	t0089302	13	CUFF.7268.2		3	14.33	UCGGACCAGGCUUCAAUCCCU	AAGAAUUGAAGCAGGGUCCGA	1	21	80	100	Translation
conserved	t0089302	13	CUFF.7268.1		3	14.33	UCGGACCAGGCUUCAAUCCCU	AAGAAUUGAAGCAGGGUCCGA	1	21	80	100	Translation
conserved	t0089302	13	CUFF.5624.1		3	20.908	UCGGACCAGGCUUCAAUC	GCUUGGAGCCUGGUCAGA	1	18	2214	2231	Cleavage	GO:0055085:transmembrane transport
conserved	t0089302	13	CUFF.3922.1		2.5	24.64	UCGGACCAGGCUUCAAUC	GACUGAGGACUGGUCCGA	1	18	1517	1534	Translation	GO:0044267:cellular protein metabolic process	GO:0016874:ligase activity
conserved	t0092963	12	CUFF.37761.1	Cyclin-dependent protein kinase p34cdc2	3	19.351	AAGCUCAGGAGGGAUAGCGCC	GGCGUUGUACUUCUUGAGCUU	1	21	1658	1678	Cleavage	GO:0009069:serine family amino acid metabolic process; GO:0016310:phosphorylation	GO:0000166:nucleotide binding; GO:0004674:protein serine/threonine kinase activity
conserved	t0092963	12	CUFF.17594.1	Squamosa promoter binding-like protein	2	20.601	AAGCUCAGGAGGGAUAGCGCC	GGUGCAAUACCUCCUGAGCUU	1	21	1159	1179	Cleavage	GO:0006468:protein phosphorylation; GO:0007165:signal transduction	GO:0005524:ATP binding; GO:0019199:transmembrane receptor protein kinase activity
conserved	t0092963	12	CUFF.7769.1		2.5	13.266	AAGCUCAGGAGGGAUAGCGCC	GGUGCUAUCCUAACUGAGCUU	1	21	218	238	Translation
conserved	t0092963	12	53237_g.1	Squamosa promoter binding-like protein	3	10.085	AAGCUCAGGAGGGAUAGCGCC	GGUGCAAUUCCACCUGGGCUU	1	21	672	692	Translation		GO:0003824:catalytic activity
conserved	t0092963	12	CUFF.4350.1	Squamosa promoter binding-like protein	3	16.163	AAGCUCAGGAGGGAUAGCGCC	GGUGCUAUCCCUUC-GAGCUU	1	21	891	910	Cleavage	GO:0006468:protein phosphorylation; GO:0007169:transmembrane receptor protein tyrosine kinase signaling pathway; GO:0009069:serine family amino acid metabolic process; GO:0055114:oxidation-reduction process	GO:0004674:protein serine/threonine kinase activity; GO:0005524:ATP binding; GO:0032440:2-alkenal reductase [NAD(P)] activity
conserved	t0092963	12	CUFF.24297.1	Squamosa promoter binding-like protein	2.5	18.674	AAGCUCAGGAGGGAUAGCGCC	GGAACUAUCCCUCCUGAGAUU	1	21	1949	1969	Cleavage	GO:0006468:protein phosphorylation; GO:0007169:transmembrane receptor protein tyrosine kinase signaling pathway; GO:0009069:serine family amino acid metabolic process; GO:0009733:response to auxin; GO:0009741:response to brassinosteroid	GO:0004674:protein serine/threonine kinase activity; GO:0004713:protein tyrosine kinase activity; GO:0005524:ATP binding
conserved	t0092963	12	CUFF.13566.1	Ethylene receptor	2.5	22.896	AAGCUCAGGAGGGAUAGCG	UGCUGUUUCUUCUGGGCUU	1	19	2158	2176	Cleavage	GO:0006355:regulation of transcription, DNA-templated; GO:0009069:serine family amino acid metabolic process; GO:0009738:abscisic acid-activated signaling pathway; GO:0010105:negative regulation of ethylene-activated signaling pathway; GO:0023014:signal transduction by protein phosphorylation; GO:0030968:endoplasmic reticulum unfolded protein response; GO:0035556:intracellular signal transduction…	GO:0000155:phosphorelay sensor kinase activity; GO:0000156:phosphorelay response regulator activity; GO:0004674:protein serine/threonine kinase activity; GO:0005524:ATP binding; GO:0051740:ethylene binding
conserved	t0092963	12	CUFF.13566.2	Ethylene receptor	2.5	22.896	AAGCUCAGGAGGGAUAGCG	UGCUGUUUCUUCUGGGCUU	1	19	2186	2204	Cleavage	GO:0006355:regulation of transcription, DNA-templated; GO:0009069:serine family amino acid metabolic process; GO:0009738:abscisic acid-activated signaling pathway; GO:0010105:negative regulation of ethylene-activated signaling pathway; GO:0023014:signal transduction by protein phosphorylation; GO:0030968:endoplasmic reticulum unfolded protein response; GO:0035556:intracellular signal transduction…	GO:0000155:phosphorelay sensor kinase activity; GO:0000156:phosphorelay response regulator activity; GO:0004674:protein serine/threonine kinase activity; GO:0005524:ATP binding; GO:0051740:ethylene binding
conserved	t0092963	12	CUFF.20523.2	Squamosa promoter binding-like protein	2.5	15.098	AAGCUCAGGAGGGAUAGC	AGUAUUCCUCCUGAGCUU	1	18	813	830	Cleavage	GO:0006468:protein phosphorylation; GO:0009069:serine family amino acid metabolic process; GO:0055114:oxidation-reduction process	GO:0004674:protein serine/threonine kinase activity; GO:0005524:ATP binding; GO:0032440:2-alkenal reductase [NAD(P)] activity
conserved	t0092963	12	CUFF.20523.3	Squamosa promoter binding-like protein	2.5	15.098	AAGCUCAGGAGGGAUAGC	AGUAUUCCUCCUGAGCUU	1	18	1022	1039	Cleavage	GO:0006468:protein phosphorylation; GO:0009069:serine family amino acid metabolic process; GO:0055114:oxidation-reduction process	GO:0004674:protein serine/threonine kinase activity; GO:0005524:ATP binding; GO:0032440:2-alkenal reductase [NAD(P)] activity
conserved	t0092963	12	CUFF.13183.1		2.5	16.457	AAGCUCAGGAGGGAUAGCG	UGCUAUCCUUCUUGAACUU	1	19	1148	1166	Cleavage	GO:0006612:protein targeting to membrane; GO:0006839:mitochondrial transport; GO:0006862:nucleotide transport; GO:0006888:ER to Golgi vesicle-mediated transport; GO:0009165:nucleotide biosynthetic process; GO:0009793:embryo development ending in seed dormancy; GO:0010363:regulation of plant-type hypersensitive response; GO:0015696:ammonium transport; GO:0015802:basic amino acid transport; GO:0043…	GO:0015215:nucleotide transmembrane transporter activity
conserved	t0092963	12	CUFF.45097.1		2.5	24.375	AAGCUCAGGAGGGAUAGC	ACUAUUCCUCUUGGGCUU	1	18	167	184	Cleavage
conserved	t0092963	12	gene.g21740.t1.1		2	22.742	AAGCUCAGGAGGGAUAGC	ACUAUCCGUCCUGAGCUU	1	18	109	126	Translation
conserved	t0092963	12	gene.g25825.t1.1	Blight resistance protein RGA1	3	23.117	AAGCUCAGGAGGGAUAGCGCC	GAUGCUAUUCCUCCUGAUCUC	1	21	567	587	Cleavage
conserved	t0092963	12	CUFF.44413.1		2.5	16.809	AAGCUCAGGAGGGAUAGCG	UGCUUUCCCUUCUGAGCUG	1	19	78	96	Cleavage	GO:0008152:metabolic process	GO:0003824:catalytic activity
conserved	t0092963	12	CUFF.25075.1		2.5	18.379	AAGCUCAGGAGGGAUAGCGCC	GAUGAUAUUCCUCCUGGGUUU	1	21	288	308	Cleavage
conserved	t0092963	12	CUFF.34828.1	SANT/MYB protein	2.5	17.461	AAGCUCAGGAGGGAUAGC	GUUAUUUCUUCUGGGCUU	1	18	477	494	Cleavage
conserved	t0092963	12	CUFF.4169.1		2.5	14.689	AAGCUCAGGAGGGAUAGCG	CACUCUCUCUCCUGAGCUU	1	19	602	620	Cleavage
conserved	t0092963	12	CUFF.42080.1		3	11.381	AAGCUCAGGAGGGAUAGC	UUUAUCUCUCUUGAGUUU	1	18	87	104	Cleavage
conserved	t0092963	12	CUFF.48094.1		3	15.15	AAGCUCAGGAGGGAUAGCG	UGCUGUUCCUCUUGAUCUU	1	19	1646	1664	Cleavage	GO:0000394:RNA splicing, via endonucleolytic cleavage and ligation; GO:0006367:transcription initiation from RNA polymerase II promoter
conserved	t0092963	12	CUFF.46991.1		3	19.314	AAGCUCAGGAGGGAUAGC	UUUAUCUCUCUUGAGUUU	1	18	53	70	Cleavage
conserved	t0092963	12	CUFF.36314.1	Inward rectifying shaker-like K+ channel	2.5	19.351	AAGCUCAGGAGGGAUAGCG	CACAAUCCCUUCUGAGCUU	1	19	612	630	Cleavage	GO:0006826:iron ion transport; GO:0007155:cell adhesion; GO:0009414:response to water deprivation; GO:0009651:response to salt stress; GO:0010014:meristem initiation; GO:0010090:trichome morphogenesis; GO:0010106:cellular response to iron ion starvation; GO:0010107:potassium ion import; GO:0010167:response to nitrate; GO:0015706:nitrate transport; GO:0045010:actin nucleation; GO:0045595:regulatio…	GO:0005242:inward rectifier potassium channel activity; GO:0030551:cyclic nucleotide binding; GO:0042802:identical protein binding
conserved	t0092963	12	CUFF.46134.1	Squamosa promoter binding-like protein	2.5	15.433	AAGCUCAGGAGGGAUAGCG	UGCAAUCCCUCCUGAACUU	1	19	464	482	Cleavage	GO:0008152:metabolic process	GO:0016301:kinase activity
conserved	t0092963	12	CUFF.26380.1		3	14.111	AAGCUCAGGAGGGAUAGC	AUUAUCUUUCCUGGGCUU	1	18	41	58	Cleavage
conserved	t0092963	12	CUFF.9932.1		3	24.913	AAGCUCAGGAGGGAUAGC	UCUGUCUCUUUUGAGCUU	1	18	880	897	Cleavage
conserved	t0092963	12	CUFF.19946.1		3	17.481	AAGCUCAGGAGGGAUAGC	ACUAUCUUUUCUGGGCUU	1	18	564	581	Cleavage
conserved	t0092963	12	CUFF.19946.2		3	17.481	AAGCUCAGGAGGGAUAGC	ACUAUCUUUUCUGGGCUU	1	18	597	614	Cleavage
conserved	t0092963	12	CUFF.35444.1		3	23.481	AAGCUCAGGAGGGAUAGCGC	GGGUUAUUCCUCUUGUGCUU	1	20	1314	1333	Cleavage	GO:0006470:protein dephosphorylation; GO:0006569:tryptophan catabolic process; GO:0006771:riboflavin metabolic process; GO:0009627:systemic acquired resistance; GO:0009684:indoleacetic acid biosynthetic process; GO:0019497:hexachlorocyclohexane metabolic process; GO:0031347:regulation of defense response	GO:0003993:acid phosphatase activity; GO:0004722:protein serine/threonine phosphatase activity; GO:0046872:metal ion binding
conserved	t0092963	12	CUFF.39963.1	Inward rectifying shaker-like K+ channel	2.5	15.987	AAGCUCAGGAGGGAUAGC	ACAAUCCCUUCUGAGCUU	1	18	321	338	Cleavage	GO:0006813:potassium ion transport; GO:0055085:transmembrane transport	GO:0005249:voltage-gated potassium channel activity
conserved	t0092963	12	CUFF.9470.1	Hexose transporter	3	15.382	AAGCUCAGGAGGGAUAGCGC	GGGCUGUUUUUCUUGAGUUU	1	20	1592	1611	Cleavage	GO:0034219:carbohydrate transmembrane transport	GO:0005351:sugar:proton symporter activity
conserved	t0092963	12	CUFF.2697.3		3	10.162	AAGCUCAGGAGGGAUAGC	GUUAUUCCUCUUGUGCUU	1	18	616	633	Cleavage	GO:0006661:phosphatidylinositol biosynthetic process; GO:0055114:oxidation-reduction process	GO:0010181:FMN binding; GO:0016491:oxidoreductase activity
conserved	t0092963	12	CUFF.25584.1		3	19.218	AAGCUCAGGAGGGAUAGCGCC	GUUGCUCUCCCUCUUGAACUU	1	21	105	125	Cleavage
conserved	t0092963	12	CUFF.34836.1		3	21.115	AAGCUCAGGAGGGAUAGC	GUUAUUUCUUCUGGGUUU	1	18	1842	1859	Cleavage
conserved	t0092963	12	CUFF.35973.1	Flavonoid 3' hydroxylase	3	20.763	AAGCUCAGGAGGGAUAGCG	CACUUUCUCUCUUGAGCUU	1	19	107	125	Cleavage	GO:0044710:single-organism metabolic process	GO:0004497:monooxygenase activity; GO:0016705:oxidoreductase activity, acting on paired donors, with incorporation or reduction of molecular oxygen; GO:0046872:metal ion binding
conserved	t0092963	12	CUFF.41531.2		3	15.281	AAGCUCAGGAGGGAUAGCG	UGCUGUACCUUUUGGGCUU	1	19	1333	1351	Cleavage
conserved	t0092963	12	CUFF.54305.1		3	19.289	AAGCUCAGGAGGGAUAGCG	UGCUAUUGCUUUUGGGCUU	1	19	1862	1880	Cleavage
conserved	t0092963	12	CUFF.9088.1	Squamosa promoter binding-like protein	3	15.234	AAGCUCAGGAGGGAUAGCG	CACAAUCCCUUUUGAGCUU	1	19	1180	1198	Cleavage	GO:0000186:activation of MAPKK activity; GO:0007178:transmembrane receptor protein serine/threonine kinase signaling pathway; GO:0009069:serine family amino acid metabolic process; GO:0055114:oxidation-reduction process	GO:0004709:MAP kinase kinase kinase activity; GO:0004713:protein tyrosine kinase activity; GO:0005524:ATP binding; GO:0032440:2-alkenal reductase [NAD(P)] activity
conserved	t0092963	12	CUFF.28696.1		3	21.029	AAGCUCAGGAGGGAUAGC	UCUAUCCCGUCUGGGCUU	1	18	570	587	Translation
conserved	t0092963	12	CUFF.3549.1	Squamosa promoter binding-like protein	3	20.428	AAGCUCAGGAGGGAUAGC	UUUUUCCCUCCUGGGCUU	1	18	115	132	Cleavage	GO:0006468:protein phosphorylation; GO:0009069:serine family amino acid metabolic process	GO:0004674:protein serine/threonine kinase activity; GO:0005524:ATP binding
conserved	t0092963	12	CUFF.3213.1		3	24.938	AAGCUCAGGAGGGAUAGCGC	GGGAUGUUCUUUCUGAGCUU	1	20	1058	1077	Cleavage	GO:0016568:chromatin modification	GO:0003677:DNA binding; GO:0004386:helicase activity; GO:0005524:ATP binding; GO:0016740:transferase activity
conserved	t0092963	12	CUFF.3213.2		3	24.938	AAGCUCAGGAGGGAUAGCGC	GGGAUGUUCUUUCUGAGCUU	1	20	1515	1534	Cleavage	GO:0016568:chromatin modification	GO:0003677:DNA binding; GO:0004386:helicase activity; GO:0005524:ATP binding; GO:0016740:transferase activity
conserved	t0092963	12	CUFF.584.1	Squamosa promoter binding-like protein	3	15.948	AAGCUCAGGAGGGAUAGC	GCUAAUCUUCCUGAGCUG	1	18	730	747	Cleavage	GO:0002237:response to molecule of bacterial origin; GO:0007165:signal transduction; GO:0010103:stomatal complex morphogenesis; GO:0016310:phosphorylation; GO:0048443:stamen development	GO:0016301:kinase activity
conserved	t0094758	12	CUFF.17411.1		1.5	14.687	UCGGUCCAGGCUUCAUUCCUC	GGGGAAUGAAGCCUGGUCCGA	1	21	3231	3251	Cleavage
conserved	t0094758	12	CUFF.16961.2	Beta-galactosidase	2	17.702	UCGGUCCAGGCUUCAUUCCUC	GUGGACUGAAGCCUGGACUGG	1	21	859	879	Cleavage	GO:0006012:galactose metabolic process; GO:0006027:glycosaminoglycan catabolic process; GO:0006687:glycosphingolipid metabolic process; GO:0046486:glycerolipid metabolic process	GO:0004565:beta-galactosidase activity; GO:0030246:carbohydrate binding
conserved	t0094758	12	CUFF.16961.1	Beta-galactosidase	2	17.702	UCGGUCCAGGCUUCAUUCCUC	GUGGACUGAAGCCUGGACUGG	1	21	946	966	Cleavage	GO:0006012:galactose metabolic process; GO:0006027:glycosaminoglycan catabolic process; GO:0006687:glycosphingolipid metabolic process; GO:0046486:glycerolipid metabolic process	GO:0004565:beta-galactosidase activity; GO:0030246:carbohydrate binding
conserved	t0094758	12	CUFF.3432.1	Cutin deficient 2	2.5	20.242	UCGGUCCAGGCUUCAUUCC	GGGAUGAAGCCUGGUCCGG	1	19	1416	1434	Cleavage	GO:0006355:regulation of transcription, DNA-templated; GO:0007155:cell adhesion; GO:0009855:determination of bilateral symmetry; GO:0009944:polarity specification of adaxial/abaxial axis; GO:0009956:radial pattern formation; GO:0009965:leaf morphogenesis; GO:0010051:xylem and phloem pattern formation; GO:0010072:primary shoot apical meristem specification; GO:0010075:regulation of meristem growth…	GO:0003700:transcription factor activity, sequence-specific DNA binding; GO:0008289:lipid binding; GO:0043565:sequence-specific DNA binding
conserved	t0094758	12	CUFF.19391.1		2.5	19.624	UCGGUCCAGGCUUCAUUCCU	GGGGAAGAAGCCUGGGUCGA	1	20	1393	1412	Cleavage
conserved	t0094758	12	CUFF.14028.1	SANT/MYB protein	2.5	16.642	UCGGUCCAGGCUUCAUUCCU	GGGGAUGGAGUAUGGACCGA	1	20	1196	1215	Translation
conserved	t0094758	12	CUFF.57601.1	Anthocyanin permease 1	2.5	23.866	UCGGUCCAGGCUUCAUUCCU	AAGAAUGAGGUCUAGACCGA	1	20	1124	1143	Cleavage	GO:0006855:drug transmembrane transport	GO:0015238:drug transmembrane transporter activity; GO:0015297:antiporter activity
conserved	t0094758	12	CUFF.37873.1		2.5	20.172	UCGGUCCAGGCUUCAUUCCU	GGGAUUGAAACCUGGGCCGA	1	20	439	458	Translation	GO:0008033:tRNA processing	GO:0016787:hydrolase activity
conserved	t0094758	12	CUFF.45500.1		2.5	15.232	UCGGUCCAGGCUUCAUUC	GAAUGAAGUUUGGGUUGA	1	18	720	737	Cleavage
conserved	t0094758	12	CUFF.19921.1		3	18.506	UCGGUCCAGGCUUCAUUCCUC	GAAGAAUGAAGUGUGGGUUGA	1	21	414	434	Translation
conserved	t0094758	12	CUFF.27489.1		2.5	15.755	UCGGUCCAGGCUUCAUUC	GAAUGAGGUUUGGACUGG	1	18	1600	1617	Cleavage	GO:0006355:regulation of transcription, DNA-templated; GO:0006796:phosphate-containing compound metabolic process; GO:0008299:isoprenoid biosynthetic process; GO:0009416:response to light stimulus; GO:0009658:chloroplast organization; GO:0019637:organophosphate metabolic process; GO:0034660:ncRNA metabolic process; GO:0044281:small molecule metabolic process	GO:0016987:sigma factor activity
conserved	t0094758	12	CUFF.7250.5		2	22.14	UCGGUCCAGGCUUCAUUC	GAAGGAAGCUUGGACUGA	1	18	840	857	Cleavage
conserved	t0094758	12	CUFF.1102.1	Beta-galactosidase	3	18.369	UCGGUCCAGGCUUCAUUCCUC	GUGGACUGAGGCUUGGACUGG	1	21	954	974	Cleavage	GO:0006012:galactose metabolic process; GO:0006027:glycosaminoglycan catabolic process; GO:0006084:acetyl-CoA metabolic process; GO:0006687:glycosphingolipid metabolic process; GO:0016126:sterol biosynthetic process; GO:0016132:brassinosteroid biosynthetic process; GO:0046486:glycerolipid metabolic process	GO:0004565:beta-galactosidase activity; GO:0030246:carbohydrate binding; GO:0043169:cation binding
conserved	t0094758	12	CUFF.1537.1	Beta-galactosidase	3	17.477	UCGGUCCAGGCUUCAUUCCUC	GUGGACUGAGGCUUGGACUGG	1	21	998	1018	Cleavage	GO:0006012:galactose metabolic process; GO:0006027:glycosaminoglycan catabolic process; GO:0006598:polyamine catabolic process; GO:0006687:glycosphingolipid metabolic process; GO:0009664:plant-type cell wall organization; GO:0009698:phenylpropanoid metabolic process; GO:0009832:plant-type cell wall biogenesis; GO:0010075:regulation of meristem growth; GO:0042398:cellular modified amino acid biosy…	GO:0004565:beta-galactosidase activity; GO:0030246:carbohydrate binding; GO:0043169:cation binding
conserved	t0094758	12	CUFF.7250.2		2	22.14	UCGGUCCAGGCUUCAUUC	GAAGGAAGCUUGGACUGA	1	18	840	857	Cleavage
conserved	t0094758	12	CUFF.7250.4		2	22.14	UCGGUCCAGGCUUCAUUC	GAAGGAAGCUUGGACUGA	1	18	840	857	Cleavage
conserved	t0094758	12	CUFF.22050.1		3	23.316	UCGGUCCAGGCUUCAUUCC	GGGAAGGGGCCUGGACCGG	1	19	714	732	Cleavage	GO:0006646:phosphatidylethanolamine biosynthetic process	GO:0004306:ethanolamine-phosphate cytidylyltransferase activity
conserved	t0094758	12	CUFF.4024.1		3	17.617	UCGGUCCAGGCUUCAUUC	UCAUGAAGCUUGGAUCGA	1	18	370	387	Cleavage
conserved	t0094758	12	CUFF.54872.1		3	6.499	UCGGUCCAGGCUUCAUUC	CAAUGAAGCCUAGGCCGA	1	18	9	26	Cleavage
conserved	t0094758	12	CUFF.32510.1		3	23.012	UCGGUCCAGGCUUCAUUC	CAAUGGAGCUUGGGUCGA	1	18	468	485	Cleavage
conserved	t0094758	12	CUFF.14023.1		2.5	23.804	UCGGUCCAGGCUUCAUUCCU	ACGAGUCAAGCCUGGAUUGA	1	20	773	792	Cleavage
conserved	t0094758	12	CUFF.1122.2		3	8.413	UCGGUCCAGGCUUCAUUC	UAGUGAAGCUUGGAUUGA	1	18	1202	1219	Cleavage	GO:0010467:gene expression; GO:0016070:RNA metabolic process; GO:0050794:regulation of cellular process
conserved	t0094758	12	CUFF.26731.1	Squamosa promoter binding-like protein	3	20.37	UCGGUCCAGGCUUCAUUC	CAAUGAAGCUUGGAGCGA	1	18	1523	1540	Cleavage	GO:0016310:phosphorylation; GO:0050896:response to stimulus; GO:0071704:organic substance metabolic process	GO:0004672:protein kinase activity
conserved	t0094758	12	CUFF.1122.1		3	8.413	UCGGUCCAGGCUUCAUUC	UAGUGAAGCUUGGAUUGA	1	18	2993	3010	Cleavage	GO:0010467:gene expression; GO:0016070:RNA metabolic process; GO:0050794:regulation of cellular process
conserved	t0094758	12	78647_g.1		3	16.555	UCGGUCCAGGCUUCAUUCCUC	GUGGAAUGAAGGUCGGGCCGA	1	21	11	31	Translation
conserved	t0094758	12	CUFF.35633.1		3	19.764	UCGGUCCAGGCUUCAUUC	GAAUGAAGCUUUGAUCGG	1	18	470	487	Cleavage
conserved	t0094758	12	CUFF.44129.2		2.5	16.384	UCGGUCCAGGCUUCAUUC	GAAUGAAGGUUGGAUCGG	1	18	773	790	Translation
conserved	t0094758	12	CUFF.44129.1		2.5	16.384	UCGGUCCAGGCUUCAUUC	GAAUGAAGGUUGGAUCGG	1	18	1213	1230	Translation
conserved	t0094758	12	CUFF.8888.1		3	14.533	UCGGUCCAGGCUUCAUUCC	GGAAUUGACCUUGGACCGA	1	19	217	235	Translation	GO:0006144:purine nucleobase metabolic process; GO:0046034:ATP metabolic process; GO:0046939:nucleotide phosphorylation	GO:0004017:adenylate kinase activity; GO:0005524:ATP binding
conserved	t0094758	12	CUFF.43734.1		3	22.485	UCGGUCCAGGCUUCAUUCCU	ACGAGUGAAGUUAGGAUCGA	1	20	1490	1509	Cleavage
conserved	t0094758	12	CUFF.33869.1		2.5	16.887	UCGGUCCAGGCUUCAUUCCU	AAGAAUGAACCAUGGGCCGA	1	20	2033	2052	Translation
conserved	t0094758	12	CUFF.29082.1		3	10.302	UCGGUCCAGGCUUCAUUC	UGAUGAAACCUGGACUGA	1	18	2221	2238	Translation
conserved	t0094758	12	CUFF.57173.1		3	17.36	UCGGUCCAGGCUUCAUUC	GCAUGAAGCUUGGACCAA	1	18	140	157	Cleavage
conserved	t0094758	12	CUFF.37359.1		3	22.497	UCGGUCCAGGCUUCAUUC	GCAUGAAGCUUGGACCCA	1	18	188	205	Cleavage
conserved	t0094758	12	gene.g4549.t1.1		3	19.254	UCGGUCCAGGCUUCAUUC	GGAAGAAGCUUGGAUUGA	1	18	475	492	Cleavage
conserved	t0094758	12	CUFF.7165.1	Rab11 GTPase	3	16.883	UCGGUCCAGGCUUCAUUC	GAGUGCAGCCUGGACCAA	1	18	597	614	Cleavage	GO:0007264:small GTPase mediated signal transduction; GO:0015031:protein transport	GO:0005525:GTP binding
conserved	t0094758	12	655_g.1		3	18.656	UCGGUCCAGGCUUCAUUC	GGAAGAAGCUUGGAUUGA	1	18	1004	1021	Cleavage
conserved	t0094758	12	CUFF.47175.1		3	17.557	UCGGUCCAGGCUUCAUUC	GGAAGAAGCUUGGAUUGA	1	18	1080	1097	Cleavage
conserved	t0094758	12	CUFF.22386.1		3	22.66	UCGGUCCAGGCUUCAUUC	GGAAGAAGCUUGGAUUGA	1	18	365	382	Cleavage
conserved	t0094758	12	CUFF.12140.1		3	23.319	UCGGUCCA-GGCUUCAUUCCU	AGAAAUGAAGCUGUGGAUCGA	1	20	1276	1296	Translation	GO:0000162:tryptophan biosynthetic process; GO:0006432:phenylalanyl-tRNA aminoacylation; GO:0006571:tyrosine biosynthetic process; GO:0009094:L-phenylalanine biosynthetic process; GO:0009165:nucleotide biosynthetic process	GO:0000049:tRNA binding; GO:0004826:phenylalanine-tRNA ligase activity; GO:0005524:ATP binding
conserved	t0094828	12	CUFF.17411.1		2.5	13.653	UCUCGGACCAGGCUUCAGUCC	GGAAUGAAGCCUGGUCCGACA	1	21	3233	3253	Cleavage
conserved	t0094828	12	CUFF.4614.1		3	22.757	UCUCGGACCAGGCUUCAGUCC	GGGCGGAGGCUUGGUCUGAGG	1	21	291	311	Cleavage
conserved	t0094828	12	CUFF.6192.1	Sorbitol dehydrogenase	3	20.032	UCUCGGACCAGGCUUCAGUCC	GGGCUGGGGUCUGCUCUGAGA	1	21	903	923	Cleavage	GO:0055114:oxidation-reduction process	GO:0008270:zinc ion binding; GO:0051903:S-(hydroxymethyl)glutathione dehydrogenase activity
conserved	t0094828	12	CUFF.38675.1		3	10.319	UCUCGGACCAGGCUUCAGUC	GAUUGAAGCUGGGUUUGAGA	1	20	204	223	Translation
conserved	t0094828	12	CUFF.47687.1		2.5	18.141	UCUCGGACCAGGCUUCAGU	ACUAAAGCCUGGUUUGGGA	1	19	290	308	Cleavage
conserved	t0094828	12	CUFF.45298.2		2.5	15.881	UCUCGGACCAGGCUUCAG	UUGAGGCCUGGUUCGAGC	1	18	10	27	Cleavage
conserved	t0094828	12	CUFF.45298.1		2.5	15.881	UCUCGGACCAGGCUUCAG	UUGAGGCCUGGUUCGAGC	1	18	10	27	Cleavage
conserved	t0094828	12	CUFF.815.1	Squamosa promoter binding-like protein	3	20.63	UCUCGGACCAGGCUUCAGUC	GGCUGAGUCUUGGUCUGGGA	1	20	1041	1060	Cleavage	GO:0016310:phosphorylation	GO:0000166:nucleotide binding; GO:0004672:protein kinase activity
conserved	t0094828	12	CUFF.5624.1		2.5	19.748	UCUCGGACCAGGCUUCAGUC	GCUUGGAGCCUGGUCAGAGA	1	20	2214	2233	Cleavage	GO:0055085:transmembrane transport
conserved	t0094828	12	CUFF.30807.2		3	12.399	UCUCGGACCAGGCUUCAG	AGUAAGCCUGGUCCGAGA	1	18	4	21	Cleavage
conserved	t0094828	12	CUFF.30807.1		3	18.642	UCUCGGACCAGGCUUCAG	AGUAAGCCUGGUCCGAGA	1	18	1685	1702	Cleavage
conserved	t0094828	12	CUFF.45533.2		3	17.497	UCUCGGACCAGGCUUCAGU	AUUGCAGUUUGGUCUGAGA	1	19	108	126	Cleavage
conserved	t0094828	12	CUFF.47341.1	Ethylene response factor	2.5	17.227	UCUCGGACCAGGCUUCAGU	GCCGAAGCUUGGUUCGAGG	1	19	2204	2222	Cleavage
conserved	t0094828	12	CUFF.36672.1		3	23.467	UCUCGGACCAGGCUUCAGUC	GGUGGAAGUCUGCUCCGAGA	1	20	686	705	Cleavage
conserved	t0094828	12	CUFF.5288.2		2.5	19.937	UCUCGGACCAGGCUUCAG	AUGAAGACUGGUCCGAGG	1	18	1679	1696	Cleavage
conserved	t0094828	12	CUFF.23164.1		3	20.969	UCUCGGACCAGGCUUCAG	UUGAGGCCUGGUCCAGGA	1	18	656	673	Cleavage	GO:0006084:acetyl-CoA metabolic process; GO:0016126:sterol biosynthetic process; GO:0016132:brassinosteroid biosynthetic process	GO:0008375:acetylglucosaminyltransferase activity
conserved	t0094828	12	CUFF.23164.2		3	20.969	UCUCGGACCAGGCUUCAG	UUGAGGCCUGGUCCAGGA	1	18	867	884	Cleavage	GO:0006084:acetyl-CoA metabolic process; GO:0016126:sterol biosynthetic process; GO:0016132:brassinosteroid biosynthetic process	GO:0008375:acetylglucosaminyltransferase activity
conserved	t0094828	12	CUFF.58501.1		3	15.678	UCUCGGACCAGGCUUCAGU	GUUGAAACUUGGUCUGAGG	1	19	16	34	Cleavage
conserved	t0094828	12	gene.scaffold09015.path1.gene1.1		3	17.768	UCUCGGACCAGGCUUCAGU	ACUGGAGAAUGGUCUGAGA	1	19	601	619	Translation
conserved	t0094828	12	gene.g18496.t1.1		3	16.178	UCUCGGACCAGGCUUCAGU	ACUGGAGCAUUGUCUGAGA	1	19	850	868	Translation		GO:0016301:kinase activity
conserved	t0094828	12	CUFF.8040.1		3	14.204	UCUCGGACCAGGCUUCAGU	GCUGAAGCUUUGUUUGAGG	1	19	1545	1563	Translation
conserved	t0094828	12	CUFF.53826.1	Blight resistance protein RGA1	3	18.641	UCUCGGACCAGGCUUCAG	AUGAAGACUGGUCUGAGG	1	18	331	348	Cleavage
conserved	t0094828	12	CUFF.30567.1		3	22.877	UCUCGGACCAGGCUUCAGUC	GCCUGAAGCUGGGUUUGGGA	1	20	161	180	Translation
conserved	t0094828	12	CUFF.2649.1		3	16.186	UCUCGGACCAGGCUUCAG	AUGAGCCCUGGUUCGAGA	1	18	1795	1812	Cleavage
conserved	t0094828	12	44994_g.1	serine carboxypeptidase	3	21.484	UCUCGGACCAGGCUUCAG	CUGGAGCCUGUUUUGGGA	1	18	45	62	Cleavage		GO:0004180:carboxypeptidase activity
conserved	t0094828	12	CUFF.47127.1		3	16.735	UCUCGGACCAGGCUUCAG	CUGAAGCUUUGUUUGAGG	1	18	1177	1194	Translation
conserved	t0094828	12	CUFF.17785.2		3	16.093	UCUCGGACCAGGCUUCAGU	ACACAAACCUGGUCCGAGA	1	19	523	541	Cleavage
conserved	t0094828	12	CUFF.17785.1		3	16.093	UCUCGGACCAGGCUUCAGU	ACACAAACCUGGUCCGAGA	1	19	523	541	Cleavage
conserved	t0095421	12	CUFF.38940.1		3	15.355	GCUCUCUAUGCUUCUGUCAUCA	UGGUGACUGACGCAUAGAGAGA	1	22	137	158	Cleavage
conserved	t0095421	12	CUFF.33858.1		3	13.346	GCUCUCUAUGCUUCUGUCAU	AUGACAGAAGCAUAGCUAGC	1	20	648	667	Cleavage
conserved	t0095421	12	gene.g820.t1.1	Cyclin-dependent kinase	2.5	13.235	GCUCUCUAUGCUUCUGUCAUC	GAAGGUAGGAGCAUGGAGGGC	1	21	744	764	Cleavage
conserved	t0095421	12	CUFF.11760.1		3	17.518	GCUCUCUAUGCUUCUGUCAUCA	UGAGCACAGGAGCAUGGAGGGU	1	22	664	685	Cleavage
conserved	t0095421	12	CUFF.11759.1		3	17.518	GCUCUCUAUGCUUCUGUCAUCA	UGAGCACAGGAGCAUGGAGGGU	1	22	664	685	Cleavage
conserved	t0095421	12	95249_g.1	Cyclin-dependent kinase	2	12.599	GCUCUCUAUGCUUCUGUCAU	AAGGUAGAAGCAUGGAGGGC	1	20	438	457	Cleavage
conserved	t0095421	12	CUFF.56301.1	Cyclin-dependent kinase	2	9.998	GCUCUCUAUGCUUCUGUCAU	AAGGUAGAAGCAUGGAGGGC	1	20	533	552	Cleavage
conserved	t0095421	12	CUFF.22813.1		1.5	20.216	GCUCUCUAUGCUUCUGUC	GAUAGAAGCAGAGAGAGC	1	18	1014	1031	Cleavage
conserved	t0095421	12	CUFF.30842.1		3	12.466	GCUCUCUAUGCUUCUGUCAUC	GGUGGCUGAAGAAUAGGGAGC	1	21	448	468	Translation
conserved	t0095421	12	CUFF.37543.1		3	20.312	GCUCUCUAUGCUUCUGUCAUCA	UGGGGAUAGAGGUUUGGAGAGC	1	22	351	372	Translation
conserved	t0095421	12	CUFF.18931.1		2.5	9.592	GCUCUCUAUGCUUCUGUC	CACAGAGGCAUAGAGAGA	1	18	34	51	Cleavage
conserved	t0095421	12	CUFF.39617.1		2	6.77	GCUCUCUAUGCUUCUGUC	GACAGAAGGAUAGAGAGG	1	18	236	253	Translation
conserved	t0095421	12	CUFF.20763.1		3	20.877	GCUCUCUAUGCUUCUGUCAUC	GACGGCGGAGGCGGAGAGAGC	1	21	356	376	Cleavage
conserved	t0095421	12	CUFF.17339.1		2	18.575	GCUCUCUAUGCUUCUGUC	GACAUGAGCAUAGAGGGC	1	18	392	409	Cleavage	GO:0009987:cellular process; GO:0043170:macromolecule metabolic process; GO:0044238:primary metabolic process; GO:1901700:response to oxygen-containing compound	GO:0016787:hydrolase activity
conserved	t0095421	12	CUFF.34742.1		2.5	8.262	GCUCUCUAUGCUUCUGUCAUCA	UAAAGACACAAGCAUAGAGAAC	1	22	225	246	Cleavage
conserved	t0095421	12	CUFF.551.1	1-deoxy-D-xylulose 5-phosphate synthase 1	3	19.623	GCUCUCUAUGCUUCUGUCAUCA	UGGGGACAGCGGAAUGGAGAGC	1	22	911	932	Translation	GO:0006094:gluconeogenesis; GO:0006096:glycolytic process; GO:0009097:isoleucine biosynthetic process; GO:0009098:leucine biosynthetic process; GO:0009099:valine biosynthetic process; GO:0055114:oxidation-reduction process	GO:0004739:pyruvate dehydrogenase (acetyl-transferring) activity
conserved	t0095421	12	CUFF.37927.1		3	15.446	GCUCUCUAUGCUUCUGUCAUCA	UAGUGAUAACAGCAUAGAGAGU	1	22	1513	1534	Cleavage	GO:0006508:proteolysis	GO:0004198:calcium-dependent cysteine-type endopeptidase activity
conserved	t0095421	12	CUFF.11761.1		2.5	16.974	GCUCUCUAUGCUUCUGUC	UACAUAAGCAUAGGGAGC	1	18	102	119	Cleavage
conserved	t0095421	12	CUFF.40841.1	Cyclin-dependent kinase	3	8.656	GCUCUCUAUGCUUCUGUCAU	AAGAUAGGAGCGUGGAGGGU	1	20	969	988	Cleavage
conserved	t0095421	12	CUFF.59480.1		3	18.648	GCUCUCUAUGCUUCUGUC	AACGGGAGCAUGGAGAGU	1	18	1106	1123	Cleavage
conserved	t0095421	12	CUFF.2638.1		3	23.274	GCUCUCUAUGCUUCUGUC	CAUGGAAGCGUAGAGGGC	1	18	1357	1374	Cleavage	GO:0006355:regulation of transcription, DNA-templated; GO:0006952:defense response; GO:0010629:negative regulation of gene expression; GO:0044763:single-organism cellular process
conserved	t0095421	12	CUFF.2638.2	Ethylene-overproducer1-like protein	3	23.51	GCUCUCUAUGCUUCUGUC	CAUGGAAGCGUAGAGGGC	1	18	1357	1374	Cleavage	GO:0016458:gene silencing; GO:0040029:regulation of gene expression, epigenetic; GO:0042742:defense response to bacterium; GO:0045892:negative regulation of transcription, DNA-templated
conserved	t0100833	12	CUFF.17411.1		1.5	13.653	UCUCGGACCAGGCUUCAUACC	GGAAUGAAGCCUGGUCCGACA	1	21	3233	3253	Cleavage
conserved	t0100833	12	CUFF.2543.1	Soluble acid invertase	3	20.384	UCUCGGACCAGGCUUCAUACC	GGUGUGGAACUUGGUCCGGGA	1	21	1533	1553	Cleavage	GO:0005982:starch metabolic process; GO:0005985:sucrose metabolic process	GO:0004575:sucrose alpha-glucosidase activity
conserved	t0100833	12	CUFF.5288.2		1.5	19.937	UCUCGGACCAGGCUUCAUA	UAUGAAGACUGGUCCGAGG	1	19	1678	1696	Cleavage
conserved	t0100833	12	CUFF.3432.1	Cutin deficient 2	3	18.405	UCUCGGACCAGGCUUCAUACC	GGGAUGAAGCCUGGUCCGGAU	1	21	1416	1436	Cleavage	GO:0006355:regulation of transcription, DNA-templated; GO:0007155:cell adhesion; GO:0009855:determination of bilateral symmetry; GO:0009944:polarity specification of adaxial/abaxial axis; GO:0009956:radial pattern formation; GO:0009965:leaf morphogenesis; GO:0010051:xylem and phloem pattern formation; GO:0010072:primary shoot apical meristem specification; GO:0010075:regulation of meristem growth…	GO:0003700:transcription factor activity, sequence-specific DNA binding; GO:0008289:lipid binding; GO:0043565:sequence-specific DNA binding
conserved	t0100833	12	CUFF.30807.2		2	12.399	UCUCGGACCAGGCUUCAUAC	GUAGUAAGCCUGGUCCGAGA	1	20	2	21	Cleavage
conserved	t0100833	12	CUFF.30807.1		2	18.642	UCUCGGACCAGGCUUCAUAC	GUAGUAAGCCUGGUCCGAGA	1	20	1683	1702	Cleavage
conserved	t0100833	12	CUFF.30924.1		3	11.951	UCUCGGACCAGGCUUCAUA	UGUGAAGUUUGGUUCGGGG	1	19	814	832	Cleavage
conserved	t0100833	12	CUFF.8216.1		2.5	17.16	UCUCGGACCAGGCUUCAUA	UAUAGAGCUUGGUCUGAGA	1	19	261	279	Cleavage
conserved	t0100833	12	CUFF.12971.2		2.5	19.39	UCUCGGACCAGGC-UUCAUA	UAUGAAUGCUUGGUCCGAGA	1	19	1074	1093	Cleavage	GO:0032781:positive regulation of ATPase activity	GO:0001671:ATPase activator activity; GO:0051087:chaperone binding
conserved	t0100833	12	CUFF.53826.1	Blight resistance protein RGA1	2	18.641	UCUCGGACCAGGCUUCAU	AUGAAGACUGGUCUGAGG	1	18	331	348	Cleavage
conserved	t0100833	12	CUFF.45298.2		3	15.881	UCUCGGACCAGGCUUCAUA	UUUGAGGCCUGGUUCGAGC	1	19	9	27	Cleavage
conserved	t0100833	12	CUFF.45298.1		3	15.881	UCUCGGACCAGGCUUCAUA	UUUGAGGCCUGGUUCGAGC	1	19	9	27	Cleavage
conserved	t0100833	12	CUFF.2649.1		2	16.186	UCUCGGACCAGGCUUCAU	AUGAGCCCUGGUUCGAGA	1	18	1795	1812	Cleavage
conserved	t0100833	12	CUFF.20969.2	Beta-amyrin synthase	3	23.28	UCUCGGACCAGGCUUCAUA	UAUGGUGCCUGGUUUGGGA	1	19	1382	1400	Cleavage	GO:0006636:unsaturated fatty acid biosynthetic process; GO:0006655:phosphatidylglycerol biosynthetic process; GO:0009555:pollen development; GO:0010027:thylakoid membrane organization; GO:0015995:chlorophyll biosynthetic process; GO:0016117:carotenoid biosynthetic process; GO:0016126:sterol biosynthetic process; GO:0019288:isopentenyl diphosphate biosynthetic process, methylerythritol 4-phosphate…	GO:0016871:cycloartenol synthase activity
conserved	t0100833	12	CUFF.46973.1	Uncharacterized protein	3	16.398	UCUCGGACCAGGCUUCAUA	UAUGAGGUCUUGUUUGAGA	1	19	2634	2652	Translation
conserved	t0100833	12	CUFF.20969.1	Beta-amyrin synthase	3	23.28	UCUCGGACCAGGCUUCAUA	UAUGGUGCCUGGUUUGGGA	1	19	2085	2103	Cleavage	GO:0006636:unsaturated fatty acid biosynthetic process; GO:0006655:phosphatidylglycerol biosynthetic process; GO:0009555:pollen development; GO:0010027:thylakoid membrane organization; GO:0015995:chlorophyll biosynthetic process; GO:0016117:carotenoid biosynthetic process; GO:0016126:sterol biosynthetic process; GO:0019288:isopentenyl diphosphate biosynthetic process, methylerythritol 4-phosphate…	GO:0016871:cycloartenol synthase activity
conserved	t0100833	12	CUFF.30566.1		3	23.18	UCUCGGACCAGGCUUCAUA	UAUGAAUUCUGGUUUGAGG	1	19	3194	3212	Cleavage	GO:0007131:reciprocal meiotic recombination; GO:0009880:embryonic pattern specification; GO:0010072:primary shoot apical meristem specification; GO:0010228:vegetative to reproductive phase transition of meristem; GO:0010431:seed maturation; GO:0016926:protein desumoylation; GO:0033044:regulation of chromosome organization; GO:0034508:centromere complex assembly; GO:0042138:meiotic DNA double-stra…	GO:0008270:zinc ion binding
conserved	t0100833	12	CUFF.5624.1		3	19.748	UCUCGGACCAGGCUUCAU	UUGGAGCCUGGUCAGAGA	1	18	2216	2233	Cleavage	GO:0055085:transmembrane transport
conserved	t0100833	12	CUFF.25650.1	1-aminocyclopropane-1-carboxylate oxidase	3	21.894	UCUCGGACCAGGCUUCAUACC	GCUAAGAAGGUUGGUCCGAGG	1	21	444	464	Cleavage	GO:0045893:positive regulation of transcription, DNA-templated	GO:0016706:oxidoreductase activity, acting on paired donors, with incorporation or reduction of molecular oxygen, 2-oxoglutarate as one donor, and incorporation of one atom each of oxygen into both donors
conserved	t0100833	12	CUFF.14847.1		3	14.292	UCUCGGACCAGGCUUCAU	AUGGGGCCUGGUAUGAGA	1	18	2468	2485	Cleavage	GO:0000086:G2/M transition of mitotic cell cycle; GO:0009934:regulation of meristem structural organization; GO:0051301:cell division
conserved	t0100833	12	CUFF.33911.1	Cyclin-dependent kinase	3	16.596	UCUCGGACCAGGCUUCAUA	UAUGAACACUGGUCUGAGG	1	19	2501	2519	Cleavage
conserved	t0100833	12	CUFF.35364.1		2.5	24.993	UCUCGGACCAGGCUUCAUAC	GAAUGAAGCUGAGUCCGAGA	1	20	180	199	Translation	GO:0000051:obsolete urea cycle intermediate metabolic process; GO:0006144:purine nucleobase metabolic process; GO:0019381:atrazine catabolic process; GO:0043419:urea catabolic process	GO:0009039:urease activity; GO:0016151:nickel cation binding
conserved	t0100833	12	CUFF.3852.1		2.5	19.861	UCUCGGACCAGGCUUCAUAC	GCACGAAGCCUUGUCUGAGA	1	20	978	997	Translation		GO:0016874:ligase activity
conserved	t0100833	12	CUFF.39170.2	R2R3 MYB transcription factor	3	19.393	UCUCGGACCAGGCUUCAU	AUGAAGUAUGGUCCAAGA	1	18	295	312	Translation	GO:0006355:regulation of transcription, DNA-templated; GO:0048235:pollen sperm cell differentiation; GO:0045449:regulation of transcription	GO:0003677:DNA binding; GO:0003682:chromatin binding; GO:0003700:transcription factor activity, sequence-specific DNA binding
conserved	t0100833	12	CUFF.39170.1	R2R3 MYB transcription factor	3	19.393	UCUCGGACCAGGCUUCAU	AUGAAGUAUGGUCCAAGA	1	18	295	312	Translation
conserved	t0100833	12	CUFF.4482.1		3	21.096	UCUCGGACCAGGCUUCAU	AUGCAGUCUGGUGCGAGA	1	18	1664	1681	Cleavage	GO:0006261:DNA-dependent DNA replication	GO:0003677:DNA binding; GO:0003887:DNA-directed DNA polymerase activity
conserved	t0100833	12	CUFF.19391.1		3	16.532	UCUCGGACCAGGCUUCAU	GUUGAGUCUGGUCUGAGA	1	18	1616	1633	Cleavage
conserved	t0100833	12	CUFF.22307.1		3	14.922	UCUCGGACCAGGCUUCAU	AUGAAGCCUGUUCUGAAA	1	18	1955	1972	Cleavage	GO:0005982:starch metabolic process; GO:0005985:sucrose metabolic process	GO:0004575:sucrose alpha-glucosidase activity; GO:0033926:glycopeptide alpha-N-acetylgalactosaminidase activity
conserved	t0100833	12	CUFF.31808.1		3	17.968	UCUCGGACCAGGCUUCAU	AUGAACUCUGGUUUGAGG	1	18	653	670	Cleavage
conserved	t0100833	12	CUFF.38.1		3	17.126	UCUCGGACCAGGCUUCAUA	UACAAAGCCUAGUCCGAGA	1	19	1032	1050	Translation
conserved	t0100833	12	CUFF.28095.1		3	18.984	UCUCGGACCAGGCUUCAUAC	GGAUUGAGCCAGGUCUGAGA	1	20	545	564	Translation
conserved	t0104195	11	CUFF.13380.1		2.5	12.612	CGUUUCACGUCGGGUUCAC	GUGAGCCUGACGAGAAACG	1	19	21	39	Cleavage
conserved	t0104195	11	CUFF.11245.1		2.5	21.449	CGUUUCACGUCGGGUUCA	ACAACCCGACGUGGAACG	1	18	380	397	Cleavage
conserved	t0104195	11	CUFF.34970.1		2.5	11.281	CGUUUCACGUCGGGUUCA	UGGGCUCGAUGUGAAAUG	1	18	1167	1184	Cleavage
conserved	t0104195	11	CUFF.1376.1		3	20.457	CGUUUCACGUCGGGUUCACC	GCUGAAUCCGAUGUGGAGCU	1	20	260	279	Cleavage
conserved	t0104195	11	CUFF.32373.2		3	22.469	CGUUUCACGUCGGGUUCAC	GUGAAUCCAAUGUGGAAUG	1	19	866	884	Translation
conserved	t0104195	11	CUFF.32373.1		3	22.469	CGUUUCACGUCGGGUUCAC	GUGAAUCCAAUGUGGAAUG	1	19	921	939	Translation
conserved	t0104195	11	CUFF.32373.3		3	22.469	CGUUUCACGUCGGGUUCAC	GUGAAUCCAAUGUGGAAUG	1	19	925	943	Translation
conserved	t0104195	11	CUFF.4568.1		3	15.067	CGUUUCACGUCGGGUUCAC	GUGAAUCCAAUGUGGAAUG	1	19	939	957	Translation	GO:0010075:regulation of meristem growth
conserved	t0104195	11	CUFF.1376.2		3	20.457	CGUUUCACGUCGGGUUCACC	GCUGAAUCCGAUGUGGAGCU	1	20	2980	2999	Cleavage
conserved	t0104195	11	CUFF.20272.1		2.5	19.284	CGUUUCACGUCGGGUUCA	UGAACGUGGCGUGGAACG	1	18	1031	1048	Cleavage	GO:0006284:base-excision repair	GO:0003677:DNA binding; GO:0003906:DNA-(apurinic or apyrimidinic site) lyase activity; GO:0004519:endonuclease activity; GO:0051539:4 iron, 4 sulfur cluster binding
conserved	t0104195	11	CUFF.35349.1		3	18.668	CGUUUCACGUCGGGUUCACC	GAUGAACUCCACGUGAAGCA	1	20	7	26	Translation
conserved	t0104195	11	CUFF.4993.1	Vacuolar protein sorting-associated protein 4-like	3	15.852	CGUUUCACGUCGGGUUCA	GGAACCUGAUAUGAAACG	1	18	76	93	Cleavage	GO:0006508:proteolysis; GO:0009627:systemic acquired resistance; GO:0009697:salicylic acid biosynthetic process; GO:0051301:cell division	GO:0005524:ATP binding; GO:0008233:peptidase activity; GO:0017111:nucleoside-triphosphatase activity
conserved	t0104195	11	CUFF.16013.1		3	23.647	CGUUUCACGUCGGGUUCACC	GCUGAAGCCGACGUGCAGCG	1	20	165	184	Cleavage	GO:0006367:transcription initiation from RNA polymerase II promoter; GO:0015979:photosynthesis; GO:0045893:positive regulation of transcription, DNA-templated	GO:0003677:DNA binding; GO:0003824:catalytic activity; GO:0008022:protein C-terminus binding
conserved	t0104195	11	CUFF.15435.1		3	20.845	CGUUUCACGUCGGGUUCA	UGAUCCUGAUGUGAAACU	1	18	549	566	Cleavage
conserved	t0104195	11	CUFF.15435.2		3	20.845	CGUUUCACGUCGGGUUCA	UGAUCCUGAUGUGAAACU	1	18	654	671	Cleavage
conserved	t0104195	11	CUFF.23005.2		3	17.18	CGUUUCACGUCGGGUUCACC	GUUCAAUCCGAUGUGGAAUG	1	20	1676	1695	Cleavage
conserved	t0104195	11	CUFF.23005.1		3	17.18	CGUUUCACGUCGGGUUCACC	GUUCAAUCCGAUGUGGAAUG	1	20	1746	1765	Cleavage
conserved	t0104195	11	CUFF.7839.1		3	11.327	CGUUUCACGUCGGGUUCACC	GCUGAACUUCAUGUGAAAUG	1	20	5568	5587	Translation	GO:0006260:DNA replication; GO:0006461:protein complex assembly; GO:0007010:cytoskeleton organization; GO:0016458:gene silencing; GO:0016570:histone modification; GO:0022402:cell cycle process; GO:0043414:macromolecule methylation; GO:0050794:regulation of cellular process
conserved	t0104195	11	CUFF.12296.1	MADS-box protein	3	14.616	CGUUUCACGUCGGGUUCA	UGUACUCGACGUGGGAUG	1	18	758	775	Cleavage
conserved	t0104195	11	CUFF.7302.2		3	14.607	CGUUUCACGUCGGGUUCA	UGAAUCCAGUGUGGAACG	1	18	579	596	Translation	GO:0016126:sterol biosynthetic process; GO:0019745:pentacyclic triterpenoid biosynthetic process
conserved	t0104195	11	CUFF.7302.1		3	14.607	CGUUUCACGUCGGGUUCA	UGAAUCCAGUGUGGAACG	1	18	901	918	Translation	GO:0016126:sterol biosynthetic process; GO:0019745:pentacyclic triterpenoid biosynthetic process
conserved	t0104195	11	CUFF.31290.2		3	13.733	CGUUUCACGUCGGGUUCA	UGAACCCGACCCGAAAUG	1	18	109	126	Cleavage
conserved	t0104195	11	CUFF.31290.1		3	13.733	CGUUUCACGUCGGGUUCA	UGAACCCGACCCGAAAUG	1	18	109	126	Cleavage
conserved	t0104195	11	CUFF.41381.1		3	23.088	CGUUUCACGUCGGGUUCA	UGAACUCAACGUGGAGUG	1	18	3205	3222	Translation
conserved	t0104195	11	CUFF.41381.2		3	23.088	CGUUUCACGUCGGGUUCA	UGAACUCAACGUGGAGUG	1	18	3213	3230	Translation
conserved	t0104195	11	CUFF.27302.1	GDP-mannose 3',5'-epimerase	3	14.716	CGUUUCACGUCGGGUUCACC	GCUGAACAAGGUGUGAAACG	1	20	693	712	Cleavage
conserved	t0104195	11	CUFF.4004.1		3	18.466	CGUUUCACGUCGGGUUCACC	GUUGAGAGCGACGUGAGACG	1	20	774	793	Cleavage
conserved	t0105329	11	CUFF.32900.2		1.5	11.914	ACUAGGUUUGUUUAUUUUG-GGACG	CGUCCUCAAAAUAGACAAACCUAGA	1	24	263	287	Cleavage
conserved	t0105329	11	CUFF.19774.1		3	14.626	ACUAGGUUUGUUUAUUUUGGGACG	UGUUUCAAAGUGAACAAAUCAAGU	1	24	1309	1332	Cleavage
conserved	t0105329	11	CUFF.50984.1	Probable mannitol dehydrogenase	3	17.817	ACUAGGUUUGUUUAUUUUGGGACG	CGUCACAAAAUGAACCAACCUGGC	1	24	462	485	Translation	GO:0006635:fatty acid beta-oxidation; GO:0009627:systemic acquired resistance; GO:0034976:response to endoplasmic reticulum stress; GO:0046482:para-aminobenzoic acid metabolic process	GO:0000166:nucleotide binding; GO:0008270:zinc ion binding; GO:0016616:oxidoreductase activity, acting on the CH-OH group of donors, NAD or NADP as acceptor; GO:0048037:cofactor binding
conserved	t0105329	11	CUFF.46651.1	Cyclin-dependent protein kinase p34cdc2	2	10.642	ACUAGGUUUGUUUAUUUUGGGA	UUCUUAAAUAAACGAAUCUAGU	1	22	2226	2247	Cleavage	GO:0016310:phosphorylation	GO:0000166:nucleotide binding; GO:0004672:protein kinase activity
conserved	t0105329	11	CUFF.19509.1		3	14.158	ACUAGGUUUGUUUAUUUUGGGAC	GUUCUAAAAGAAACAAAAUUAGU	1	23	2149	2171	Cleavage
conserved	t0105329	11	CUFF.56808.1		2.5	14.656	ACUAGGUUUGUUUAUUUUGGGACG	UGGUCCAAAAUAAAAAAAUUUGGU	1	24	35	58	Translation
conserved	t0105329	11	CUFF.41988.1		3	15.65	ACUAGGUUUGUUUAUUUUGGGACG	CGCCUUGGAAUAAACAGAUUUGGU	1	24	535	558	Cleavage	GO:0006612:protein targeting to membrane; GO:0010286:heat acclimation; GO:0010363:regulation of plant-type hypersensitive response; GO:0030968:endoplasmic reticulum unfolded protein response; GO:0043069:negative regulation of programmed cell death; GO:0006944:cellular membrane fusion
conserved	t0105329	11	CUFF.53294.1		3	21.934	ACUAGGUUUGUUUAUUUUGGG	CCCGGAAUAAAUGAGCUUAGU	1	21	1944	1964	Cleavage		GO:0005524:ATP binding
conserved	t0105329	11	CUFF.42734.1		1.5	16.32	ACUAGGUUUGUUUAUUUUGGGAC	GUUGAAAAAUAAACAAAUCUAGA	1	23	65	87	Cleavage
conserved	t0105329	11	CUFF.18279.1		3	16.681	ACUAGGUUUGUUUAUUUUGGGA	UUCCAAAAUAGGCCAAUUUAGU	1	22	722	743	Translation
conserved	t0105329	11	CUFF.21190.1		1.5	17.875	ACUAGGUUUGUUUAUUUUGG	UUAAAAUGAACGAAUCUAGU	1	20	144	163	Cleavage
conserved	t0105329	11	CUFF.57969.1		1.5	11.933	ACUAGGUUUGUUUAUUUUGGG	CUAGAAAUAAACAAGUCUAGU	1	21	398	418	Cleavage
conserved	t0105329	11	CUFF.40575.1		3	7.85	ACUAGGUUUGUUUAUUUUGGGACG	CAUUCCAAAAAAAAAAAACUUGGU	1	24	187	210	Translation
conserved	t0105329	11	CUFF.5009.2		2.5	17.157	ACUAGGUUUGUUUAUUUUGGG	UCCAAAAUGAGGAAACCUGGU	1	21	749	769	Translation
conserved	t0105329	11	CUFF.1462.1		1	15.606	ACUAGGUUUGUUUAUUUU	GGAAUAAACAAACCUAGU	1	18	6192	6209	Cleavage	GO:0006260:DNA replication	GO:0000166:nucleotide binding; GO:0003677:DNA binding; GO:0003887:DNA-directed DNA polymerase activity; GO:0008270:zinc ion binding
conserved	t0105329	11	CUFF.5009.1		2.5	17.157	ACUAGGUUUGUUUAUUUUGGG	UCCAAAAUGAGGAAACCUGGU	1	21	2041	2061	Translation
conserved	t0105329	11	CUFF.3328.1		2.5	5.043	ACUAGGUUUGUUUAUUUUGGGAC	GUAACAAAAUAAAUAGACUUAGC	1	23	694	716	Cleavage
conserved	t0105329	11	CUFF.43448.1		3	13.935	ACUAGGUUUGUUUAUUUUGGGA	UCUUAAAAUAGGAAAAUUUAGU	1	22	966	987	Translation
conserved	t0105329	11	CUFF.40608.1		2	17.067	ACUAGGUUUGUUUAUUUUG	CAAAAUAAGUAGACUUAGU	1	19	15	33	Cleavage
conserved	t0105329	11	78237_g.1	NAD-dependent mannitol dehydrogenase	3	15.606	ACUAGGUUUGUUUAUUUUGGGACG	CGCCACAAAAUGAACCAACCUGGC	1	24	90	113	Translation	GO:0009805:coumarin biosynthetic process; GO:0009809:lignin biosynthetic process; GO:0009811:stilbene biosynthetic process; GO:0055114:oxidation-reduction process	GO:0008270:zinc ion binding; GO:0045551:cinnamyl-alcohol dehydrogenase activity; GO:0048037:cofactor binding; GO:0052747:sinapyl alcohol dehydrogenase activity
conserved	t0105329	11	CUFF.42859.1		3	12.787	ACUAGGUUUGUUUAUUUUGG	CCAAAAUAGACAGAGCUGGU	1	20	546	565	Cleavage
conserved	t0105329	11	CUFF.628.1		2.5	11.527	ACUAGGUUUGUUUAUUUUG	CAAAAUAAAUAGACUUAGC	1	19	116	134	Cleavage
conserved	t0105329	11	CUFF.9670.1		3	15.991	ACUAGGUUUGUUUAUUUUGGG	CCCCAUGUAAACAAACCUGGU	1	21	19	39	Cleavage
conserved	t0105329	11	CUFF.21409.1		2	20.032	ACUAGGUUUGUUUAUUUUGGGACG	CGCAUUAAAAUAAAAAGGCCUAGU	1	24	45	68	Translation	GO:0010228:vegetative to reproductive phase transition of meristem; GO:0016070:RNA metabolic process
conserved	t0105329	11	CUFF.9670.2		3	15.991	ACUAGGUUUGUUUAUUUUGGG	CCCCAUGUAAACAAACCUGGU	1	21	19	39	Cleavage
conserved	t0105329	11	CUFF.14921.1		3	9.293	ACUAGGUUUGUUUAUUUUGGGAC	GUAACAAAAUAAAUGGACUUAGC	1	23	80	102	Cleavage
conserved	t0105329	11	CUFF.4747.1		3	6.21	ACUAGGUUUGUUUAUUUUGGGA	UCACAAAAUAAAUAUACAUAGU	1	22	75	96	Cleavage
conserved	t0105329	11	CUFF.55697.1		2.5	11.342	ACUAGGUUUGUUUAUUUUGGGA	UUUAAAAAUAAACAAUUUUAGU	1	22	331	352	Cleavage
conserved	t0105329	11	CUFF.36931.1		3	1.168	ACUAGGUUUGUUUAUUUUGGG	UCGAAAAUAAACAAAUCUACA	1	21	174	194	Cleavage
conserved	t0105329	11	CUFF.33457.1		3	10.523	ACUAGGUUUGUUUAUUUUGGGAC	GUAACAAAAUAAAUGGACUUAGC	1	23	577	599	Cleavage
conserved	t0105329	11	CUFF.22878.1		3	5.184	ACUAGGUUUGUUUAUUUUGGG	UCCAAAAACAACAAACCUAGA	1	21	37	57	Cleavage
conserved	t0105329	11	CUFF.47737.1		2	9.363	ACUAGGUUUGUUUAUUUU	UAAAUAAACAAAUCUGGU	1	18	88	105	Cleavage	GO:0016070:RNA metabolic process
conserved	t0105329	11	CUFF.47737.2		2	9.363	ACUAGGUUUGUUUAUUUU	UAAAUAAACAAAUCUGGU	1	18	88	105	Cleavage	GO:0016070:RNA metabolic process
conserved	t0105329	11	CUFF.1858.1		2.5	13.414	ACUAGGUUUGUUUAUUUUGGG	UUUAAAACAAGCAAACCUAGA	1	21	1339	1359	Cleavage
conserved	t0105329	11	CUFF.15713.1		3	14.861	ACUAGGUUUGUUUAUUUUGG	CCAAAAAGAACAAAACUAGU	1	20	984	1003	Cleavage	GO:0044238:primary metabolic process; GO:0044710:single-organism metabolic process; GO:0071704:organic substance metabolic process	GO:0008081:phosphoric diester hydrolase activity
conserved	t0105329	11	CUFF.29809.1		3	8.618	ACUAGGUUUGUUUAUUUUGG	CUAAAAUAAAUAAACUUGUU	1	20	1250	1269	Cleavage
conserved	t0105329	11	CUFF.52767.1		2	8.207	ACUAGGUUUGUUUAUUUU	CGAAUAAAUAAACCUAGU	1	18	82	99	Cleavage
conserved	t0105329	11	CUFF.39568.1		3	13.551	ACUAGGUUUGUUUAUUUUGGG	UUCAAAGUAAAGAAACUUAGC	1	21	265	285	Translation
conserved	t0105329	11	CUFF.53802.1		3	13.514	ACUAGGUUUGUUUAUUUUGGG	UUCAUAGUGAACAAGUCUAGU	1	21	502	522	Cleavage
conserved	t0105329	11	CUFF.53801.1		3	13.514	ACUAGGUUUGUUUAUUUUGGG	UUCAUAGUGAACAAGUCUAGU	1	21	644	664	Cleavage
conserved	t0105329	11	CUFF.45359.1		3	10.572	ACUAGGUUUGUUUAUUUUG	CAAAAUAAAUGGACUUAGC	1	19	492	510	Cleavage
conserved	t0105329	11	CUFF.52863.1		3	12.876	ACUAGGUUUGUUUAUUUUGGGACG	CUUUCGAAGAUAUACGAGUCUAGU	1	24	1579	1602	Cleavage
conserved	t0105329	11	CUFF.60323.1		2	7.842	ACUAGGUUUGUUUAUUUU	AAAAUAAACAAACUCAGU	1	18	1601	1618	Cleavage
conserved	t0106696	11	CUFF.38783.1		3	14.026	UGUUCGUUUCACGUCGGGUUCAC	GUGAACUUGAUGUCAAAUGAACA	1	23	1385	1407	Translation
conserved	t0106696	11	CUFF.38782.1		3	14.026	UGUUCGUUUCACGUCGGGUUCAC	GUGAACUUGAUGUCAAAUGAACA	1	23	1622	1644	Translation
conserved	t0106696	11	CUFF.30614.1		2.5	14.063	UGUUCGUUUCACGUCGGGUU	AACUCGGUGGGAAACGAACA	1	20	578	597	Translation
conserved	t0106696	11	CUFF.11883.1		3	12.049	UGUUCGUUUCACGUCGGGUU	AACCCGAAGUGAAAUGCACA	1	20	108	127	Cleavage
conserved	t0106696	11	CUFF.7361.1		3	14.474	UGUUCGUUUCACGUCGGGUUC	GAAACCGAGUUGAAACGAACA	1	21	1434	1454	Cleavage	GO:0007018:microtubule-based movement	GO:0003777:microtubule motor activity; GO:0005524:ATP binding; GO:0008017:microtubule binding
conserved	t0106696	11	CUFF.38513.1		2.5	16.183	UGUUCGUUUCACGUCGGGUUCA	UCAGCCCCAAGUGAAACGAGCA	1	22	1662	1683	Cleavage	GO:0009765:photosynthesis, light harvesting; GO:0018298:protein-chromophore linkage	GO:0016168:chlorophyll binding; GO:0046872:metal ion binding
conserved	t0106696	11	CUFF.8639.1		3	20.231	UGUUCGUUUCACGUCGGGUUC	GAUCCCAAUGUGAAGCGAACC	1	21	369	389	Cleavage
conserved	t0106696	11	CUFF.50097.1		2.5	13.007	UGUUCGUUUCACGUCGGG	ACUGGUGUGAAACGAACA	1	18	707	724	Cleavage
conserved	t0106696	11	CUFF.1327.1		3	14.867	UGUUCGUUUCACGUCGGGUUCACC	GGUUGUACCUACGUGAAAUGAAUA	1	24	209	232	Cleavage
conserved	t0106696	11	CUFF.3429.1		3	18.473	UGUUCGUUUCACGUCGGGU	AUCUUACGUGAAAUGGACA	1	19	1716	1734	Cleavage
conserved	t0106696	11	CUFF.3430.1		3	18.473	UGUUCGUUUCACGUCGGGU	AUCUUACGUGAAAUGGACA	1	19	2656	2674	Cleavage
conserved	t0107896	11	CUFF.27439.1		2	15.568	UUCCACGGCUUUCUUGAAC	GUUCAAGAAAGCUGUAGAA	1	19	2450	2468	Cleavage
conserved	t0107896	11	CUFF.36934.1		2	23.537	UUCCACGGCUUUCUUGAAC	GCUCAAGAAAGCUGUGGGA	1	19	27	45	Cleavage
conserved	t0107896	11	CUFF.639.1		2.5	14.95	UUCCAC-GGCUUUCUUGAAC	GUUCAAGAAAGCCUGUGGAA	1	19	380	399	Cleavage
conserved	t0107896	11	CUFF.640.1		2.5	14.95	UUCCAC-GGCUUUCUUGAAC	GUUCAAGAAAGCCUGUGGAA	1	19	201	220	Cleavage
conserved	t0107896	11	CUFF.30705.1		2.5	24.707	UUCCAC-GGCUUUCUUGAAC	GUUCAAGAAAGCCUGUGGAA	1	19	676	695	Cleavage
conserved	t0107896	11	CUFF.12369.1		2.5	22.301	UUCCAC-GGCUUUCUUGAAC	GUUCAAGAAAGCCUGUGGAA	1	19	903	922	Cleavage
conserved	t0107896	11	CUFF.50533.1		2.5	20.432	UUCCAC-GGCUUUCUUGAAC	GUUCAAGAAAGCCUGUGGAA	1	19	842	861	Cleavage
conserved	t0107896	11	CUFF.22281.1		2.5	7.462	UUCCAC-GGCUUUCUUGAAC	GUUCAAGAAAGCCUGUGGAA	1	19	1080	1099	Cleavage
conserved	t0107896	11	CUFF.43444.2		2.5	22.141	UUCCAC-GGCUUUCUUGAAC	GUUCAAGAAAGCCUGUGGAA	1	19	885	904	Cleavage
conserved	t0107896	11	CUFF.43444.1		2.5	22.141	UUCCAC-GGCUUUCUUGAAC	GUUCAAGAAAGCCUGUGGAA	1	19	885	904	Cleavage
conserved	t0107896	11	CUFF.10919.1		2.5	24.804	UUCCAC-GGCUUUCUUGAAC	GUUCAAGAAAGCCUGUGGAA	1	19	1917	1936	Cleavage
conserved	t0107896	11	CUFF.26642.1		2	21.22	UUCCACGGCUUUCUUGAA	UUCAAGGAAGCCGUCGAA	1	18	94	111	Cleavage	GO:0000051:obsolete urea cycle intermediate metabolic process; GO:0006520:cellular amino acid metabolic process	GO:0004046:aminoacylase activity
conserved	t0107896	11	CUFF.29953.1	Vacuolar protein sorting-associated protein 4-like	2	13.97	UUCCACGGCUUUCUUGAA	UUUGAGGAAGCUGUGGAA	1	18	522	539	Cleavage	GO:0006200:obsolete ATP catabolic process; GO:0006511:ubiquitin-dependent protein catabolic process	GO:0005524:ATP binding; GO:0008233:peptidase activity; GO:0016887:ATPase activity
conserved	t0107896	11	CUFF.2229.1		2.5	20.424	UUCCACG-GCUUUCUUGAAC	GUUCAAGAAAGCAUGUGGAA	1	19	606	625	Cleavage
conserved	t0107896	11	CUFF.35222.1		3	18.793	UUCCAC-GGCUUUCUUGAAC	GUUCAAGAAAGCUUGUGGAA	1	19	1197	1216	Cleavage
conserved	t0107896	11	CUFF.44406.1		2	12.535	UUCCACGGCUUUCUUGAA	UUGAAGAAAGCUGUGGAG	1	18	286	303	Cleavage
conserved	t0107896	11	CUFF.33903.1		2.5	12.744	UUCCACGGCUUUCUUGAA	AUCAGGAAGGUCGUGGAA	1	18	989	1006	Cleavage
conserved	t0107896	11	CUFF.33906.1		2.5	15.204	UUCCACGGCUUUCUUGAA	AUCAGGAAGGUCGUGGAA	1	18	1443	1460	Cleavage
conserved	t0107896	11	CUFF.34605.1		2.5	11.03	UUCCACGGCUUUCUUGAA	UUCAAGGAAGCCGUUGGA	1	18	256	273	Cleavage
conserved	t0107896	11	CUFF.26566.2		2.5	13.397	UUCCACGGCUUUCUUGAA	UUCAAGAAAGUUCUGGAA	1	18	552	569	Cleavage
conserved	t0107896	11	CUFF.26566.1		2.5	12.541	UUCCACGGCUUUCUUGAA	UUCAAGAAAGUUCUGGAA	1	18	701	718	Cleavage
conserved	t0107896	11	CUFF.21810.1	ABA 8'-hydroxylase	2.5	17.656	UUCCACGGCUUUCUUGAA	UUCAGGGAAGCCGUUGAA	1	18	864	881	Cleavage	GO:0006118:obsolete electron transport; GO:0055114:oxidation-reduction process	GO:0005506:iron ion binding; GO:0009055:electron carrier activity; GO:0010295:(+)-abscisic acid 8'-hydroxylase activity; GO:0019825:oxygen binding; GO:0020037:heme binding
[truncated: 10,678 more rows]

[truncated: 5 more sheets: Table S6, Table S7, Table S8, Table S9, Table S10]
